# Supplementary material for: Unraveling the role of male reproductive tract and haemolymph in cantharidin-exuding Lydus trimaculatus and Mylabris variabilis (Coleoptera: Meloidae): a comparative transcriptomics approach
Source: BMC Genomics. 2021 Nov 8;22:808. doi: 10.1186/s12864-021-08118-8 (PMC8576976; doi:10.1186/s12864-021-08118-8)
Supplement: Supplementary file 1 — Additional file 1 Table S1-S2. Annotation and sequence data of LT and MV longest transcript for each gene cluster. [file 12864_2021_8118_MOESM1_ESM.xlsx]

## Sheet: Table S1
Table S1: Annotation and sequence data of LT longest transcripts for each unigene cluster
TranscriptName	TransLength	EnzymeIds	EnzymeDescs	PwLev1	PwLev2	PwLev3	HSPNameUf	HSPLengthUf	HSPEvalueUf	HITLengthUf	QCoverageUf	HCoverageUf	StrandUf	FrameUf	DescriptionUf	Taxonomy	BPId	BPDesc	MFId	MFDesc	CCId	CCDesc	CDName	CDStartEnd	CDEvalue	Sequence
TRINITY_DN34589_c0_g1_i1	31991	2.7.7.6	DNA-directed RNA polymerase.	-	-	-	UniRef90_Q51561	4071	0	1357	12.7255	100	-1	2	DNA-directed RNA polymerase subunit beta	root TaxID 1	GO:0006351	transcription, DNA-dependent	GO:0003677]---[GO:0003899]---[GO:0032549	DNA binding]---[DNA-directed RNA polymerase activity]---[ribonucleoside binding	-	-	TIGR00484]---[COG0480]---[PRK12740]---[PRK13351]---[PRK00049]---[PRK12735]---[PRK00007]---[PRK12739]---[TIGR00484]---[COG0480]---[PRK12740]---[PRK00049]---[PRK13351]---[PRK12735]---[PRK00566]---[PRK00405]---[TIGR02386]---[TIGR02013]---[PRK14844]---[PRK14844]---[PRK09603]---[PRK09603]---[COG0085]---[cd01609]---[PRK14906]---[CHL00001]---[CHL00207]---[COG0086	16237-16614]---[16198-16614]---[16201-16602]---[16198-16614]---[18370-18771]---[18370-18771]---[16687-18801]---[16687-18798]---[16687-18804]---[16687-18804]---[16696-18756]---[15463-16650]---[16693-18798]---[15463-16650]---[20006-24082]---[24196-28266]---[20024-24073]---[24205-28245]---[20039-24085]---[24202-28233]---[20003-24085]---[24127-28266]---[24196-28266]---[21689-24085]---[20000-24088]---…	7.00e-07]---[8.00e-18]---[6.00e-13]---[8.00e-13]---[4.00e-06]---[2.00e-06]---[0.00e+00]---[0.00e+00]---[0.00e+00]---[0.00e+00]---[0.00e+00]---[0.00e+00]---[0.00e+00]---[0.00e+00]---[0.00e+00]---[0.00e+00]---[0.00e+00]---[0.00e+00]---[0.00e+00]---[0.00e+00]---[0.00e+00]---[0.00e+00]---[0.00e+00]---[0.00e+00]---[0.00e+00]---[0.00e+00]---[0.00e+00]---[0.00e+00	GTTCCGGTACATCGCGGATGTCTTCGGCGATGTTGGCGAACAGCCGCTGCTTCTGCTCGTCGGTGAACAGATGGAACAGCGCGGCGGGCTGGCTGTAGTAGTCGTCGTCCACCCGGTGGTTCCAGTGGTCCGCCGCGCCCTCCAGGCTCAGCGGCGGCTCGGAGAAGTCAGGCTGCTCCTGCCACTGGTTGAAGCTGTTCGGCTCGTAGGTGACGCGCTGATGGGCGTTGTTGCCGTCCACCCGCATGCCGCCATCGCGGTGGTAGACCTGGTGCGGGCAACGCGCGGCGTTCACCGGGATCTGGTGGTGGTTGACGCCCAGGCGATAGCGATGGGCGTCGCCGTAGGAGAACAGACGGCCCTGGAGCATCTTGTCCGGCGAGAAACCGATACCGGGCA…
TRINITY_DN45089_c1_g1_i1	19170	-	-	-	-	-	-	-	-	-	-	-	-	-	-	-	-	-	-	-	-	-	-	-	-	GTAATTTAGGATGCAGTCAATAAAGATAGATATACGTATGTATTCTCTCTTTCTCTCTATCTTTTTTTATAATATTGTAATGCCCACGAAAAACCTCGAAAGTATTGATTTTATATTAGTGCTGCATTTTAACGCATGTGCATAGTATAGTGTCATGGTTGTAGGTATATAGATATAGTTTTATATGATATAGGAAAATTTCATCTGGTTATACCGGGCATTTGATTTCCGACCAGGAGGGGGACCCATCACTGCTACCCTGCTAGTTGATTGGCGACCCTCGTTACCATGGTGACGGTAACGGGTGGGGTCACAGCCATCTTGGAACACAAAATCATCCCTATTTCTACACGCACTAACACACACACATATACACACATAGATTGGTTATATCCAAAA…
TRINITY_DN42565_c1_g1_i1	17688	2.7.7.8	Polyribonucleotide nucleotidyltransferase.	-	-	-	UniRef90_A6VCJ6	2076	0	701	11.7368	98.7161	-1	1	Polyribonucleotide nucleotidyltransferase	Proteobacteria TaxID 1224	GO:0006402]---[GO:0006396	mRNA catabolic process]---[RNA processing	GO:0046872]---[GO:0004654]---[GO:0003723	metal ion binding]---[polyribonucleotide nucleotidyltransferase activity]---[RNA binding	GO:0005737	cytoplasm	PRK11824]---[TIGR03591]---[COG1185]---[PRK05306]---[TIGR00487]---[COG0532]---[PRK09202]---[TIGR02696]---[PLN00207]---[CHL00189]---[PRK10733]---[PRK10887]---[COG0465]---[TIGR01241]---[cd05802]---[PRK05294]---[PRK05294]---[TIGR01455]---[CHL00176]---[PRK14315]---[PRK14314	39-2114]---[39-2093]---[39-2114]---[4074-6590]---[4071-5825]---[4071-5576]---[6666-8099]---[54-2090]---[45-2354]---[4071-5876]---[12426-14342]---[10214-11539]---[12531-14327]---[12552-14054]---[10235-11533]---[16523-17686]---[16937-17686]---[10220-11530]---[12552-14351]---[10211-11545]---[10220-11545	0.00e+00]---[0.00e+00]---[0.00e+00]---[0.00e+00]---[0.00e+00]---[0.00e+00]---[0.00e+00]---[0.00e+00]---[0.00e+00]---[0.00e+00]---[0.00e+00]---[0.00e+00]---[0.00e+00]---[0.00e+00]---[0.00e+00]---[0.00e+00]---[1.00e-39]---[0.00e+00]---[0.00e+00]---[0.00e+00]---[0.00e+00	CACGACTCGACTTACACGCCGGAAGCTTCGGCGGCAGCCACGTCCTTGATCGACAGCTTGATGCGGCCACGGTTGTCCACGTCGAGCACCAGGACCTTCACTTCCTGGCCTTCCTGCAGCACGTCGGTGACCTTGTCGATGCGCTTGTCGCTGATCTGCGAGATGTGCACCAGGCCGTCCTTGCCCGGCAGGATGTTGACGAAGGCACCGAAGTCGACGATGCGCTCCACCTTGCCGACGTAGATCTTGCCGATCTCGGCTTCCGCGGTGATCGCCAGGACGCGCAGCTTGGCGGCCTCGGCGGCTTCCTTGGTTTCGCCGTAGATCTTCACGCTGCCATCGTCCTCGATGTCGATCGAGGCCTTGGTCTCTTCGCAGATACCACGGATGGTCGCGCCG…
TRINITY_DN46714_c3_g1_i7	16179	-	-	-	-	-	UniRef90_UPI00096B01DC	2520	0	1211	15.5757	62.6755	1	0	LOW QUALITY PROTEIN uncharacterized protein LOC109602184	Aethina tumida TaxID 116153	-	-	-	-	-	-	-	-	-	ATTCCCATCAAGTCTGTGCTGCTGTATCTATTGTGAAGTGATTTTTATTATTGTTCTGGATCTCTTAAGTCACTTAACAAACTGTAATATGGGTGACTCTTGCAGTTTTTTCAATAAAAACTCGACACAGTTGTCAAATACTGTAAAAATGATGGAAAATAACATATCCATTTTCGTTCCAAAATGCAATAAGTCCCCTGCATGGTGACAACTGTAGGGGTTCTGATGAAGTACTTATTCCCTTATAAAAGTTTAGCGAGATTGTCGGTTTAGAATTGCAGATCGCTGTATGTTAATCGATATGTGGAATTCTAAAACGACCCAAATAAACATTTTTACAAGTTTGATGTATGTAGAAGGAATTATTAATTGATTTACAAATACATGGAGAATATTTCA…
TRINITY_DN46054_c1_g3_i1	15968	-	-	-	-	-	UniRef90_A0A139WIU3	14979	0	4974	93.8064	99.6381	-1	1	Cadherin-related tumor suppressor-like Protein	Tribolium castaneum TaxID 7070	GO:0016339]---[GO:0000904]---[GO:0008283]---[GO:0044331]---[GO:0045317]---[GO:0048105]---[GO:0045198]---[GO:0001737]---[GO:0042067]---[GO:0001736]---[GO:0007164]---[GO:0016336]---[GO:0007157]---[GO:0035329]---[GO:0007156]---[GO:0007446]---[GO:0007447]---[GO:0007476]---[GO:0090176]---[GO:0008285]---[GO:0010629]---[GO:0045926]---[GO:0035331]---[GO:0045571]---[GO:0030178]---[GO:0016318]---[GO:001814…	calcium-dependent cell-cell adhesion]---[cell morphogenesis involved in differentiation]---[cell proliferation]---[cell-cell adhesion mediated by cadherin]---[equator specification]---[establishment of body hair planar orientation]---[establishment of epithelial cell apical/basal polarity]---[establishment of imaginal disc-derived wing hair orientation]---[establishment of ommatidial planar polar…	GO:0045296]---[GO:0005509]---[GO:0050839]---[GO:0004872	cadherin binding]---[calcium ion binding]---[cell adhesion molecule binding]---[receptor activity	GO:0016324]---[GO:0016327]---[GO:0016021]---[GO:0005887]---[GO:0005739	apical plasma membrane]---[apicolateral plasma membrane]---[integral to membrane]---[integral to plasma membrane]---[mitochondrion	cd11304]---[cd11304]---[pfam00028]---[pfam00028]---[smart00112]---[smart00112]---[cd11304]---[cd11304]---[pfam00028]---[pfam00028]---[smart00112]---[smart00112]---[cd11304]---[cd11304]---[pfam00028]---[pfam00028]---[smart00112]---[smart00112]---[cd11304]---[cd11304]---[pfam00028]---[pfam00028]---[smart00112]---[smart00112]---[cd11304]---[cd11304]---[pfam00028]---[pfam00028]---[smart00112]---[smar…	4661-4954]---[4346-4624]---[4676-4954]---[4358-4636]---[4655-4900]---[4340-4582]---[5609-5902]---[5300-5587]---[5624-5899]---[5315-5584]---[5603-5845]---[5291-5530]---[6572-6850]---[6239-6547]---[6257-6547]---[6587-6850]---[6566-6790]---[6233-6493]---[7184-7474]---[7517-7789]---[7199-7474]---[7520-7789]---[7178-7423]---[7517-7735]---[8450-8758]---[8129-8428]---[8144-8425]---[8468-8755]---[8123-83…	7.00e-32]---[6.00e-24]---[1.00e-25]---[1.00e-16]---[1.00e-24]---[9.00e-18]---[4.00e-32]---[4.00e-27]---[8.00e-25]---[6.00e-21]---[6.00e-24]---[2.00e-16]---[3.00e-25]---[9.00e-22]---[6.00e-21]---[5.00e-18]---[1.00e-17]---[7.00e-17]---[4.00e-20]---[6.00e-16]---[5.00e-18]---[1.00e-12]---[1.00e-16]---[1.00e-11]---[7.00e-30]---[2.00e-28]---[4.00e-22]---[1.00e-21]---[8.00e-22]---[1.00e-21]---[8.00e-32]…	ATTTCTACAATGGCTTTTTAGTGTAAAATCTATGTACAATTCGTTTGAGGAAGGACATCTTTTGTCTAAATTAATTTACAAAAATAATAAAATTACAAAAAAAACAAACAAAAATATGGCAAGAGGAATTACATTAAAGCCTTGATACAAGGTTTATAAAAATTTGTTTAAAAAGTCTTTTCGTGTTTCGAGGGAAAAATTATCACTAATTGGAAAAATAAAATAAAATTGTAAAATCAAATCAATTCTATACATATTCTTCGGATGGTTTAGGAGCATTCGTTAATCGTAATGATGACGATACACGTCCATTGACAGAATCAGGTAACTCGGCAATGTCTTTAAAAACACCCGCTAAACTCTCAAAATTCGGTCCCCAATTGAGCAAATAATCCCAAC…
TRINITY_DN46981_c3_g1_i5	13747	-	-	-	-	-	UniRef90_D6W909	213	6e-06	76	1.54943	67.1053	1	0	Uncharacterized protein	Tribolium castaneum TaxID 7070	-	-	-	-	-	-	-	-	-	TCATCATTGTCGACACGAGACAGAACCGACAAGACAGATTTAGGTGAAATAAACAGTTTGTAACATGATAATCCTCAATTTTTTTTGAACAACAAAAAAACAGAAAAGGTTCCATTTCTATTTCTACAAAAAATGACAACGTGTTTCTGTTTATAATATTTATTTATTTATAGCAATATAAACAATTTTATAAACGAAATATAAATGCTATATGGTAGATAGCTATCTTGAAAATCTTAGTATAAAGTTGCAAGTTTCATCATCACTAAAATGCTTTTTCGATCCATTCGTGAATCTTTCAATAGGTCGTTCAACACAGTGGACTCTCTATTGAATCAATGATGGTCAAACCACTACAACAAAATTTCATCAAGTAAAACTTTCAAAATAATAATTCAC…
TRINITY_DN39570_c0_g1_i1	13727	-	-	-	-	-	UniRef90_A0A1B8TG78	1890	0	630	13.7685	100	-1	2	tRNA uridine 5-carboxymethylaminomethyl modification enzyme MnmG	Pseudomonas TaxID 286	GO:0002098	tRNA wobble uridine modification	GO:0050660	flavin adenine dinucleotide binding	GO:0005737	cytoplasm	CHL00059]---[cd01133]---[PRK09280]---[PRK09280]---[PRK09281]---[PRK09281]---[COG0055]---[COG0055]---[COG0056]---[COG0056]---[TIGR01039]---[TIGR01039]---[TIGR00962]---[TIGR00962]---[CHL00060]---[CHL00060]---[PRK12597]---[PRK12597]---[TIGR01173]---[PRK13343]---[PRK13343]---[COG1207]---[CHL00059]---[PRK09451]---[PRK14354]---[cd01133]---[TIGR03305]---[TIGR03305]---[PRK05192]---[COG0445]---[TIGR00136]…	3139-3999]---[3127-3942]---[2788-4161]---[5787-6458]---[5115-6641]---[3379-4020]---[2788-4161]---[5436-6566]---[5106-6641]---[2950-3999]---[2788-4158]---[5514-6458]---[5106-6641]---[2956-4134]---[2788-4176]---[5802-6434]---[2788-4161]---[5436-6449]---[842-2191]---[5106-6641]---[3139-4005]---[836-2197]---[5112-6566]---[839-2197]---[845-2197]---[5514-6362]---[2809-4152]---[5436-6560]---[11830-13698…	3.00e-12]---[0.00e+00]---[0.00e+00]---[7.00e-16]---[0.00e+00]---[4.00e-19]---[0.00e+00]---[8.00e-24]---[0.00e+00]---[1.00e-28]---[0.00e+00]---[7.00e-30]---[0.00e+00]---[1.00e-31]---[0.00e+00]---[3.00e-11]---[0.00e+00]---[7.00e-23]---[0.00e+00]---[0.00e+00]---[1.00e-27]---[0.00e+00]---[0.00e+00]---[0.00e+00]---[0.00e+00]---[2.00e-22]---[0.00e+00]---[2.00e-31]---[0.00e+00]---[0.00e+00]---[0.00e+00]…	GCCTGCTTGTAGGGCGAGACGGGCTGCGCAGCTTCACCGATCAGTTCCTGCGGCATCGGCACCGCACCGCCGTAGCGACGCAACAGCAGGCCGTGGCTTTCCATGGCGGCGAGGTCCTTGCGGATGGTCACTTCCGAGGTGGAAAAGCGCTTGGCGAGTGCGTCCACGCTGACCTCGCCCTGCTCGGAAAGCAGCGCGAGGATGGCATGGCGACGTTGCGGCGTATTACGTTTCGAGATCACTTAAGTTTCGTTTCGAAAGAAAAGTGTGCGAATCAAAACTTATCCGGCGATTCCCGTCAATGACTTTTCATCGGCTCGGCAGCACCGTATTGGGATCGAGGTAGAACATTTTCTTCCAACCCTGGGTGCTGGCGTCGGCCAGCCAGGGATAGGGCAG…
TRINITY_DN44550_c2_g1_i3	13463	-	-	-	-	-	UniRef90_D6W9J1	3036	0	3061	22.5507	32.179	-1	2	Uncharacterized protein	Tribolium castaneum TaxID 7070	GO:0008088]---[GO:0007409]---[GO:0048749]---[GO:0048813]---[GO:0000226]---[GO:0007017]---[GO:0043524]---[GO:0007399]---[GO:0060052]---[GO:0007528]---[GO:0008355]---[GO:0008582	axon cargo transport]---[axonogenesis]---[compound eye development]---[dendrite morphogenesis]---[microtubule cytoskeleton organization]---[microtubule-based process]---[negative regulation of neuron apoptotic process]---[nervous system development]---[neurofilament cytoskeleton organization]---[neuromuscular junction development]---[olfactory learning]---[regulation of synaptic growth at neuromu…	GO:0019900]---[GO:0008017	kinase binding]---[microtubule binding	GO:0030424]---[GO:0005737]---[GO:0030425]---[GO:0005874]---[GO:0005875]---[GO:0015630]---[GO:0043025	axon]---[cytoplasm]---[dendrite]---[microtubule]---[microtubule associated complex]---[microtubule cytoskeleton]---[neuronal cell body	PTZ00121]---[PTZ00121]---[PTZ00121]---[PTZ00121]---[PTZ00121]---[PTZ00121]---[TIGR01612]---[TIGR01612]---[COG1269]---[PRK02224]---[pfam09731]---[PTZ00121]---[PTZ00121]---[PTZ00121	4402-6888]---[5200-7815]---[4861-7470]---[5920-8175]---[6100-8157]---[3520-6189]---[4780-7542]---[3130-6651]---[5116-6180]---[5416-6867]---[10069-11013]---[8791-10986]---[9763-11250]---[8833-10887	8.00e-22]---[1.00e-20]---[2.00e-20]---[6.00e-14]---[4.00e-09]---[2.00e-08]---[1.00e-08]---[3.00e-06]---[2.00e-06]---[7.00e-06]---[2.00e-07]---[5.00e-09]---[1.00e-08]---[2.00e-08	ACTTTTCGGTAATATTTTTGAGTTCAGTTCAGACTATCACGTCTTCCTAAATAAATAAACAAATAAATAAATAAATAAATAAATAATATGATAAATTGTTGGAAAAAGCGCGCAAATTTGACGAATTCCCAAAAAAAAACAGGTATGTATGAGAATAATTTTTTCTGTTTTTATCAATTTTTATTTATTACAGTCAATCCTAAACTGAACTCAAAAATGATTAAATTGCAAATTTGAAAATAATATCAGTCCAATCACATTAGAAATTGTAGGCCCGAAACTCAAAATTACCAAAAATAATCAAACGATAACCAATCGGTATATTGATAAAGCGTCTAATGAGGATGTTGAAAAATTTTCGAAATTAAAGAAAATTTTTGGAAAAGTTTCGGTAATGTT…
TRINITY_DN46705_c0_g1_i3	13461	2.3.2.26	HECT-type E3 ubiquitin transferase.	Protein modification	protein ubiquitination	-	UniRef90_D6W6Q2	8016	0	4012	59.5498	66.2014	-1	0	E3 ubiquitin-protein ligase HUWE1-like Protein	Tribolium castaneum TaxID 7070	GO:0006284]---[GO:0030154]---[GO:0016574]---[GO:0043312]---[GO:0006513]---[GO:0000209]---[GO:0042787	base-excision repair]---[cell differentiation]---[histone ubiquitination]---[neutrophil degranulation]---[protein monoubiquitination]---[protein polyubiquitination]---[protein ubiquitination involved in ubiquitin-dependent protein catabolic process	GO:0003677]---[GO:0003723]---[GO:0004842	DNA binding]---[RNA binding]---[ubiquitin-protein ligase activity	GO:0005737]---[GO:0005829]---[GO:0070062]---[GO:0005576]---[GO:0016020]---[GO:0005654]---[GO:0005634]---[GO:0034774	cytoplasm]---[cytosol]---[extracellular vesicular exosome]---[extracellular region]---[membrane]---[nucleoplasm]---[nucleus]---[secretory granule lumen	smart00678]---[pfam02825]---[cd14288]---[cd00078]---[smart00119]---[COG5021]---[pfam00632]---[pfam14377]---[pfam14377]---[pfam06012]---[pfam06025	7489-7677]---[7492-7677]---[8356-8475]---[508-1569]---[511-1497]---[502-1686]---[502-1422]---[3715-4029]---[3832-4098]---[11422-12270]---[9916-11115	7.00e-10]---[2.00e-09]---[3.00e-17]---[8.00e-141]---[1.00e-134]---[5.00e-132]---[4.00e-107]---[5.00e-27]---[1.00e-12]---[3.00e-18]---[2.00e-109	CGCTGTTAAGAAATTTTATTTTAAATATGCAATAGATTCCGTACATGAATAATTATAATAACTGAAAAAAAAAAAGATAATGTAGCGTGTACAAAATTTTTAATTTTTTAGAAAACTAAAATAACATTAATTTAACAATACTAGAACAATATATTTTTTTTTTCATTACTTTTAAAGGAGTGAATCTGATATTTGGATCAAATTCATTCTATCACCCTCAAATCGCCATATAAAGGCCCTTTACAAAAATACGTGTGCATTCAAATTCCAAATATATAAATAATTTATCATATAAATGAAGCACACACAAATCCAACACAACTATTTTTTTTTTATCTTCATTGCTACTATGATTATCAAAGAAAACCAACAGTTTTATTTTTATATTACAATGAGTTC…
TRINITY_DN46894_c2_g1_i1	13414	-	-	-	-	-	UniRef90_A0A139WKT3	13008	0	4606	96.9733	94.2683	-1	1	Dynein heavy chain 8 axonemal-like protein	Tribolium castaneum TaxID 7070	GO:0003341]---[GO:0036158	cilium movement]---[outer dynein arm assembly	GO:0005524]---[GO:0008569]---[GO:0045505]---[GO:0045503]---[GO:0051959	ATP binding]---[minus-end-directed microtubule motor activity]---[dynein intermediate chain binding]---[dynein light chain binding]---[dynein light intermediate chain binding	GO:0005737]---[GO:0030286]---[GO:0005874]---[GO:0036157]---[GO:0097228	cytoplasm]---[dynein complex]---[microtubule]---[outer dynein arm]---[sperm principal piece	pfam03028]---[pfam08393]---[COG5245]---[pfam12781]---[pfam12774]---[pfam12780]---[pfam12775]---[pfam12777]---[pfam08385	1-1293]---[7669-8856]---[268-8310]---[1717-2370]---[6562-7257]---[3529-4344]---[4612-5400]---[2455-3492]---[10531-12183	4.00e-179]---[1.00e-132]---[5.00e-115]---[2.00e-104]---[2.00e-90]---[2.00e-72]---[2.00e-46]---[1.00e-36]---[8.00e-139	TTTTGCTATTCTTGTTACAACAGACTCTCGAGATTCTCCACCGCTGCCTGATGATTCTTTAGGTTGAATTTCCAACATTCGATCAAACATGTTTCTTGTTATATTCGTTTGATATGTTATATCAGCATTGGGGTGTAATCCATAAACTTGTGGCGGATCAACTGGTGAGAATGTTTCAATCGTTCCCAAATAATCTGGTATATTTTTAAATTTATAAACTTTATATCCTTGAAAGAACATAAATTCATCAGTAAATAAATCATCATTAAACCATACTTTTGTGAATGTATTTAATAATCTCTTATCAAAATTATCAGTAACTCTACCACCATAATGAACTTCACCTAACATATATCGTATAGTTTGCCAATTAACACCTTTCTTTGGATCAATATCATC…
TRINITY_DN46078_c0_g2_i1	13364	-	-	-	-	-	UniRef90_A0A139WKB6	1248	2e-114	13419	9.33852	3.10008	-1	0	Uncharacterized protein	Tribolium castaneum TaxID 7070	GO:0007165	signal transduction	-	-	-	-	pfam01442]---[pfam01442]---[pfam01442]---[pfam01442]---[PTZ00121]---[PTZ00121]---[PTZ00121]---[PTZ00121]---[PTZ00121]---[PTZ00121]---[TIGR01612]---[TIGR01612]---[TIGR01612]---[COG1196]---[COG1196]---[COG1196]---[PRK02224]---[pfam01442]---[pfam01442]---[pfam01442]---[pfam01442]---[PLN03229	7365-7808]---[7059-7607]---[7233-7793]---[7452-7964]---[3843-5939]---[6753-9455]---[2784-5126]---[6024-8399]---[7560-9563]---[2076-4031]---[5187-8714]---[2799-5612]---[3162-6551]---[6444-9107]---[3210-5462]---[6138-8489]---[5223-7022]---[4959-5423]---[4926-5399]---[7869-8417]---[4752-5258]---[7266-8375	3.00e-07]---[3.00e-07]---[3.00e-06]---[7.00e-06]---[5.00e-18]---[2.00e-14]---[3.00e-14]---[8.00e-14]---[4.00e-12]---[2.00e-10]---[5.00e-14]---[4.00e-10]---[3.00e-07]---[2.00e-08]---[2.00e-07]---[2.00e-06]---[1.00e-07]---[1.00e-07]---[3.00e-07]---[1.00e-06]---[3.00e-06]---[4.00e-07	TTTTTTTTTTTGTTGAAAGCTGTATTACTTTAATAATTAATACATAGGTTATATATTTAAATTCACATTAAGACAAATTAATAGTGATGATCAATATGTCACAGCTCCGTTTTTCTGCAAATAATCAGGAGGAACCACAAAACCCGATTAAATGTTTTAAAATATTTTTAAAATATTTTCATTATTAGAATTTACAGAAAAACGGTACACAGATTTATTTTGTTTATTTATTTATATTTTTTGTTTCAAAATTGAATACAACAGTGAATTGATTTCAAATTAAATTGGAATTTTAAGCTAAAATTGGATTACTATCAATTATGGTTGCAATCATCCTTTGTTTTCTTCAATAATCTATTCAAGTTTTGCTTTCAATCATCTTTATACAAATTATTATTA…
TRINITY_DN46909_c3_g1_i9	13265	-	-	-	-	-	UniRef90_A0A139WP32	12522	0	4156	94.3988	99.4947	-1	2	Uncharacterized protein	Tribolium castaneum TaxID 7070	-	-	GO:0005319	lipid transporter activity	-	-	pfam09172]---[smart00216]---[pfam00094]---[smart00638]---[pfam01347]---[pfam06448	10141-10989]---[1582-2010]---[1582-2004]---[11086-12747]---[11086-12747]---[9757-10071	2.00e-80]---[1.00e-21]---[2.00e-18]---[4.00e-89]---[2.00e-72]---[3.00e-22	CGAACTGACAACCTTTATTATTTATTATATTATACATCACCTAAATTATTCTCGTACATCACTGTCAACTTTAACAATTGTTATTTTATGAAGGACTAAAACAAGAACCACAAGGTAAGCAAAACAACGATATCCGTTAATTTTTTTTACAATTAATAATTATATTGTTAATATTAATTGATTTATAATAATTCAAACCAACTATATACTAATTAATTGTATTAAATGATGACTTAAATAATGGTGTAAATAAGATTGTGAATTGTGCTGTCATCGACGTTCGAATGAGCCGAAAATGTCCTCAGCTGGTTGCAACAACAAGAGCGCCATATCTTCGTCGAACCCATAATCGATGTTAGCCCGTGTAGGATAAGTGCAAGGAAAGCACTCCATAAATGA…
TRINITY_DN46527_c1_g1_i2	13061	-	-	-	-	-	UniRef90_UPI00077DD8F5	12363	0	11652	94.6558	35.8308	-1	0	titin isoform X1	Tribolium castaneum TaxID 7070	-	-	-	-	-	-	pfam07679]---[cd00096]---[pfam13927]---[smart00408]---[cd05725]---[pfam07679]---[cd05723]---[cd00096]---[pfam13927]---[cd07693]---[cd05728]---[cd05725]---[pfam07679]---[pfam07679]---[cd00096]---[cd00096]---[cd05748]---[smart00410]---[smart00409]---[pfam07679]---[pfam07679]---[cd00096]---[cd00096]---[pfam13927]---[smart00408]---[cd04967]---[pfam13895	10647-10880]---[10650-10832]---[10680-10883]---[10680-10844]---[10647-10832]---[11247-11474]---[11247-11426]---[11256-11426]---[11286-11477]---[11259-11474]---[11247-11420]---[11247-11426]---[12111-12380]---[12417-12581]---[12129-12314]---[12426-12623]---[12417-12584]---[12111-12356]---[12111-12356]---[10908-11183]---[11847-12086]---[10917-11099]---[11862-12038]---[11886-12089]---[11886-12044]---…	9.00e-13]---[1.00e-08]---[1.00e-07]---[2.00e-07]---[3.00e-06]---[1.00e-13]---[4.00e-09]---[2.00e-07]---[1.00e-07]---[1.00e-07]---[4.00e-07]---[1.00e-06]---[2.00e-14]---[1.00e-06]---[3.00e-06]---[9.00e-06]---[4.00e-07]---[5.00e-06]---[5.00e-06]---[2.00e-12]---[3.00e-11]---[6.00e-07]---[3.00e-06]---[7.00e-07]---[2.00e-06]---[6.00e-06]---[7.00e-06	ACAGAACTTAAAATGGCTTGTTTTGATTTTGGACACTCTACACTCTTCAATTGCAACTGTTGTAGAAAGTGTGCAATTTGTTGTAAGGGTACCTTGACAGATTCTTCTTCTTTTCTCGGTGTTATCTCCATTTCCTTGTTACCTTTTTCTGTTACTATTTCTTTATTTATATCGTCTTTATTGGTAATTTCAGAAGCTGCTTCTTTATCTTCTGTTTGTATGGTTTGCATTAAATGCAGAGCCTCCTCAATTCTACCAGATACGTTATTTATTGCTTGCACAATTTCTGGGGACTTAACAATTTCCTCATTAAAAGTCGCTAAATTTAATCCAGACAGAACTTTTTGTAGTTGTTGTTTTTCTTCAATAGAAATTCCAGCACCCATTAGATTTTCAGAG…
TRINITY_DN37654_c0_g2_i1	13021	5.99.1.3	DNA topoisomerase (ATP-hydrolyzing).	-	-	-	UniRef90_P48372	2652	0	923	20.3671	95.7746	-1	1	DNA gyrase subunit A	Bacteria TaxID 2	GO:0006265	DNA topological change	GO:0005524]---[GO:0003677]---[GO:0003918	ATP binding]---[DNA binding]---[DNA topoisomerase (ATP-hydrolyzing) activity	GO:0005694]---[GO:0005737	chromosome]---[cytoplasm	PRK14806]---[PRK06299]---[PRK05355]---[COG0539]---[TIGR00717]---[cd00611]---[TIGR01364]---[PRK02731]---[PRK02427]---[COG1932]---[PLN02452]---[cd00187]---[smart00434]---[pfam00521]---[PRK05560]---[TIGR01063]---[COG0188]---[PRK05561]---[PRK13979]---[TIGR01061	3491-5695]---[858-2531]---[7999-9078]---[897-2531]---[972-2525]---[8008-9066]---[8002-9045]---[5730-6824]---[3530-4792]---[7999-9072]---[8002-9090]---[10411-11853]---[10441-11910]---[10462-11847]---[9283-11928]---[9286-11919]---[9280-11940]---[9505-11940]---[9304-11919]---[9496-11904	0.00e+00]---[0.00e+00]---[0.00e+00]---[0.00e+00]---[0.00e+00]---[0.00e+00]---[0.00e+00]---[0.00e+00]---[0.00e+00]---[0.00e+00]---[2.00e-177]---[0.00e+00]---[0.00e+00]---[0.00e+00]---[0.00e+00]---[0.00e+00]---[0.00e+00]---[0.00e+00]---[0.00e+00]---[0.00e+00	GTCAGAGATTAGTGCCCACAGCAGAAAAATGGGGTCAAGCAGGCCAGAGGATACCTTCCACGAGAGGTTACGACCCGCCGGCAGCAACCCTTTTCAGCAAGAAGAGACCCACTGCGGAGCTGGCACGCAATTAGTTCGGAAGGGACGAACTTATAGAGAGGTTGATTCAGAGCGAAGAGATTTTTGTCGACGCCCCCTCAAACGAAGCAATGCCCCACTCAACAACCCACCGAGCCCACCGAGGATGAAAGCCAGAGACACGAAGAGAGAAAGCGGACCGTCAGGAGTGTGCCACCCAAGGAAGGCAAGGCTGACGCTATTCTGATTTTCCAATACGAAAACCAGGACCACCAGCGCAACCACCAACACAAACACAGCAGTCAAAATCCGCCCGAGCCA…
TRINITY_DN45979_c1_g2_i6	12910	-	-	-	-	-	UniRef90_A0A139WBA3	12906	0	15237	99.969	28.1551	-1	0	Uncharacterized protein	Tribolium castaneum TaxID 7070	GO:0090286	cytoskeletal anchoring at nuclear membrane	GO:0051015	actin filament binding	GO:0016021]---[GO:0034993	integral to membrane]---[SUN-KASH complex	cd00176]---[cd00176]---[cd00176]---[cd00176]---[cd00176]---[cd00176]---[cd00176]---[cd00176]---[cd00176]---[COG1196]---[COG1196]---[COG1196]---[TIGR02168]---[TIGR02168]---[cd00176]---[PRK03918]---[PRK03918]---[COG1196]---[COG1196]---[COG1196]---[COG1196]---[TIGR01612]---[TIGR01612	2003-2653]---[3305-3913]---[7250-7867]---[5633-6283]---[704-1333]---[6935-7573]---[5969-6598]---[3641-4267]---[2990-3625]---[23-2701]---[2996-5287]---[410-1327]---[2291-4663]---[278-2701]---[11393-12028]---[8918-10903]---[8678-10735]---[7415-10324]---[8852-11218]---[8918-11113]---[9011-11626]---[7721-10915]---[6740-12370	2.00e-06]---[1.00e-08]---[1.00e-11]---[1.00e-12]---[4.00e-09]---[4.00e-09]---[5.00e-09]---[1.00e-06]---[9.00e-06]---[3.00e-07]---[1.00e-06]---[2.00e-06]---[3.00e-07]---[7.00e-07]---[1.00e-07]---[1.00e-10]---[8.00e-07]---[8.00e-09]---[2.00e-07]---[7.00e-06]---[1.00e-05]---[8.00e-08]---[9.00e-07	TGTAATTGTCGATTAATTTCTTCATTTTATCGTAATTTTGTTTAAATTCTTTCCATGTTTCTTTACATTTATCTAGTGATTTCTTTGTTTCATTGTGGATGAATTGTAAACCTTCCCATTCAAGATTTAATTGTTCGATTTCTTGTTTTATCAAATCTTTGCCTTCATCACCTGTAGTCTTCATTACAATAATACTCAATTCGATAGTTTTATGTACTAAATTATCACATTCAGGTATTTGATTGCTAATTTCGTTGATTTTGACTTCTTTTTCGATAATCTTATCAAATTCATCATGTAAATCTGAACATGTTTGAATATTATCACGTAATTTATGTATTAATTCTATTGATGAATTGTAAGAATTTTTGTATTGTTCATGATCGTTTACTTGTTTTT…
TRINITY_DN45133_c0_g2_i4	12899	-	-	-	-	-	UniRef90_D6WY15	11925	0	4081	92.449	97.5251	-1	1	Dynein heavy chain cytoplasmic-like Protein	Tribolium castaneum TaxID 7070	GO:0003341]---[GO:0036159	cilium movement]---[inner dynein arm assembly	GO:0005524]---[GO:0008569]---[GO:0045505]---[GO:0045503]---[GO:0051959	ATP binding]---[minus-end-directed microtubule motor activity]---[dynein intermediate chain binding]---[dynein light chain binding]---[dynein light intermediate chain binding	GO:0005737]---[GO:0036156]---[GO:0005874	cytoplasm]---[inner dynein arm]---[microtubule	pfam03028]---[pfam07728]---[cd00009]---[pfam07728]---[pfam03028]---[COG5245]---[pfam12781]---[pfam12774]---[pfam12780]---[pfam12777]---[pfam12775]---[pfam08393	66-347]---[6161-6574]---[6155-6574]---[7187-7624]---[722-2542]---[1529-9448]---[2972-3625]---[7874-8566]---[4787-5599]---[3716-4750]---[5864-6673]---[8945-10144	2.00e-32]---[3.00e-13]---[1.00e-06]---[7.00e-08]---[0.00e+00]---[1.00e-117]---[9.00e-110]---[1.00e-93]---[2.00e-73]---[1.00e-49]---[2.00e-49]---[3.00e-138	CATCGCTAAATAAATACTTAATTTTTGTGAAAAATTATGGTTTTATTTTAATCATCAAGTTGACATAAAACAGCCACTCCACGATTAATCCAATGCTTCTCCGGTTTGTGGGTATCAAATGTTGTCCACATAACAAAATTTGTTGAATGTCCAGTGGTTGACAAAACACCACGACGAGCACTAGTTTTATAAACAGGACAGTGATAACATTGTCTTGATTGGTATTTAGACTTTTCAACCGGTTTCAACCACATTATTGGTACTACATCAAATAGAATCTTTGGATATGATTCTTCCAGCTGGCAAGAGTCTCTGCCCCAGCGTGCACCCTCCATGAATAAACCCTTCAACAAAATTATTTAAAAAGGATTATTCCTGATTTTAACAAGAAGCTATTCA…
TRINITY_DN46878_c0_g3_i5	12846	-	-	-	-	-	UniRef90_UPI00077DB791	7776	0	4675	60.5325	55.4225	-1	1	fat-like cadherin-related tumor suppressor homolog isoform X4	Tribolium castaneum TaxID 7070	GO:0016339]---[GO:0044331]---[GO:0060269]---[GO:0050829]---[GO:0060429]---[GO:0042247]---[GO:0030950]---[GO:0007440]---[GO:0007293]---[GO:0007295]---[GO:0007442]---[GO:0007156]---[GO:0045571]---[GO:0048477]---[GO:0007424]---[GO:0051491]---[GO:0045089]---[GO:0007431	calcium-dependent cell-cell adhesion]---[cell-cell adhesion mediated by cadherin]---[centripetally migrating follicle cell migration]---[defense response to Gram-negative bacterium]---[epithelium development]---[establishment of planar polarity of follicular epithelium]---[establishment or maintenance of actin cytoskeleton polarity]---[foregut morphogenesis]---[germarium-derived egg chamber forma…	GO:0005509]---[GO:0050839]---[GO:0032403]---[GO:0004872	calcium ion binding]---[cell adhesion molecule binding]---[protein complex binding]---[receptor activity	GO:0009925]---[GO:0031254]---[GO:0005925]---[GO:0005887]---[GO:0005886	basal plasma membrane]---[trailing edge]---[focal adhesion]---[integral to plasma membrane]---[plasma membrane	cd11304]---[cd11304]---[cd11304]---[pfam00028]---[pfam00028]---[smart00112]---[smart00112]---[cd11304]---[cd11304]---[pfam00028]---[pfam00028]---[smart00112]---[smart00112]---[cd11304]---[cd11304]---[pfam00028]---[pfam00028]---[smart00112]---[smart00112]---[cd11304]---[cd11304]---[pfam00028]---[pfam00028]---[smart00112]---[smart00112]---[smart00112]---[cd11304]---[cd11304]---[cd11304]---[pfam0002…	663-911]---[1281-1574]---[1596-1886]---[1299-1571]---[1611-1886]---[1275-1514]---[1590-1829]---[2535-2816]---[2223-2510]---[2550-2813]---[2286-2498]---[2529-2753]---[2217-2453]---[3159-3425]---[3459-3740]---[3174-3425]---[3507-3740]---[3153-3368]---[3450-3707]---[4401-4700]---[4095-4379]---[4416-4697]---[4209-4376]---[4395-4640]---[4716-4973]---[4089-4322]---[5058-5333]---[5355-5645]---[5685-5903…	3.00e-07]---[3.00e-34]---[8.00e-31]---[8.00e-27]---[8.00e-23]---[4.00e-25]---[6.00e-25]---[1.00e-23]---[9.00e-19]---[1.00e-13]---[2.00e-11]---[6.00e-16]---[2.00e-13]---[1.00e-16]---[2.00e-11]---[3.00e-09]---[8.00e-06]---[2.00e-12]---[2.00e-06]---[3.00e-29]---[6.00e-13]---[5.00e-19]---[3.00e-08]---[8.00e-20]---[3.00e-12]---[2.00e-07]---[2.00e-17]---[7.00e-15]---[6.00e-14]---[1.00e-11]---[1.00e-10]…	GCAATATAACAATTTTGATCGTGACATTTTGATATATCAACATCACATTTTGGTCCAGCTAAACCTTCCGGACATTGACATGAATAACCAATTGTCGATGAATCTGGTATACAAATTTTATATGATGGACATGGTTCACGTGCACATTCATTCACAATAATATCACATTTCTCACCACCATAACCCTCTTTACATACACATTCTAATTTTTGTCGATGTTGTGGTGATACAAAACTAGTAACATCCGTTGATACCGTATCAATTTTCGTATTTTCTAATATATAATGATCTTGACAAACACCAAAAACACAATATTGATTACTACATTTCGAATATAAAATTTCTTCAACAATCAATTTCGTACTTTCTTCTAATTCTTCTAAATTATCATTTAATGCT…
TRINITY_DN43705_c5_g1_i1	12756	-	-	-	-	-	-	-	-	-	-	-	-	-	-	-	-	-	-	-	-	-	-	-	-	ATTGTGTTAAAATAGCATAATTTATCGCAATAATCCACTTTGACACCACCACGACCAATATGTATCAAATTATACAGGCCGATCTAAAAAATTGATGATTTTTTTATTGAAATTTTATCCTAAATAATAATAATAATCAACAAAAATGAAGGATTTGAATAAATCGTCAGCAGACAGTATAGATAGGGCATTGACATTTATCCAATATTATTCTTTTTTTTAGGGTAAATAAACACACTATCTATCAATTTTATCTATTAGCAAATATTATAGAATAATTCCATATTCTTGAAATAAGTATATTGGGGATATAAAACCGTTTTTGGATAATCTTAAAACCCATTCATGATTACCGTTAATTAATTAGATGGAATTAAATTGCCGGCCTGTCGGGTGTGA…
TRINITY_DN44662_c0_g1_i1	12298	-	-	-	-	-	-	-	-	-	-	-	-	-	-	-	-	-	-	-	-	-	-	-	-	GAACGATGATGATTTTATAACAGAATCATAATATTTATGTAACACTAGATATGTGTATACATTATATATAAGATATGTTGGTTAAAACTTGAAACACACATATATAAAACGTATACCTACACACACACACACGTAAATAATGGAATCCGGACTTGGACAGGGGAAGCAATATGGCGGACCTATCCGTAACTATGGCAACCGGCCCTTCACTGCAGGGCTCACCCCCTTATAGAAATACCAGTAAATCACTGGCAGAACTTGGCAAACGTCACCCGAAAGTGATTTATAATACCCCAACCATCTCTAAATTCTCAATTAATGCAAAATATCGTATAAAATCATCTAAACGTCAATATGGATGAATATAGTAAACCATATCGGTGGTATACTTGATGGTTT…
TRINITY_DN43723_c0_g1_i1	12181	-	-	-	-	-	UniRef90_D6WYX0	5439	0	5064	44.6515	36.7299	-1	1	Uncharacterized protein	Tribolium castaneum TaxID 7070	-	-	GO:0005509	calcium ion binding	GO:0016021	integral to membrane	pfam15950]---[pfam15950	9678-9971]---[9306-9668	5.00e-23]---[5.00e-10	ATTCACAGATTCGGGTTCGCTAGGTACCGGATCAGCATCTTTAATAATAAAATCTTCTAAATCATCATCATCATCAACAACAACATCACTATCGTCATCATTATTATTAATAATTTCGATGGTTGTTATAGTTGGTATTACTTGAGTCGTTTTACTCACAGTACTTGGTGTGATTTCTGGTTTATAATTACCATAAACTCCAGAAGAATAAAGTGTACTACCTGGATTTATAGTCGTTGTAATTGTTTCAATGATACTGGTAGGTTTTACTAGAGTATGTACCTGAGTTACAGTATCGATGATTGTTGATTTTTCAGTTTTGGTAACTAACAGAGTTAAAGTTGATGGTGGTCCACCTAAAGTTTTCACAACTGTTGTTTTAGTTATTGTTACTGTTGA…
TRINITY_DN47070_c7_g1_i3	12169	-	-	-	-	-	UniRef90_A0A1Y1L3G4	3723	0	1268	30.5941	97.3975	1	2	Uncharacterized protein (Fragment)	Photinus pyralis TaxID 7054	-	-	GO:0003676	nucleic acid binding	-	-	pfam03175]---[pfam00665	1905-3356]---[10862-11191	2.00e-18]---[3.00e-12	GCTTAGTTGACTTAAAAAACGCAGACGTCTGCATTTTTGATTCAAATTTGAAACTTCCAGGTGCGCTTTTGCTTAGATAGCACATTTTCCATTCTTATAAAAGCTCACGTCGTCGTTGAAATGTCAGTCAGTCAATTGTTCATCAATCTAGTACGTAGTACAGTATGGAAACCGTAACGACACTCTGTAAACGCGCGCTCAAGGTAGTGCGGGAGTATATTACACAAATTAAGACTATTGAAGAAGTGAATACATTGTTGACACACATAAACAACACGATCAGAATAGTTCGTAGGGCAATCATCAATAAAATATACGAGGACAATGTTTTAGAGAATGCCCTCTCTTTAGAGGCAAGTTTATCGTATTTAAAGTGCTACCGTTTTAAACTTAAGAGTA…
TRINITY_DN42546_c1_g1_i3	12167	-	-	-	-	-	UniRef90_D6WJN1	4692	0	3012	38.5633	50.83	-1	0	Laminin subunit alpha-1-like Protein	Tribolium castaneum TaxID 7070	GO:0007411]---[GO:0007155]---[GO:0030198]---[GO:0007517]---[GO:0032224]---[GO:0030155]---[GO:0030334]---[GO:0045995]---[GO:0014037	axon guidance]---[cell adhesion]---[extracellular matrix organization]---[muscle organ development]---[positive regulation of synaptic transmission, cholinergic]---[regulation of cell adhesion]---[regulation of cell migration]---[regulation of embryonic development]---[Schwann cell differentiation	GO:0005102]---[GO:0005198	receptor binding]---[structural molecule activity	GO:0005605]---[GO:0005604]---[GO:0043197]---[GO:0070062]---[GO:0031012]---[GO:0005576]---[GO:0042383	basal lamina]---[basement membrane]---[dendritic spine]---[extracellular vesicular exosome]---[extracellular matrix]---[extracellular region]---[sarcolemma	cd00110]---[pfam02210]---[smart00282]---[pfam00054]---[cd00055]---[pfam00053]---[smart00180]---[cd00055]---[cd00055]---[cd00055]---[pfam00053]---[pfam00053]---[pfam00053]---[smart00180]---[smart00180]---[smart00180]---[cd00055]---[cd00055]---[cd00055]---[pfam00053]---[pfam00053]---[smart00180]---[smart00180]---[pfam00055]---[smart00136]---[smart00192]---[cd00110]---[cd00110]---[pfam02210]---[smar…	277-735]---[268-654]---[268-669]---[259-654]---[6138-6242]---[6138-6239]---[6138-6239]---[7749-7895]---[7629-7754]---[7344-7469]---[7320-7466]---[7605-7751]---[7764-7892]---[7767-7892]---[7614-7751]---[7344-7466]---[8517-8642]---[8034-8180]---[8187-8315]---[8526-8642]---[8034-8177]---[8517-8642]---[8064-8177]---[10080-10754]---[10080-10790]---[11353-11448]---[817-1254]---[1957-2421]---[811-1194]-…	3.00e-26]---[2.00e-23]---[7.00e-23]---[9.00e-15]---[6.00e-06]---[1.00e-06]---[9.00e-06]---[2.00e-09]---[4.00e-09]---[2.00e-08]---[1.00e-09]---[4.00e-09]---[6.00e-09]---[8.00e-09]---[9.00e-09]---[8.00e-08]---[5.00e-10]---[3.00e-07]---[2.00e-06]---[6.00e-09]---[4.00e-06]---[6.00e-08]---[1.00e-06]---[2.00e-73]---[8.00e-66]---[6.00e-06]---[7.00e-23]---[2.00e-06]---[2.00e-21]---[3.00e-21]---[1.00e-19]…	GTTGTTTTATTGTATTTTAAAACTATTTACAAAGACTTGATTTGGAATTATTTTAATAATATGGCTTCATTTGAACTATCTATAAAAAATTAAATAGATATTTACAAAAAGATATGTAATATTTACAATGGCAGTGTTTTTTTTTGTTTTATATAATACATTATGGTATAATAATACAGTTTTAATAATCTAAAGTCATGTGCCAATCACCGGACAAGAATTCAATAAAACATTATTCAATTCTTTCATATCACTCCAATCCATTAGTCGATTTTCAATTTTTAATTTATGTATACACCCTTTAAAGTTCTCTTTAATCTTCAAAGTACCAGTAGGGGCATTATCTGGTAGACCACCGATATATAATGGTGCTTGAATTTCATCCATTAATTCATCATG…
TRINITY_DN46506_c0_g1_i8	12069	-	-	-	-	-	UniRef90_A0A097P7A6	11316	0	5094	93.7609	73.8516	-1	2	Ryanodine receptor RyR	Tribolium castaneum TaxID 7070	GO:0006816]---[GO:0060047]---[GO:0007275]---[GO:0006936]---[GO:0035206]---[GO:0072347	calcium ion transport]---[heart contraction]---[multicellular organismal development]---[muscle contraction]---[regulation of hemocyte proliferation]---[response to anesthetic	GO:0005509]---[GO:0005219	calcium ion binding]---[ryanodine-sensitive calcium-release channel activity	GO:0016021]---[GO:0005886]---[GO:0033017	integral to membrane]---[plasma membrane]---[sarcoplasmic reticulum membrane	pfam02026]---[cd12877]---[cd12878]---[smart00449]---[pfam00622]---[cd11709]---[cd12882]---[cd12873]---[cd12872]---[cd12884]---[cd12885]---[cd12883]---[cd12886]---[cd12909]---[cd12889]---[pfam02026]---[pfam01365]---[pfam08709]---[pfam01365]---[cd12879]---[pfam02026]---[pfam02026]---[smart00449]---[pfam00622]---[pfam02815]---[cd12877]---[cd12878]---[smart00449]---[pfam00622]---[cd11709]---[cd12882]…	3203-3475]---[8366-8722]---[8366-8764]---[8360-8728]---[8363-8722]---[8375-8725]---[8366-8761]---[8471-8743]---[8426-8767]---[8381-8755]---[8366-8764]---[8366-8725]---[8396-8725]---[8363-8731]---[8399-8737]---[9167-9439]---[10073-10663]---[11378-11953]---[4598-5305]---[6926-7381]---[8828-9100]---[2873-3127]---[6923-7345]---[6923-7339]---[10808-11353]---[9602-10057]---[9578-10003]---[9596-10003]--…	2.00e-41]---[1.00e-11]---[1.00e-68]---[1.00e-30]---[3.00e-25]---[9.00e-26]---[1.00e-18]---[1.00e-16]---[2.00e-16]---[4.00e-15]---[3.00e-13]---[4.00e-13]---[2.00e-09]---[2.00e-08]---[4.00e-07]---[3.00e-42]---[6.00e-77]---[2.00e-78]---[1.00e-64]---[2.00e-70]---[1.00e-40]---[5.00e-34]---[9.00e-17]---[3.00e-21]---[1.00e-60]---[8.00e-82]---[3.00e-10]---[3.00e-24]---[9.00e-28]---[1.00e-19]---[2.00e-09]…	CCAGCTATACTTGTAAAGAAACCAACATCTTTCTTCTCTTTTAGATGATTCAACATGCCCATTTGTATATCAAAATTACCACCACGCAATATCGATATACCTAATTCTAATGTTTTCATTACCATCTCAGATGGTACACCTTTACAAGCTGAAATATGCAAGAGAACCATTTCGGCAACACCACGATTTGCTAATCTTGCCTGATTGAAGAGTAATTTCTGTTTTTCCATTTCTTGCTCATGAATTGAGGCGGAAGCTTCTTCACCTTCACCACCTTCTTCTTCTTCACCTTCCTCCTCTTCTTCACCGCAAGATTTTGCAATGATTTCAGCATATGACATATATAATGGATCTTCTTGTAAGGCACCAGAACGTTCAGTCATTGCACCACGACAGAAA…
TRINITY_DN38472_c0_g1_i1	11664	6.1.1.23	Aspartate--tRNA(Asn) ligase.	-	-	-	UniRef90_C1DRG2	1773	0	591	15.2006	100	-1	1	Aspartate--tRNA(Asp/Asn) ligase	Bacteria TaxID 2	GO:0006418	tRNA aminoacylation for protein translation	GO:0050560]---[GO:0005524]---[GO:0003676	aspartate-tRNA(Asn) ligase activity]---[ATP binding]---[nucleic acid binding	GO:0005737	cytoplasm	TIGR04349]---[PRK00178]---[PRK00080]---[COG2255]---[PRK04922]---[TIGR00635]---[TIGR02800]---[PRK04792]---[PRK00110]---[pfam05496]---[PRK02889]---[COG0823]---[PRK03629]---[PRK00476]---[COG0173]---[TIGR00459]---[PLN02903]---[PRK12820]---[cd00777]---[pfam00152	341-973]---[2601-3824]---[6658-7641]---[6649-7644]---[2607-3818]---[6664-7575]---[2613-3824]---[2604-3824]---[8904-9644]---[6937-7641]---[2601-3818]---[2604-3830]---[2604-3818]---[9723-11489]---[9726-11483]---[9738-11483]---[9720-11585]---[9747-11471]---[9807-11066]---[9810-11129	5.00e-141]---[0.00e+00]---[0.00e+00]---[0.00e+00]---[2.00e-177]---[7.00e-177]---[3.00e-172]---[2.00e-154]---[1.00e-147]---[9.00e-146]---[2.00e-136]---[8.00e-136]---[5.00e-126]---[0.00e+00]---[0.00e+00]---[0.00e+00]---[0.00e+00]---[6.00e-171]---[3.00e-144]---[3.00e-132	CCCGGGCGAGCGAGAGGAACACCGTATTGCGCGCCGGCACGTAAGTCACCGGTATACCTTCGCTAGGCGACTCGGGCACCGCGATGCTCTCGTCGGTCAATGCCGAGCCGCCCATGCCATTGAGGTCGAGCCCTATCACCTTGTGCTCGATCACGCCCAACTGCCGGGCCACGCGCTCGGCGGCCTGCAGCTCGGCGCGATGGCGCTGGCCGTAGTCGAAACTCATGGTGTAGCAGGCGTAGCCGTCGGCCTTGGCCATGGCGACAACGGTGGCGGAGTCGAGGCCGCCGGAGAGCAGGATGACCGCTTTCTTCTGGTTCATGATGAATTCCTCGTCTCAATGGCCCGGTTCGTCGTTCCAGAGAATCTTGTGCAGTTGCAATTGCAGGCGGACCGGCA…
TRINITY_DN46018_c0_g1_i8	11504	2.7.11.1	Non-specific serine/threonine protein kinase.	-	-	-	UniRef90_A0A139WPG1	7656	0	8781	66.5508	28.5389	-1	2	Twitchin-like Protein	Tribolium castaneum TaxID 7070	GO:0008344]---[GO:0035095]---[GO:0051782]---[GO:0018105]---[GO:0018107]---[GO:0040017]---[GO:0060298]---[GO:0045989	adult locomotory behavior]---[behavioral response to nicotine]---[negative regulation of cell division]---[peptidyl-serine phosphorylation]---[peptidyl-threonine phosphorylation]---[positive regulation of locomotion]---[positive regulation of sarcomere organization]---[positive regulation of striated muscle contraction	GO:0005524]---[GO:0005516]---[GO:0046872]---[GO:0019901]---[GO:0004674	ATP binding]---[calmodulin binding]---[metal ion binding]---[protein kinase binding]---[protein serine/threonine kinase activity	GO:0031672	A band	cd00063]---[cd00063]---[pfam07679]---[cd05748]---[cd05762]---[smart00060]---[pfam00041]---[cd00096]---[cd05747]---[smart00410]---[smart00409]---[pfam13927]---[cd05894]---[cd05891]---[cd05737]---[cd04971]---[cd00063]---[cd00063]---[pfam07679]---[cd05748]---[cd05762]---[smart00060]---[smart00060]---[pfam00041]---[pfam00041]---[cd00096]---[cd05747]---[smart00410]---[smart00409]---[pfam13927]---[cd05…	235-501]---[1-201]---[511-798]---[517-732]---[490-747]---[253-501]---[247-486]---[520-729]---[514-768]---[511-759]---[511-759]---[550-786]---[511-753]---[511-753]---[511-750]---[523-723]---[1702-1974]---[1108-1389]---[1399-1653]---[1399-1617]---[1378-1638]---[1723-1974]---[1135-1389]---[1129-1332]---[1714-1971]---[1408-1617]---[1417-1653]---[1399-1644]---[1399-1644]---[1438-1674]---[1405-1644]---…	4.00e-19]---[3.00e-08]---[3.00e-22]---[2.00e-17]---[2.00e-07]---[5.00e-14]---[3.00e-10]---[2.00e-10]---[2.00e-10]---[3.00e-08]---[3.00e-08]---[8.00e-08]---[2.00e-10]---[7.00e-06]---[2.00e-08]---[2.00e-07]---[8.00e-23]---[5.00e-21]---[4.00e-17]---[4.00e-18]---[1.00e-15]---[1.00e-15]---[1.00e-13]---[7.00e-13]---[2.00e-12]---[5.00e-12]---[7.00e-09]---[1.00e-11]---[1.00e-11]---[2.00e-08]---[3.00e-08]…	TTCCTCAACATTCTCAACTCTTCCTGTGTTTCGATCACCAGGAACTGTAGCAACATCCGTCCAACCCCGTCCAGCTTTGTCATGCATTTGAATAATATATTTCTCAATAGGAGCACCACCGTCACTTTTCGGTGGAGACCATGCTAATTCAACAAAGTCCTTATCCCAGTCTTTAACATCAGGACGGCCAGGTTTCCCAGGTTCATCAAATGGATTTTTGGCAATAATAGATTTTTCAGTTTCTAATGGTTCAGATTCGCCTTCTTTATTAACAGCTCTAACTCTGAATTTGTATGGTTTGCCTTCTTGAAGGCCAGTTATATTCGCTTCTGGTTCAGTACTTCGTCCACATGGGATCCATTGTCCAGTAAGTGGATCTAATTTTTCAATTTCGTAATG…
TRINITY_DN47065_c4_g1_i5	11495	-	-	-	-	-	UniRef90_UPI00077DEE18	11424	0	5570	99.3823	68.9228	-1	2	microtubule-actin cross-linking factor 1 isoform X32	Tribolium castaneum TaxID 7070	GO:0007155]---[GO:0048870]---[GO:0007010]---[GO:0031581]---[GO:0007229]---[GO:0045104]---[GO:0030011]---[GO:0000226]---[GO:0009611]---[GO:0008090	cell adhesion]---[cell motility]---[cytoskeleton organization]---[hemidesmosome assembly]---[integrin-mediated signaling pathway]---[intermediate filament cytoskeleton organization]---[maintenance of cell polarity]---[microtubule cytoskeleton organization]---[response to wounding]---[retrograde axon cargo transport	GO:0003779]---[GO:0005509]---[GO:0005178]---[GO:0051010]---[GO:0008022]---[GO:0042803	actin binding]---[calcium ion binding]---[integrin binding]---[microtubule plus-end binding]---[protein C-terminus binding]---[protein homodimerization activity	GO:0015629]---[GO:0030424]---[GO:0009925]---[GO:0005604]---[GO:0005938]---[GO:0031252]---[GO:0005737]---[GO:0031410]---[GO:0005829]---[GO:0005789]---[GO:0070062]---[GO:0005925]---[GO:0031673]---[GO:0030056]---[GO:0016021]---[GO:0005882]---[GO:0045111]---[GO:0015630]---[GO:0035371]---[GO:0005635]---[GO:0005634]---[GO:0030018	actin cytoskeleton]---[axon]---[basal plasma membrane]---[basement membrane]---[cell cortex]---[cell leading edge]---[cytoplasm]---[cytoplasmic vesicle]---[cytosol]---[endoplasmic reticulum membrane]---[extracellular vesicular exosome]---[focal adhesion]---[H zone]---[hemidesmosome]---[integral to membrane]---[intermediate filament]---[intermediate filament cytoskeleton]---[microtubule cytoskelet…	smart00243]---[pfam02187]---[cd00176]---[cd00176]---[cd00176]---[cd00176]---[cd00176]---[cd00176]---[cd00176]---[cd00176]---[cd00176]---[cd00176]---[cd00176]---[cd00176]---[cd00176]---[cd00176]---[cd00176]---[cd00176]---[cd00176]---[cd00176]---[cd00176]---[cd00176]---[cd00176]---[cd00176]---[cd00176]---[cd00176]---[cd00176]---[cd00176]---[COG1196]---[COG1196]---[COG1196]---[COG1196]---[COG1196]--…	628-843]---[634-840]---[2986-3636]---[2326-2982]---[1678-2313]---[1999-2655]---[3310-3975]---[3640-4299]---[2668-3306]---[4642-5295]---[6250-6906]---[3979-4629]---[4306-4965]---[7573-8214]---[5596-6243]---[5923-6564]---[7240-7881]---[10000-10674]---[6910-7563]---[1474-1995]---[8218-8856]---[7894-8436]---[9700-10323]---[4969-5583]---[6577-7224]---[8539-9180]---[10333-11070]---[5314-5916]---[6760-9…	1.00e-38]---[2.00e-38]---[2.00e-27]---[1.00e-25]---[2.00e-25]---[4.00e-25]---[2.00e-24]---[8.00e-24]---[3.00e-22]---[3.00e-21]---[1.00e-19]---[3.00e-18]---[4.00e-18]---[5.00e-18]---[2.00e-17]---[2.00e-17]---[3.00e-17]---[1.00e-16]---[2.00e-15]---[2.00e-14]---[2.00e-14]---[3.00e-13]---[4.00e-13]---[1.00e-12]---[4.00e-12]---[2.00e-07]---[6.00e-07]---[4.00e-06]---[7.00e-18]---[7.00e-12]---[1.00e-09]…	TTACCTTGGGGTATTAATTGATGTTAATGTTGGTATACTTGATGCCCTGGATATTCCCGTAGATCTTCCAGCTGGACTGGCTGGTGAAATCAAACCACTAGGTGTTCTAGATCCAGATGTGCCATTATAAGGTCTTCTAGTTGTGGTTGTAGTTGTTGTGGCACTACGACCAGAAACTGGAGTTCTTCGTGGTATTCTTGATGGTGTTGTATCATCTGTACTATCCAATGAGAGATTCGATCCATGTCTAGATGGTGGTTTACTTCCTGGTCTACTACCAGTTCTTGAAGCTGGCCGTGAATTCGATCTAGATCCACCTGGTGTTAATGTTGAACGATAAGTTGATGGTCGTTTTGGTGTACGGAAACTAGCACTCTCATTATCTGATAATGAATCTGG…
TRINITY_DN45320_c1_g2_i1	11431	-	-	-	-	-	UniRef90_E0VQP2	11286	0	4870	98.7315	78.768	-1	2	Ciliary dynein heavy chain putative	Pediculus humanus subsp. corporis TaxID 121224	GO:0007018	microtubule-based movement	GO:0005524]---[GO:0008569]---[GO:0045505]---[GO:0045503]---[GO:0051959	ATP binding]---[minus-end-directed microtubule motor activity]---[dynein intermediate chain binding]---[dynein light chain binding]---[dynein light intermediate chain binding	GO:0005929]---[GO:0005737]---[GO:0030286]---[GO:0005874	cilium]---[cytoplasm]---[dynein complex]---[microtubule	pfam12774]---[pfam03028]---[pfam08393]---[COG5245]---[pfam12781]---[pfam12775]---[pfam12780]---[pfam12777]---[pfam08385	7290-7952]---[63-2147]---[8343-9506]---[1083-6131]---[2571-3194]---[5373-6128]---[4320-5117]---[3297-4286]---[10998-11291	1.00e-47]---[0.00e+00]---[2.00e-87]---[2.00e-77]---[5.00e-57]---[3.00e-36]---[7.00e-35]---[4.00e-34]---[1.00e-07	ATTCATTATAAATTTTTATTTTAAAAAACGCAATTATCAATCACAATTTAATCTGCATTTAAAATTAAACAAACCCCTTGTAGAATCCAGTGACTTGAATGTTTATCCGTATTGAGATTAACTTCAAACGCTAAACCCTCACCCTTAACATTACAACGTTGGGAAGTTGTGTACACCGGCGTTCTAAACGTGTTTTGTAGTTTTAACCGGAAATTTTCGATTGGAATCACCTCAATTACCGGCATTTTTTCATTTAAAACTCTTGGCGATGATCGTCTTAAACATTGATTTTGTAAATCCCAACCGGCACCTTCCAAATACAAGCCGTAAATCATACAATTGCCCTCAGATGGCTTCATTGTTACCTCTTCCGGATCAACAAATTCACTAACAACAGTA…
TRINITY_DN41187_c0_g2_i4	11402	-	-	-	-	-	UniRef90_A0A139WIG7	11103	0	3991	97.3777	93.2598	-1	1	Cubilin-like Protein	Tribolium castaneum TaxID 7070	GO:0008203]---[GO:0015889]---[GO:0020028]---[GO:0001701]---[GO:0042953]---[GO:0070207]---[GO:0006898]---[GO:0007584]---[GO:0006766	cholesterol metabolic process]---[cobalamin transport]---[hemoglobin import]---[in utero embryonic development]---[lipoprotein transport]---[protein homotrimerization]---[receptor-mediated endocytosis]---[response to nutrient]---[vitamin metabolic process	GO:0005509]---[GO:0031419]---[GO:0015235]---[GO:0008144]---[GO:0030492]---[GO:0042802]---[GO:0042803]---[GO:0004872	calcium ion binding]---[cobalamin binding]---[cobalamin transporter activity]---[drug binding]---[hemoglobin binding]---[identical protein binding]---[protein homodimerization activity]---[receptor activity	GO:0045177]---[GO:0016324]---[GO:0005903]---[GO:0031526]---[GO:0005905]---[GO:0030135]---[GO:0005737]---[GO:0030139]---[GO:0030666]---[GO:0005783]---[GO:0005768]---[GO:0010008]---[GO:0070062]---[GO:0005794]---[GO:0043202]---[GO:0005765]---[GO:0016020]---[GO:0043234	apical part of cell]---[apical plasma membrane]---[brush border]---[brush border membrane]---[coated pit]---[coated vesicle]---[cytoplasm]---[endocytic vesicle]---[endocytic vesicle membrane]---[endoplasmic reticulum]---[endosome]---[endosome membrane]---[extracellular vesicular exosome]---[Golgi apparatus]---[lysosomal lumen]---[lysosomal membrane]---[membrane]---[protein complex	cd00041]---[cd00041]---[cd00041]---[cd00041]---[cd00041]---[cd00041]---[cd00041]---[cd00041]---[cd00041]---[cd00041]---[cd00041]---[cd00041]---[cd00041]---[cd00041]---[cd00041]---[cd00041]---[cd00041]---[cd00041]---[cd00041]---[cd00041]---[cd00041]---[cd00041]---[cd00041]---[cd00041]---[cd00041]---[cd00041]---[pfam00431]---[pfam00431]---[pfam00431]---[pfam00431]---[pfam00431]---[pfam00431]---[pfa…	7742-8071]---[6653-6988]---[7388-7723]---[8444-8782]---[8786-9121]---[9140-9478]---[8090-8431]---[9491-9835]---[4151-4498]---[2414-2746]---[2762-3088]---[6995-7384]---[5615-5947]---[239-553]---[2063-2404]---[6296-6640]---[4871-5176]---[4514-4858]---[1703-2050]---[3782-4144]---[5270-5590]---[890-1336]---[5999-6289]---[3449-3769]---[626-883]---[1376-1681]---[8450-8782]---[7745-8071]---[6659-6988]--…	4.00e-37]---[2.00e-34]---[4.00e-34]---[5.00e-34]---[7.00e-33]---[3.00e-32]---[4.00e-31]---[4.00e-27]---[5.00e-26]---[1.00e-25]---[8.00e-25]---[1.00e-23]---[1.00e-22]---[7.00e-21]---[2.00e-20]---[4.00e-20]---[4.00e-18]---[2.00e-17]---[9.00e-16]---[9.00e-16]---[1.00e-14]---[6.00e-14]---[2.00e-12]---[9.00e-10]---[2.00e-09]---[2.00e-09]---[2.00e-34]---[6.00e-34]---[7.00e-33]---[5.00e-31]---[5.00e-31]…	CAACATATTTATTTCTATAATCAATCACAATGCAATTAATATAACTTATCGTTTATTATGAAATGCTTCCATATTACATTGTTGCAAGATGATTTAATCCACAGAGCAAAATTATCATGATGTAATAATTAAATCTGATTATCAAATATAAATCCATTTTATAAAATAACAATGACACTTAATGCAAATTGAACATGTTCAATATTGTATTGAAACTCCAATATTAGAAGTCACTGACAGCTTCGAATTGTGCTAGCCATCCTCGTCCTTCATTATCAATTGAAGATTGATATTGAACAGTTAATTGATTATCCGAATAGATAACAGCTGGTTGATCATCTTTACAGAATGTATGAACGCTTGATTGGTTTGTTGTAATTTGTAGATAAGTCGAGTCAC…
TRINITY_DN46579_c0_g1_i5	11390	-	-	-	-	-	UniRef90_UPI000873606F	10977	0	3683	96.374	99.2398	-1	0	laminin subunit alpha	Anoplophora glabripennis TaxID 217634	GO:0007411]---[GO:0033627]---[GO:0035001]---[GO:0016321]---[GO:0007507]---[GO:0002121]---[GO:0035011]---[GO:0007498]---[GO:0045886]---[GO:0030155]---[GO:0030334]---[GO:0045995]---[GO:0010906]---[GO:0034446	axon guidance]---[cell adhesion mediated by integrin]---[dorsal trunk growth, open tracheal system]---[female meiosis chromosome segregation]---[heart development]---[inter-male aggressive behavior]---[melanotic encapsulation of foreign target]---[mesoderm development]---[negative regulation of synaptic growth at neuromuscular junction]---[regulation of cell adhesion]---[regulation of cell migrat…	GO:0005102	receptor binding	GO:0030424]---[GO:0005605]---[GO:0005604]---[GO:0030054]---[GO:0036062]---[GO:0008021	axon]---[basal lamina]---[basement membrane]---[cell junction]---[presynaptic periactive zone]---[synaptic vesicle	pfam00055]---[smart00136]---[pfam00052]---[cd00110]---[cd00110]---[cd00110]---[cd00110]---[cd00110]---[smart00282]---[smart00282]---[smart00282]---[smart00282]---[smart00282]---[smart00281]---[pfam02210]---[pfam02210]---[pfam02210]---[pfam02210]---[pfam02210]---[pfam00054]---[pfam00054]---[pfam00054]---[pfam00054]---[pfam00054]---[pfam06008]---[pfam00053]---[pfam00053]---[pfam00053]---[pfam00053]…	10380-11093]---[10380-11123]---[5925-6341]---[2166-2609]---[738-1190]---[213-659]---[1644-2039]---[2709-3224]---[732-1136]---[2160-2540]---[207-605]---[1638-2021]---[2709-3149]---[5976-6353]---[732-1121]---[207-590]---[2166-2525]---[1638-2006]---[2700-3134]---[2148-2525]---[723-1121]---[210-590]---[1641-2006]---[2694-3134]---[4155-4802]---[6969-7115]---[9432-9578]---[5208-5342]---[6552-6698]---[5…	2.00e-96]---[3.00e-94]---[7.00e-35]---[8.00e-32]---[1.00e-31]---[3.00e-28]---[1.00e-23]---[3.00e-19]---[3.00e-30]---[6.00e-25]---[1.00e-23]---[2.00e-23]---[5.00e-18]---[2.00e-27]---[1.00e-26]---[5.00e-24]---[2.00e-23]---[4.00e-20]---[2.00e-16]---[3.00e-24]---[6.00e-24]---[1.00e-17]---[1.00e-16]---[1.00e-15]---[1.00e-13]---[5.00e-12]---[4.00e-09]---[1.00e-08]---[2.00e-08]---[4.00e-08]---[8.00e-08]…	TTTTTTTTTTTTTCATCAAAAGTTTTATTGAACAGAAATGTAATTTATAAATCTATCAATTTATTTGTTTTACAAAAAAGAAAGGGGAAAATAAATTAAACCTACTTTGGTTTGGATTGTGTGTGTGTATGTGTTTTTTTTTAATCGGTTCGACATGAACCAACTGTGATATTACCTTCAGCCATCGTTGGCAAAATTTCAGTGAATTCATTATTTATATAGACATTTTTAATACATCCAATAAATGGTTGTCGTGAATGTATACCTCTAGCTTTCTTCAAGAATCTATGCCCACCTAAGAACAATGCACTACCAGTATCAGCAGATACATCATGATGATCACCTAGACTAGGATCAGTGAATACGTTATCAACTGATAATGTGACAACACTTTTCGAT…
TRINITY_DN46502_c0_g1_i4	11348	-	-	-	-	-	UniRef90_D6X315	8799	0	3259	77.5379	89.598	-1	1	Starry night	Tribolium castaneum TaxID 7070	GO:0007411]---[GO:0007409]---[GO:0016339]---[GO:0016358]---[GO:0048813]---[GO:0070593]---[GO:0042067]---[GO:0001736]---[GO:0007164]---[GO:0007156]---[GO:0001738]---[GO:0016319]---[GO:0045746]---[GO:0030178]---[GO:0016318]---[GO:0045773]---[GO:0030177]---[GO:0007464]---[GO:0048057]---[GO:0050770]---[GO:0090175]---[GO:0051963]---[GO:0035159]---[GO:0007367]---[GO:0007165]---[GO:0016055	axon guidance]---[axonogenesis]---[calcium-dependent cell-cell adhesion]---[dendrite development]---[dendrite morphogenesis]---[dendrite self-avoidance]---[establishment of ommatidial planar polarity]---[establishment of planar polarity]---[establishment of tissue polarity]---[homophilic cell adhesion]---[morphogenesis of a polarized epithelium]---[mushroom body development]---[negative regulatio…	GO:0005509]---[GO:0050839]---[GO:0004930]---[GO:0004872]---[GO:0005057]---[GO:0004888	calcium ion binding]---[cell adhesion molecule binding]---[G-protein coupled receptor activity]---[receptor activity]---[receptor signaling protein activity]---[transmembrane signaling receptor activity	GO:0005911]---[GO:0016021]---[GO:0005887	cell-cell junction]---[integral to membrane]---[integral to plasma membrane	cd15441]---[cd15991]---[cd15992]---[cd15933]---[cd15993]---[cd15440]---[cd15040]---[cd13952]---[pfam00002]---[cd15439]---[cd16007]---[cd15252]---[cd16006]---[cd15438]---[cd16005]---[cd15931]---[cd15436]---[cd15256]---[cd00110]---[cd11304]---[cd11304]---[cd11304]---[cd11304]---[cd11304]---[cd11304]---[cd11304]---[cd11304]---[cd00110	2135-2908]---[2153-2893]---[2153-2887]---[2159-2896]---[2267-2893]---[2147-2896]---[2159-2896]---[2159-2896]---[2279-2872]---[2135-2887]---[2159-2905]---[2159-2869]---[2159-2905]---[2147-2872]---[2159-2905]---[2147-2887]---[2159-2905]---[2162-2902]---[5054-5485]---[7595-7885]---[7271-7567]---[8543-8854]---[8240-8521]---[9197-9526]---[9548-9838]---[7910-8212]---[8876-9175]---[5681-6217	2.00e-101]---[2.00e-53]---[2.00e-49]---[3.00e-45]---[3.00e-42]---[9.00e-41]---[2.00e-39]---[1.00e-38]---[2.00e-38]---[2.00e-36]---[2.00e-34]---[1.00e-33]---[8.00e-33]---[3.00e-30]---[7.00e-30]---[2.00e-29]---[6.00e-29]---[1.00e-27]---[3.00e-19]---[1.00e-33]---[4.00e-21]---[3.00e-33]---[3.00e-24]---[4.00e-30]---[2.00e-25]---[4.00e-37]---[6.00e-31]---[3.00e-28	ACAAAAAGTAATATAAAAAAAAATCATATAAAAATTGCACATTATGTAAAAACTAGAAAGTTATGGAGTCAAACAAAACAAAACAAAAATATGAGGCAAATCCTTCTAAAAAAATACATCCACTAATTTAAAATCATTCTGCATTTTTTTCATCTGTATGTAAATTGTTATCAAAAATCTAAGCTAAATAAATAATGAGATCTTAAAAAATATGATTCATACTATATAATTTATTATTTCAATTTCTCGTCTTCTTTATTAATTTTGCAATGTCTTTTTTTCTTGGAAAAAAATTCTATAAAAAGCTCTTTAGGCACAGGGAGATTTTCATTTTATTTTTCCATACATAAATATTGGTGCAACAATTTAAGATAAATCAAGTCTTAATCTCTGATGATG…
TRINITY_DN36519_c0_g2_i1	11302	1.6.5.11	NADH dehydrogenase (quinone).	-	-	-	UniRef90_Q9I0J6	2715	0	905	24.0223	100	-1	0	NADH-quinone oxidoreductase subunit G	Gammaproteobacteria TaxID 1236	GO:0042773]---[GO:0045333	ATP synthesis coupled electron transport]---[cellular respiration	GO:0051537]---[GO:0051539]---[GO:0009055]---[GO:0051536]---[GO:0046872]---[GO:0008137]---[GO:0003954]---[GO:0048038	2 iron, 2 sulfur cluster binding]---[4 iron, 4 sulfur cluster binding]---[electron carrier activity]---[iron-sulfur cluster binding]---[metal ion binding]---[NADH dehydrogenase (ubiquinone) activity]---[NADH dehydrogenase activity]---[quinone binding	GO:0045272	plasma membrane respiratory chain complex I	PRK13292]---[PRK08166]---[PRK11742]---[PRK11278]---[COG1034]---[TIGR01973]---[TIGR01959]---[PRK13292]---[COG1894]---[COG0649]---[TIGR01962]---[cd02771]---[PRK06590]---[TIGR01974]---[PRK06076]---[PRK06075]---[pfam00346]---[COG1005]---[pfam00146]---[PRK12322]---[COG1009	10212-10700]---[3569-6283]---[8263-9987]---[6442-7740]---[3944-6283]---[4328-6274]---[6463-7704]---[8263-9996]---[6454-7752]---[8263-9456]---[8263-9420]---[4214-5611]---[15-1115]---[3-1115]---[2595-3569]---[8263-9420]---[8263-9072]---[2577-3569]---[2601-3521]---[8263-9414]---[3-1115	6.00e-81]---[0.00e+00]---[0.00e+00]---[0.00e+00]---[0.00e+00]---[0.00e+00]---[0.00e+00]---[0.00e+00]---[0.00e+00]---[0.00e+00]---[0.00e+00]---[0.00e+00]---[0.00e+00]---[4.00e-176]---[1.00e-155]---[3.00e-153]---[5.00e-148]---[2.00e-146]---[2.00e-133]---[2.00e-132]---[2.00e-131	CCGACCACGCAGCTGGCGTAGGCCAGCGGGAGCTTCTTCCACAAGCCGCCCATCTTGAAGATGTTCTGCTCGTGGTGGCAGGCGACGATCACCGCGCCCGAGGCAAGGAACAGCAGGGCCTTGAAGAAGGCGTGGGTCATCAGGTGGAAGATCGCCGCGTCCCAGGCGCCGACGCCGAGGGCGAGGAACATGTAGCCGATCTGGCTCATGGTCGAGTAGGCGAGGATGCGCTTGATATCGGTCTGTACCAGGGCGGCGAAGCCGGCCAGGACCAAGGTCACCGCGCCGACGATGCCGACCAGTTCGAGGATGTCCGGGGCCAGGGTGAACAGGCCGTGGCAACGGGCGATCAGGTAGACGCCGGCGGTCACCATGGTGGCGGCGTGGATCAGCGCGGAG…
TRINITY_DN46965_c2_g1_i2	11039	-	-	-	-	-	-	-	-	-	-	-	-	-	-	-	-	-	-	-	-	-	-	-	-	ACTGAATGAAAATGAGAATCATTATAGACACTTCTTTTTTGATTCTGATAATCATTTATAATATTATATCAATATTGATTTGTTTTGCCCACCCGCCTCCCTTACATCACTTTTTTTGATTTATAATTATTAAAATTTTCTAGAATACTTCGCATTTTAAAATTTTGTTTCACACTTATATTTCCTAAGTATACAACTCATATGCTATTCTCTTATGTTATGGATAAGATCCTTGGATTTGTACCAAGCAATAAAAATTTATTGCAAATATTTGTGCCCTCCCTCCTCCCTTACATCAATTTTGCTTCTACATGACATTTTCAACATTTTTGCATTTGTAATCATTTTAAGTTTTTATATGACGCATTACGCATTGTTTCTGTAACAGAATCGTTTATC…
TRINITY_DN47043_c0_g1_i3	10782	2.7.7.49	RNA-directed DNA polymerase.	-	-	-	UniRef90_A0A1Y1LKN6	2349	0	796	21.7863	98.6181	1	1	Uncharacterized protein (Fragment)	Photinus pyralis TaxID 7054	-	-	-	-	-	-	pfam14529]---[cd09077]---[cd01650]---[pfam00078]---[cd01651]---[pfam03175	302-631]---[83-508]---[1445-2203]---[1460-2203]---[1454-2131]---[7137-8183	1.00e-12]---[2.00e-08]---[3.00e-55]---[3.00e-30]---[1.00e-06]---[1.00e-06	CGCCTTTTATGAAGTATGATGTGTTGCATAAAAAAAAATTGTGTACAAAATACCAGATTTCCGAGCGATCGGATGCGCACCCTTAATATCTGAAACACATTTCACTACAAGAACAATGTTCAAAATTCCCTATTACAAGATCTACCACGTCTTCCATCCTGACAACACCGCACATGGCGGGGCAGCTGTCATAATCAGAAACACAATACCACACCATGAGCTAACGCATTACCAAACAGCAAAAATACAAGCTGCCAATATTCAAATTGAAGCAAGTCCCTGGCCTATTACAACTACTGCGATATACTGCCCCCCAAGACACGCCATAACTACTCAAGAATACATAGAGTTCTTTCAATCGCAAGGCAGTAGATTTATAACTGGTGGAGATTGGAATGC…
TRINITY_DN47001_c3_g1_i2	10778	-	-	-	-	-	UniRef90_A0A139WJY7	8337	0	16155	77.352	16.8059	-1	1	Uncharacterized protein	Tribolium castaneum TaxID 7070	-	-	-	-	-	-	-	-	-	GTTTCACTTTCTTTATCTTCTTTGCCTTTTTGTCTTTCTTGACAGTAACTTCTTCTTCTGATTTTTCGATTTCAACTTCTTCTACTTTAGCTTCTTTTAATTGTTCAGTTTCTTCGACAACGACGGTTTGTAAATCTTCAGGTTTTTCTTCTATTTCTGTAACTTCTTCTTCCAATGGTTTTTCTTCACTTGATTTCACTTTCTTTATCTTCTTTACCTTTCTGTCTTTCTTAACAATAACGTCTTCTTCTACCTTAGCTTCTTGTAATTGTTCAGTCTCTTCCACAACGACAGTTTGGAGATCTTCAGGTTGTTCTTCCATTTCTGTAACTTCTTCTTCCAATGGTTTTTCTTCACTTGGTTTCACTTTCTTTATCTTCTTTGCCTTTTTGTCTTTCT…
TRINITY_DN45407_c3_g5_i4	10772	-	-	-	-	-	-	-	-	-	-	-	-	-	-	-	-	-	-	-	-	-	-	-	-	CTTCAATTGACATTATCACAATTTTGCAGTTCTATGCTGTTAGTGGTAATTTATCATTATCTATCTATCTCTCTCTCTCTCTCTCTTACTCTCTTATAGGTATATACATTTAAATTATCTTTATAAACACGCATATTTATTAGGAAAAACCCTTTCAATGATTAATGACTAGCAATAATACTGAATAACCTAAAGTTCATAAATATAATTTTAATTACCGTGAAATTACTTTTTATGTTGGGAGATTTTCAGAACAAAAAATAATTGAATTTTTTGAAAATTATTAAGAAAATTTCCATATATTTTCATTACGATAATAAGCTGCGTGGTTGTGTTGTACATATTCAACATAGTGGGTGTTTCAGATAAATTGATTTTCTGACAAGAAGTGGGACTTTG…
TRINITY_DN44736_c4_g3_i1	10536	2.7.11.1	Non-specific serine/threonine protein kinase.	-	-	-	UniRef90_A0A139WD77	5148	0	2478	48.861	69.1687	-1	1	Serine/threonine-protein kinase ATR-like Protein	Tribolium castaneum TaxID 7070	-	-	GO:0005524]---[GO:0004674	ATP binding]---[protein serine/threonine kinase activity	-	-	pfam08064]---[smart00802	2133-2426]---[2130-2435	4.00e-10]---[5.00e-07	GGGCAGCCAAAAAAAAATATGTATCCCCTACTTTTTGATGCTCCACCTGTATGCAAAGCCCCATCAAGATCGGAGAGGGACAGTTGTGTCCCTTTCCTTGTAAGTGGGAACGAACTAATTCTAGGATTATTATTATTATTTAAAAAATTTAGTATTTGATTTGTTGTTTTTTCAATTTGATTAATCTCATTCAATATGTGCAATCTAGTGATGTAATTATAGCCGTGTTGATAGGAACCTTCTTCTAAACTGGCAGCACTCAAATATTCGACTTGTTGTAAACGGATATCGTTTAAAATATTATCGAATTCTATACGATTACCGTTTGTAAAATTCAACAAAACTTTACCAATCTGTATACCCCACAAATTATTATTGAGATTGTTTTGGTTTAATAAT…
TRINITY_DN43919_c2_g1_i9	10408	-	-	-	-	-	UniRef90_D6WNE7	1455	0	536	13.9796	90.4851	-1	1	Protein slit-like Protein	Tribolium castaneum TaxID 7070	-	-	-	-	GO:0016021	integral to membrane	sd00031]---[sd00031]---[sd00031]---[sd00031]---[sd00031]---[sd00031]---[pfam13855]---[pfam13855]---[pfam13855]---[pfam13855]---[sd00033]---[sd00033]---[sd00033]---[sd00033]---[sd00031]---[sd00031]---[PLN00113	592-906]---[532-783]---[1102-1431]---[1030-1359]---[1174-1503]---[1318-1509]---[1111-1290]---[1183-1362]---[1261-1431]---[1327-1509]---[640-1431]---[790-1500]---[943-1509]---[532-1359]---[958-1287]---[814-1215]---[400-1431	2.00e-16]---[6.00e-07]---[9.00e-30]---[4.00e-28]---[1.00e-25]---[2.00e-07]---[7.00e-12]---[4.00e-11]---[4.00e-09]---[3.00e-06]---[7.00e-50]---[3.00e-48]---[6.00e-41]---[3.00e-27]---[3.00e-25]---[1.00e-18]---[2.00e-07	AGGTAGTGTGCCTCCTGGTCCTCTTGGTGTCCTAGCAGCAGTAGCACGCCGACCCTCATTTATTGTTGTTGTTGTTGTGGTGGTTGTTATTGTTGGATTTGTTGTACCATCTAGACAAAATACCCCAGAGGGTGGCGCGCTCAGTTCTAGCTACAATTCTGTTACTGGTATCGGTTTAATACCTTGTTGTGAACGAATAATATAATCATCTTCAGAGAATGTCTTTTGATATTCATGCTCTTTACGACTAATCGCACGTTTATTCCATTTATAATCTTTTAATGCTTCACGGACACGTTGTCTATAACGGAACAATACTAAACCTAAACCACCTAATAATATAATAGCACTAACAACTAATGTCACTAAAATTGCTTGCTGTCTTGGATCACTAAATGT…
TRINITY_DN46859_c0_g1_i1	10357	-	-	-	-	-	UniRef90_A0A139WBH2	10356	0	19064	99.9903	18.1389	-1	0	Uncharacterized protein	Tribolium castaneum TaxID 7070	-	-	GO:0005509	calcium ion binding	GO:0016021	integral to membrane	-	-	-	GGCATTTTCCTTCGATACAAGCATGTTGTGACGTACAGTCGGTATGTTGGTAGCATTTAATTTCTTTAAGGCATCCATATTTAGGATCAGATATAAATCCGGATGGGCAAAACTTGCAAATAGGTCTATGGTCTTCAACATAACAAGGAGTATTCTCTGGACAGCTGGCTGTTGCACATGGATCTTCGCATCTGAATGCCCTACACGCTTGATGCGGTGGGCATCCATTATCTCTCAAACAAATAGATAATACCGGATTGCAATTTTTCAAACAAATGCACACTGGTTTATGGTTCAATACATCGCAGCCTTTCTCTGGTGGACATGGCTGTTGTCTGGAGGCTGTACACGGATTTTGACAAAGTCCATCAATGCACGCTTTATTCGATGGACATTGAT…
TRINITY_DN47015_c2_g1_i3	10325	-	-	-	-	-	-	-	-	-	-	-	-	-	-	-	-	-	-	-	-	-	-	-	-	CAATAAATATATGATTAGAACATTTAAACGTAGCTAGGCAATATGAAACAACACTCGATTGATTGATATTTGGAAAATTTGATACCTAGGCGACGGTAACCATTATTATTATTTGAATTATTTCAGTAATTTCAGTACTTTTTATCAATTCACGTAGTATTGTATTGTTTGGAAAAATTGTATTGCCGTCCACCTCCACATTCATCAAATTTAAATTATACTCCTATTAATCATCATTGTTTGCCGTATTTTCAGAACTTAATTACTGAAAAAAATTGATTGTTCACCTAGGCTATACATATTTTCAGGAGATTTTCGTAAGACCTCTCATATAATTTTACTGCCTACTCAATTTCTTATACATATTCATTATTACTGTTATAATAATTGATAACACTG…
TRINITY_DN46415_c1_g2_i6	10297	-	-	-	-	-	UniRef90_UPI00046C2799	10146	0	3554	98.5336	95.1604	-1	0	sushi von Willebrand factor type A EGF and pentraxin domain-containing protein 1 isoform X2	Tribolium castaneum TaxID 7070	-	-	-	-	-	-	cd00041]---[cd00041]---[cd00041]---[smart00042]---[smart00042]---[smart00042]---[pfam00431]---[pfam00431]---[pfam00431]---[cd00057]---[cd00057]---[cd00033]---[cd00033]---[cd00033]---[smart00032]---[smart00032]---[smart00032]---[PHA02927]---[PHA02927]---[pfam02494]---[pfam02494]---[pfam00084]---[pfam00084]---[pfam00084]---[pfam07699]---[pfam07699]---[pfam07699]---[pfam07699]---[pfam07699]---[pfam0…	9512-9844]---[9863-10189]---[9170-9505]---[9515-9808]---[9176-9478]---[9863-10159]---[9515-9844]---[9176-9505]---[9866-10192]---[7889-8323]---[6488-6910]---[7499-7666]---[8627-8797]---[8447-8614]---[7499-7666]---[8627-8797]---[8450-8614]---[8450-9028]---[8621-9118]---[2186-2428]---[5924-6175]---[8627-8797]---[7499-7666]---[8450-8614]---[4757-4900]---[5090-5233]---[1322-1477]---[1160-1303]---[1001…	3.00e-26]---[1.00e-21]---[2.00e-18]---[1.00e-22]---[4.00e-19]---[5.00e-18]---[1.00e-21]---[3.00e-18]---[3.00e-17]---[2.00e-17]---[1.00e-15]---[6.00e-14]---[7.00e-12]---[6.00e-09]---[1.00e-13]---[2.00e-11]---[4.00e-08]---[4.00e-13]---[3.00e-10]---[1.00e-12]---[3.00e-06]---[1.00e-12]---[4.00e-11]---[2.00e-06]---[1.00e-11]---[2.00e-11]---[4.00e-09]---[2.00e-08]---[3.00e-08]---[6.00e-08]---[7.00e-08]…	AAAATTATATAATTTAACAACTATGGTAGTCCTTAGAATATAAAAATAATATTAACAAAAAAAAAAAAATGTTCACTAGAAATTTGTTCGCTACTTGAGCATTATTTTTTTTTAATTATAATAAATTTAAATTGTTGACCAGATTTCATTGCCCTTCACTGTCACTGTCACTTTTATCTTTTTTACCAGGATATGCGTGCCGTTTTAAACGATCATATAAATCATCTTTTGTACCATAAATACTGGCATTTGAACGTGCCAAACTATTCATTTTACCATTAATACCATTATGGAGGCTTTCTTTCATATAGGTTTCATTATAGAAATTCGGCATCTCCCATCCGTCTTCTTCATCATCATAATAATGGGCATAAGTTGAATGGTGACTTGGTGCTATAC…
TRINITY_DN46854_c3_g1_i1	10216	-	-	-	-	-	UniRef90_UPI00077DE6B5	6324	0	4469	61.9029	47.1246	-1	1	basement membrane-specific heparan sulfate proteoglycan core protein isoform X15	Tribolium castaneum TaxID 7070	GO:0001525]---[GO:0007420]---[GO:0072358]---[GO:0030154]---[GO:0016049]---[GO:0044267]---[GO:0022617]---[GO:0030198]---[GO:0006024]---[GO:0006027]---[GO:0030203]---[GO:0006954]---[GO:0006629]---[GO:0016525]---[GO:0060548]---[GO:0006898]---[GO:0001523	angiogenesis]---[brain development]---[cardiovascular system development]---[cell differentiation]---[cell growth]---[cellular protein metabolic process]---[extracellular matrix disassembly]---[extracellular matrix organization]---[glycosaminoglycan biosynthetic process]---[glycosaminoglycan catabolic process]---[glycosaminoglycan metabolic process]---[inflammatory response]---[lipid metabolic pr…	GO:0005509]---[GO:0005178]---[GO:0050750]---[GO:0008022	calcium ion binding]---[integrin binding]---[low-density lipoprotein particle receptor binding]---[protein C-terminus binding	GO:0005604]---[GO:0070062]---[GO:0031012]---[GO:0005576]---[GO:0005615]---[GO:0005925]---[GO:0005796]---[GO:0043202]---[GO:0005886	basement membrane]---[extracellular vesicular exosome]---[extracellular matrix]---[extracellular region]---[extracellular space]---[focal adhesion]---[Golgi lumen]---[lysosomal lumen]---[plasma membrane	cd00110]---[smart00282]---[pfam02210]---[pfam00054]---[cd00110]---[smart00282]---[pfam02210]---[pfam00054]---[cd00110]---[smart00282]---[pfam02210]---[pfam00054]---[smart00410]---[smart00409]---[pfam13927]---[cd05754]---[pfam07679]---[smart00410]---[smart00410]---[smart00409]---[smart00409]---[pfam13927]---[pfam13927]---[smart00408]---[smart00408]---[cd00096]---[cd05754]---[pfam00047]---[pfam0004…	474-950]---[474-872]---[474-860]---[486-857]---[1353-1802]---[1353-1748]---[1353-1715]---[1353-1715]---[2115-2558]---[2115-2510]---[2112-2495]---[2112-2480]---[2592-2822]---[2592-2822]---[2631-2813]---[2616-2828]---[4168-4419]---[4168-4401]---[4429-4674]---[4168-4401]---[4429-4674]---[4207-4422]---[4480-4674]---[4198-4380]---[4468-4656]---[4180-4368]---[4171-4401]---[4465-4668]---[4180-4407]---[5…	2.00e-32]---[1.00e-29]---[1.00e-30]---[1.00e-24]---[3.00e-26]---[1.00e-20]---[3.00e-19]---[1.00e-18]---[3.00e-37]---[2.00e-33]---[1.00e-30]---[3.00e-24]---[2.00e-07]---[2.00e-07]---[2.00e-06]---[3.00e-06]---[5.00e-14]---[7.00e-10]---[2.00e-07]---[7.00e-10]---[2.00e-07]---[7.00e-13]---[2.00e-06]---[4.00e-07]---[7.00e-06]---[2.00e-09]---[1.00e-08]---[1.00e-09]---[3.00e-07]---[4.00e-14]---[4.00e-09]…	TGGCACTATTTCATTCATTTCACAAAAATAACTAATAATAATTATAATAATAATAAAAACTGATATAAAAAGATTATATACACATAATTATGTATTTATATATTATATATAAAAAAAAACAGACCAGAAGAAAATGGCAGTTTTAAAAGAATAAAGCTTAGATTAATTCAGAAAAAAATAAAATAGTAATTATTTTAATGTAAACATTGAATTAATTAATGATTTAATTCAATATTTTGTCATTGTTGTTTTTGTTGTGAGGTCTTAAAAAAATTACATAATGAACACAGAAAACTGAACACTTAAAAAGGACTGCCTTTTAAGAATTTTTTTTTCAAATTAATAAACTAAGTATTCTTTCAATTTACCAAATCGTTCTCATCCCACAAACTGTAGAAG…
TRINITY_DN46344_c1_g2_i2	10069	-	-	-	-	-	UniRef90_UPI00077DD8F5	7230	1e-177	11652	71.8045	21.2753	-1	1	titin isoform X1	Tribolium castaneum TaxID 7070	-	-	-	-	-	-	TIGR02169]---[COG1196]---[COG1196]---[COG1196]---[COG1196]---[COG1196]---[COG1196]---[TIGR02168]---[TIGR02168]---[TIGR02168]---[TIGR02168]---[TIGR02168]---[TIGR02169]---[TIGR02169]---[PRK03918	3019-3999]---[3001-5421]---[3376-5820]---[1669-4122]---[3712-5781]---[1387-3522]---[2725-4956]---[2911-5340]---[1297-3459]---[2452-4689]---[3094-5409]---[589-2580]---[3604-4479]---[1759-3921]---[2389-4122	2.00e-10]---[9.00e-12]---[8.00e-10]---[8.00e-10]---[5.00e-09]---[4.00e-07]---[9.00e-07]---[2.00e-10]---[2.00e-08]---[3.00e-08]---[1.00e-06]---[1.00e-05]---[1.00e-06]---[2.00e-06]---[2.00e-08	TTTCAACTCAGCCTCCTTTTTCGCTTTCAACTCCGCCTCTTCTTTCGCTTTCAACTCAGCTTCTTCTTTTGCTTTTTTCTCAGCTTCTTCTTTGGCTTTCTTCTCCATCTCTTCTTTAGCTTTCTTCTCAGCTTCCTCTTTGGCTTTCAACTCAGCGTCCTCTATGGCTTTCTTCTCAGCTTCTGCTGTGGCTTTCAACTCAGCCTCTTCTTTCGCTTTCTTTTCAGCTTCTTCTTTGGCTTTCAACTCAGCTTCTTCTTTTGCTTTTTTCTCAGCTTCTTCTTTGGCTTTCAACTCAGCCTCTTTTTTCGCTTTCAACTCCACTTCTTCTTTCGCTTTCAACTCCGCTTCTTCTTTAGCTTCCTTGTCAGCTTCTGCTTTGGCTTTCAACTCAGCCTC…
TRINITY_DN45019_c1_g2_i3	10057	-	-	-	-	-	UniRef90_UPI00046C1BA2	9807	0	5059	97.5142	63.7478	-1	1	midasin	Tribolium castaneum TaxID 7070	GO:0006461]---[GO:0000027]---[GO:0006364	protein complex assembly]---[ribosomal large subunit assembly]---[rRNA processing	GO:0005524]---[GO:0016887]---[GO:0051082	ATP binding]---[ATPase activity]---[unfolded protein binding	GO:0005829]---[GO:0045111]---[GO:0016020]---[GO:0005730]---[GO:0005654]---[GO:0005634]---[GO:0030687	cytosol]---[intermediate filament cytoskeleton]---[membrane]---[nucleolus]---[nucleoplasm]---[nucleus]---[preribosome, large subunit precursor	pfam07728]---[COG0714]---[pfam07726]---[PHA02244]---[cd00009]---[pfam07728]---[COG0714]---[smart00382]---[TIGR02640]---[pfam07728]---[COG0714]---[TIGR01650]---[PHA02244]---[pfam07728]---[COG5271]---[COG5271]---[pfam07728]---[COG0714]---[COG0714	4471-4887]---[4282-4926]---[4471-4887]---[4366-4971]---[4459-4935]---[5458-5925]---[5455-5970]---[5458-5931]---[5440-5925]---[6436-6846]---[6187-6846]---[6241-6843]---[6418-6882]---[7381-7650]---[3178-9288]---[5341-9030]---[8674-9030]---[8671-9069]---[7363-8151	2.00e-17]---[2.00e-21]---[6.00e-11]---[2.00e-06]---[2.00e-06]---[1.00e-28]---[7.00e-20]---[3.00e-08]---[4.00e-06]---[1.00e-22]---[6.00e-19]---[4.00e-13]---[2.00e-07]---[2.00e-06]---[0.00e+00]---[4.00e-106]---[1.00e-11]---[3.00e-08]---[1.00e-07	AACAATTAATTTTAAATCATCATCATTAATCAAATTAGAAACATCCGAATTTTTATCAATTTTCTTCAAATCATCATCATCATCATCCAATGAATCAACAGCAACAACATCATTAAAATCTAAAGTATGATAATTTGGGAATAATTCTTTTAATTCATCTTCAATTTGTTCATCTTCCGGTTTCTCTTGACATTTGACCTTTGTTTTATAAAGAGCTTCAGCTTCTTGCTGTTTAATCTCACGATCTTGCTCCTGTTGATTCCACGAATTCACGAAGATTTTTAATAAATTATTGAAATTTTTAAACAAATCCACATTGAAATTATCACAGAATTTACGATGTAACAAACAATTATTGTACGATTCTAAAATGCCACATTTTAACAAACGGAGACGTTC…
TRINITY_DN46190_c5_g1_i2	10029	-	-	-	-	-	-	-	-	-	-	-	-	-	-	-	-	-	-	-	-	-	-	-	-	ACACACAAGAAAAATTTGTTAAATAAATCGCTGCGCTCAAATAGACGGACGGACGGACGGGCGGACGGGACGAAACACGTGAGTCGTGATCGTCGGCAGTAGTGTTGATAATATTGTTGTTGTTGTTGTTATTATATTTTAACAATTATAGTAATGATTTTAATATTTATATTTGATAAACTTTGGTATCAGATGATTATTAATGGACCGCCGACGATGTCGACACCACTTGGAAAAGGCACCGAACAGAACGAGTCGGGACGTACAGGACGAACAGAGCAATTAAAATTATATATAAAAGAAAATTATATCAATCAAACTAAAAAGCACAGCATCAGAGCAATTACTTATCATCGTCAAAAGATAATCGCAAAGTATTAATTTTAATTAATTGTTATA…
TRINITY_DN46494_c2_g1_i11	10001	-	-	-	-	-	UniRef90_D6WLT5	4374	0	2580	43.7356	55	-1	0	Piezo-type mechanosensitive ion channel component	Tribolium castaneum TaxID 7070	GO:0071260]---[GO:0050982]---[GO:0050965]---[GO:0007638]---[GO:0050775]---[GO:0042391	cellular response to mechanical stimulus]---[detection of mechanical stimulus]---[detection of temperature stimulus involved in sensory perception of pain]---[mechanosensory behavior]---[positive regulation of dendrite morphogenesis]---[regulation of membrane potential	GO:0005261]---[GO:0008381	cation channel activity]---[mechanically-gated ion channel activity	GO:0016021]---[GO:0005886	integral to membrane]---[plasma membrane	pfam12166]---[pfam12166]---[pfam15917	309-536]---[781-2046]---[5787-6188	2.00e-18]---[2.00e-131]---[2.00e-53	GTTTACAAAAGAAGACACACAACAATTCGTTATGAAAAATGTGAGAGATATAAATAAAAATGACTGAAATAACATAATAAATAGTAGATTTATTGTAAAATGGTAAACTATGTGATATGATCCAACATTATTACATAAAGCACTTATTGTACATTTGTTATGAATTGGGTAGCATCAATTAAAAAAAATTAGTTTGTTTATTATTTACGGGGTTTTCTTGTAAATTGTTTAATATTCTTAACATGTCGTATTTTGCCAATAATTCCCATTTTTTTATTATTTTTACTATTAACATTATCGTTATGTAATGGTCTTGTAAACTGAATCATAACTTCAGTGGATCTTAATAGAAATATTAATTTAGCAAATAGATCCTCTTCCAAATCGAAATAATGAAAT…
TRINITY_DN15354_c0_g1_i1	9950	2.6.1.33	dTDP-4-amino-4 6-dideoxy-D-glucose transaminase.	Bacterial outer membrane biogenesis	lipopolysaccharide biosynthesis	-	UniRef90_A0A022P357	2970	0	1168	29.8492	84.7603	-1	0	Uncharacterized protein	Pseudomonadales TaxID 72274	-	-	GO:0016757]---[GO:0016740	transferase activity, transferring glycosyl groups]---[transferase activity	-	-	cd03360]---[cd03360]---[cd00616]---[COG0399]---[pfam01041]---[cd00830]---[TIGR04427]---[TIGR03588]---[COG0332]---[PRK09352]---[TIGR04181]---[PRK12879]---[cd05233]---[PRK11658]---[pfam13561]---[PRK12880]---[TIGR00747]---[PRK05653]---[PRK07231]---[PRK05557]---[COG1028	4346-4741]---[6039-6632]---[8812-9855]---[8803-9909]---[8818-9861]---[7493-8470]---[8800-9861]---[8803-9828]---[7493-8470]---[7493-8473]---[8863-9894]---[7493-8479]---[6679-7377]---[8800-9861]---[6667-7356]---[7463-8470]---[7493-8473]---[6670-7395]---[6664-7392]---[6664-7398]---[6667-7398	2.00e-17]---[5.00e-45]---[1.00e-123]---[4.00e-106]---[3.00e-104]---[1.00e-95]---[2.00e-81]---[8.00e-73]---[6.00e-70]---[1.00e-68]---[8.00e-61]---[3.00e-59]---[2.00e-53]---[5.00e-53]---[2.00e-52]---[1.00e-50]---[3.00e-48]---[9.00e-48]---[1.00e-47]---[4.00e-46]---[1.00e-45	CCCTGCCACCACCCCACCGGCAGGCGGTTCTCGATCACCCGGATATCCGGGTGGAGACCGGCGAAGGCCTCTGCCAGGGCCGGCGTCGACACCACGAAGCGGTCGACGTAACCCAGCCCGCGACGCAGCGTGCGCAAAATGTCCTTCGGCAGGTGCTGGCGATGGGCGCTCTTGAGGGGCACGTTGGGCAGATAGTCGTCCAGCTCGTAGACCTTGAAGGCCCGCGAGAACGCCTGCATCCGCCGCATGGCCTCGAGACGCTCCTCGCCGACCTGGCGCTGCAGCACCAGTACGTCCGGGTCGTAGCGCTCCAGATCGGCCACGTGCATCAGGCCGATCGACAGCGCGCCATCGATGGATGCCGACTCGCGCAACGTGCTGAACGGCTGGATCACCCGG…
TRINITY_DN46941_c2_g1_i13	9909	-	-	-	-	-	UniRef90_UPI00077DDFD9	7218	0	2534	72.8429	94.633	-1	2	uncharacterized protein LOC103312261 isoform X3	Tribolium castaneum TaxID 7070	-	-	-	-	-	-	smart00034]---[cd00037]---[cd03590]---[cd00041]---[smart00042]---[pfam00059]---[cd03589]---[cd03588]---[pfam00431]---[cd03594]---[cd03603]---[cd03593]---[cd03598]---[smart00034]---[cd00037]---[cd03590]---[cd03591]---[pfam00059]---[cd03589]---[cd03588]---[cd03594]---[cd03603]---[cd03592]---[cd03596]---[cd03595]---[cd03593]---[cd03601]---[cd03602]---[cd00041]---[cd00041]---[smart00042]---[smart0004…	5423-5827]---[5420-5818]---[5567-5830]---[5051-5368]---[5057-5362]---[5420-5788]---[5423-5827]---[5567-5827]---[5060-5362]---[5423-5827]---[5567-5812]---[5603-5827]---[5426-5821]---[6284-6736]---[6281-6679]---[6281-6736]---[6284-6694]---[6281-6679]---[6287-6676]---[6281-6736]---[6284-6736]---[6284-6685]---[6281-6679]---[6284-6703]---[6284-6679]---[6281-6685]---[6284-6691]---[6287-6676]---[5870-62…	9.00e-15]---[2.00e-15]---[3.00e-06]---[3.00e-20]---[4.00e-20]---[6.00e-07]---[2.00e-09]---[1.00e-07]---[8.00e-15]---[3.00e-06]---[3.00e-06]---[1.00e-06]---[6.00e-07]---[7.00e-25]---[1.00e-24]---[1.00e-23]---[5.00e-22]---[2.00e-19]---[1.00e-18]---[8.00e-17]---[3.00e-14]---[2.00e-13]---[9.00e-13]---[2.00e-11]---[2.00e-10]---[2.00e-07]---[4.00e-06]---[8.00e-06]---[6.00e-20]---[7.00e-12]---[6.00e-19]…	TATTATTATTATTATTATTATTAACAACAACAAAATTCAATTAAGTAGTAGAAAATCAGTCTCATTTACAAGCCCATTACTTATTTTTATTATTATTATTATTATTTAATGTTACTTTTAGAAGAAGTAAGCTTGATTGTTCCTAAATAATAATTAATCTGGACTACAATATTTACAATATTTCAGCACAATTTCGTTTGTTTTCTTTTATTCGAAACAACTAAACTATTTTCGATATTGCAGTTTCAATTCCTGCCTGAAACTAGGGGCGTTTATTTCAACAAACAAAAAAAAATAACAATCAGGAAATGAACGAAACATGTGCAACAACAATAATGCACTTTGAGCAATTAAAAAACAATCTAAATCTCATTTAAATATTGCAAAATATTAATGATT…
TRINITY_DN42753_c0_g2_i14	9875	-	-	-	-	-	UniRef90_UPI0001C0C90F	1092	2e-36	369	11.0582	96.206	-1	2	odorant receptor 22c-like isoform X1	Tribolium castaneum TaxID 7070	-	-	-	-	-	-	pfam02949]---[pfam02949]---[pfam02949	4063-4968]---[2203-3108]---[241-1032	7.00e-13]---[2.00e-17]---[1.00e-09	CTGGACTTACACTATAATTTTCGATTGTTGTAAGCTAAATAAAACATCCAAAGATGATTTGTAAATTTTAATAGAATTCTAGAATAAAATTCATAAACATATAACAGACGGTCTAAATTGCTATTAAAATGGCTGATATTAGAGTACGCATTCTAACCAAACTTTTACGTTTTAGTCCCTAATTGCTTATTCTGAATGTTTATTACGTTCCATTGTTTTGATAAACATATAAAATGATAAACAACTCTTGAAAACTGTGGTAAAAGTTGCTAGATTCAATCGTACAAAACCATTACCTCCAGTAAAAATGAAGTCCATTTGTGATCGTTGTATAATCATTAAAATACTATTCACATGATTCCTACCACTACATTCATACCATTCTGAATAGAAAATAGC…
TRINITY_DN47071_c4_g1_i1	9852	-	-	-	-	-	UniRef90_V5GNE8	1794	0	962	18.2095	62.0582	-1	1	Putative DNA polymerase (Fragment)	Anoplophora glabripennis TaxID 217634	-	-	GO:0003676	nucleic acid binding	-	-	pfam00665]---[pfam03175	754-1083]---[8805-9752	2.00e-12]---[2.00e-10	GTGGAGGCGCCACGCGCACGCGCAGATCCTAGTCCACTTTGCGCGGGAAGTTTGAATTTAAGAATTTGGTGGATTCGTTGGGAGTGGGGTCAATGACCTGTAGATTGCAAGGTCAAATGTATCAAATTTCATTTAAAGACTATTTTCAAGGTCATGTCATATATTATTGTACTGTAGAATGAAACTCAATATATAAGGTTTATTATTTATTTATGCATTTATTTACATATAACAAATATTATTCTACGCTAAGCTGCTACTGTCAATCCAGCTGTTATATTCGTTGGCAAATCCTAGCCATTTTACATATAGTTTGTTTCCTCTCTTCTTTAAGACCTTCTCTACGAGGTATATTCCAGGATGCTTGACTTTTTGCAGTTCCATTTCATAAAAACCACC…
TRINITY_DN47060_c7_g1_i1	9820	2.7.7.48	RNA-directed RNA polymerase.	-	-	-	UniRef90_A0A1L3KKS7	4719	0	2760	48.055	58.442	-1	2	Uncharacterized protein	Hubei picorna-like virus 31 TaxID 1923111	GO:0006351	transcription, DNA-dependent	GO:0005524]---[GO:0003723]---[GO:0003724]---[GO:0003968]---[GO:0005198	ATP binding]---[RNA binding]---[RNA helicase activity]---[RNA-directed RNA polymerase activity]---[structural molecule activity	GO:0019028	viral capsid	pfam08762]---[cd00205]---[pfam00073]---[cd00205]---[cd01699]---[pfam00680]---[pfam00910	5241-5891]---[6525-6938]---[6741-6929]---[7386-7847]---[387-1244]---[285-1664]---[3930-4253	2.00e-09]---[2.00e-28]---[4.00e-07]---[1.00e-17]---[3.00e-55]---[4.00e-48]---[6.00e-20	TTTTTTTTTTTTGAAAATTTTTTTTTTTGGTATCATCCCACGACTACCCATACCAGTAGGTCATTTCTGGATCCATAGGGTGTTGTATAAATACAACAATGAGAGCTTAACCTTTTTTAAAATTTTTTCCCACTAAAATTTTAAACTAACACCAAACTAAAACTATAATTAAAAATAAAATCAAATTCGGGTTAAATTACGCCAAAAATGCGTAAGTCTAATTCATACCATGTCGGTATTTTAATATCGACAAATTTACTACGCCAATACATAATAATTCTATGTCTAATCTCTTCATAATGTTCTTCTCCATAACCATAGAGCTCTTCCATCATACTAACACAAGCTTCAATACTACTAGCTCGTAAATCTCTATTCGTGTTCCAAGTCCAATTACAT…
TRINITY_DN47065_c3_g1_i2	9715	-	-	-	-	-	UniRef90_A0A139WE75	5277	0	8218	54.3181	20.9053	-1	1	Uncharacterized protein	Tribolium castaneum TaxID 7070	-	-	GO:0003779]---[GO:0005509]---[GO:0008017	actin binding]---[calcium ion binding]---[microtubule binding	GO:0005856	cytoskeleton	-	-	-	AATAACATCTTGTGATGCAATACGTTCTTCAATTCCACTAATCCAATCAAGTAATTTTGATAATGTTTCATCACAAATACGATATTTTTCTTCAACAGCTTGCCTTTGTTCAGCTGGTAAAATCAAACCCTTTTCATGAGCTTTAATCAAATCAACACTATTCCCATCTATATCATGGATCCTACCATTAATACCATCAATAACATTTGTATGAATTGCATTTAATAGTGGCACAACAATTTCATTTTGATTATCTTTTATGACTGTACTTGTTGGATCAATTAGATTTTCATCAATTGCATCAATTAAATTTAAATGTTTATTATTACAAAATGGGTATGTTATTGTACCAGAAGTGGGATTATATAAACCGTAAATGATTGTTTCAATTAATGTAAA…
TRINITY_DN37865_c1_g1_i1	9657	-	-	-	-	-	UniRef90_A6V1E0	2391	0	797	24.7592	100	-1	0	Outer membrane protein assembly factor BamA	Gammaproteobacteria TaxID 1236	GO:0007165	signal transduction	GO:0046872]---[GO:0004222]---[GO:0008237	metal ion binding]---[metalloendopeptidase activity]---[metallopeptidase activity	GO:0016021]---[GO:0005886	integral to membrane]---[plasma membrane	PRK00025]---[PRK05289]---[COG1043]---[cd03351]---[PRK12461]---[cd03352]---[TIGR01852]---[TIGR03303]---[COG4775]---[PRK11067]---[PRK05447]---[COG0743]---[PRK00892]---[PRK00892]---[TIGR00243]---[PRK10779]---[PRK12464]---[PRK05289]---[COG1044]---[COG1044]---[COG1043]---[TIGR01853]---[TIGR01853]---[cd03351]---[TIGR00054]---[PLN02696]---[PRK12461]---[cd03352]---[TIGR01852	9-647]---[2097-2678]---[2091-2639]---[2097-2678]---[2103-2612]---[2034-2651]---[2091-2678]---[3544-5868]---[3544-5937]---[3544-5934]---[7389-8564]---[7386-8564]---[1962-2969]---[903-1430]---[7389-8561]---[6008-7357]---[7395-8549]---[666-1442]---[1965-2972]---[903-1436]---[666-1439]---[1986-2954]---[876-1430]---[672-1430]---[6008-7339]---[7407-8792]---[666-1433]---[876-1430]---[669-1430	4.00e-99]---[1.00e-27]---[3.00e-23]---[2.00e-29]---[7.00e-19]---[9.00e-103]---[6.00e-24]---[0.00e+00]---[0.00e+00]---[0.00e+00]---[0.00e+00]---[0.00e+00]---[1.00e-174]---[4.00e-22]---[5.00e-160]---[2.00e-146]---[6.00e-145]---[7.00e-135]---[1.00e-133]---[4.00e-16]---[2.00e-126]---[3.00e-126]---[8.00e-20]---[6.00e-126]---[2.00e-117]---[8.00e-112]---[1.00e-103]---[3.00e-26]---[3.00e-98	CCGACGAGCAGGCGCTGGGCGGTGTCGAGGAACAAGGCGCCGAGCTTGCCGACCTCGCCGCCGCGACTGCCCGGCATCAGCGCCAGCACCTGTCCGTCCGCCGGCAATCCGAGCCGCGCGCGGGCCGCAGCGCGATCCGCCTCCAGGGGAATGGTGTTGGCCAGGGGGTGGCCGACGAAACGCACAGGCACCCCATGCTCTTCGTAGAAACGTGCTTCGAAGGGGAACAATGCCAGCATCAGGTCGCAGGCTTCGCGAATCTTCAGCACCCGCTTCTGCCGCCAGGCCCATACCGAAGGGCTGACGTAATGCACGGTGCGCAGGCCAGCCTGGCGCAGCTTGTGTTCGACGCCGAGGGTGAAGTCGGGAGCGTCGATGCCGATCATCACATCCGGCCGG…
TRINITY_DN46151_c0_g2_i6	9519	-	-	-	-	-	UniRef90_D2A2I4	8862	0	2957	93.098	100	-1	2	Uncharacterized protein	Tribolium castaneum TaxID 7070	GO:0045217]---[GO:0035002]---[GO:0035159]---[GO:0034976	cell-cell junction maintenance]---[liquid clearance, open tracheal system]---[regulation of tube length, open tracheal system]---[response to endoplasmic reticulum stress	GO:0030246]---[GO:0005044	carbohydrate binding]---[scavenger receptor activity	GO:0005912]---[GO:0005923]---[GO:0016021]---[GO:0005886]---[GO:0005918	adherens junction]---[tight junction]---[integral to membrane]---[plasma membrane]---[septate junction	smart00034]---[smart00202]---[pfam00530]---[smart00202]---[pfam00530]---[smart00202]---[pfam00530	1454-1654]---[3389-3667]---[3413-3667]---[8426-8740]---[8429-8725]---[5873-6193]---[5876-6178	7.00e-09]---[1.00e-09]---[6.00e-11]---[1.00e-25]---[6.00e-22]---[5.00e-25]---[5.00e-23	CTCTCTTTTATTAATTAACAATCATAGAAAAGCAGTTCAGTATCAAAATATTCTAATTGTATCTAATTTAAAAAAAACAAAATTACAAAAAAAATGCAGTCATCAACCTTATATTATAGAGAAACTAAATATAAATAACAATTCTAACTTGAACGAACACATTTTCCAAAAAAATTGTTCTAAAATATTATCACAAAACGACCCTTATTAAAGGGTGATTAAAGCACTTTTTTTATTATCAAGAAGAACAAATTTATCACATTGCTGTCTCTAATGGTTGACTTTTACTACGATTTGCATCACACAATTGTTGATTATCTTGTGGGATAAAATCGAAATTTGTCTCTAATAAAACTTCACTTTTTGCACGAATTTTCGGTCGTGGTTGTGGCTCATCAA…
TRINITY_DN46898_c0_g1_i2	9464	2.1.1.43	Histone-lysine N-methyltransferase.	-	-	-	UniRef90_UPI0009954C9A	1023	0	341	10.8094	100	1	1	histone-lysine N-methyltransferase SETMAR-like	Pseudomyrmex gracilis TaxID 219809	-	-	-	-	-	-	pfam05733]---[pfam01359	4302-4784]---[6878-7117	3.00e-06]---[1.00e-27	GAAGAAATCAAAAGCCCACTAGATGGAACCTCTGGTAGTCGCAACACTGCACTTTTTTGGTATGCCTTCAAATGGCCAGAACCTCTGAAAGACAAAAATAAATATTTAATTGTGAAAGAGTTAGATGTTTAATAAAAGAAAGGGTATTCTTGGAAAAGCGGGAGTGAGAAGAGAGAGCAAGGTGTAAAACTTTTTATAAACACTTGTTAAGGTGGGGCGGCAAAAATGCTTCACGGAAAAATTCTTTAGTGAACGCTTACAACAGAGGACCCACATTAATTGAAAACGGAGCGAAATGGCCTATGATTACAAATTTGCAAAATTATGTAAGCAAAACGACTTATCGATTTTTTGATGCTGCAAGTCAAGAACTAAAATCTTCAACCTAAGGGCAGAAGA…
TRINITY_DN45225_c2_g1_i1	9342	-	-	-	-	-	UniRef90_UPI00046C175F	8760	0	2900	93.7701	99.8621	-1	2	unconventional myosin-XV	Tribolium castaneum TaxID 7070	GO:0042472]---[GO:0007626]---[GO:0007605	inner ear morphogenesis]---[locomotory behavior]---[sensory perception of sound	GO:0003779]---[GO:0005524]---[GO:0005516]---[GO:0003774	actin binding]---[ATP binding]---[calmodulin binding]---[motor activity	GO:0005737]---[GO:0070062]---[GO:0016459]---[GO:0032420	cytoplasm]---[extracellular vesicular exosome]---[myosin complex]---[stereocilium	cd01387]---[smart00242]---[cd00124]---[cd01381]---[COG5022]---[pfam00063]---[cd14883]---[cd01378]---[cd01380]---[cd01385]---[cd14873]---[cd01384]---[cd01383]---[cd01377]---[cd14896]---[cd14890]---[cd01379]---[cd14897]---[cd14872]---[cd14889	6872-8860]---[6839-8899]---[6872-8860]---[6872-8860]---[6506-9064]---[6872-8896]---[6872-8857]---[6872-8857]---[6872-8857]---[6872-8860]---[6872-8860]---[6872-8860]---[6872-8857]---[6872-8860]---[6872-8860]---[6872-8860]---[6872-8842]---[6872-8854]---[6872-8860]---[6872-8854	0.00e+00]---[0.00e+00]---[0.00e+00]---[0.00e+00]---[0.00e+00]---[0.00e+00]---[0.00e+00]---[0.00e+00]---[0.00e+00]---[0.00e+00]---[0.00e+00]---[0.00e+00]---[0.00e+00]---[0.00e+00]---[0.00e+00]---[0.00e+00]---[0.00e+00]---[2.00e-177]---[7.00e-176]---[2.00e-174	GTAATAATTAACAAAATAATAATAATTATTGTTAAATTAGCTATTTTAATTAATATATTGTTTAATATTATTATTATTATTATTATTGTTATAAATTATAAATATTTACATTAATTGGAAATTGCGGCTTCCAAAGTTCTTCATAACTTTCCGGCTTGTAGTTCGAGAATTTGATTTTGGTACTGGTTCCCCATGTGCTAGATATAAAAATTCCCACAATTTCCTTGGTACTACGTATATATATAGTATACCGCTTATCAATTATTCTTATCAATTCCTAAATAAATTAAATTAAACAAAATATAAATGTGAGCAATTATTGGTGTCGTAGATTAGCTTGTTCTAAATTGATATATTGCCGTACTAATCTTGATATTTCATGTGCTTGTTCAGTTTGTA…
TRINITY_DN38560_c1_g1_i1	9338	1.6.1.1	NAD(P)( ) transhydrogenase (Si-specific).	-	-	-	UniRef90_A6V3A6	1392	0	464	14.9068	100	-1	1	Soluble pyridine nucleotide transhydrogenase	Proteobacteria TaxID 1224	GO:0045454	cell redox homeostasis	GO:0009055]---[GO:0050660]---[GO:0003957	electron carrier activity]---[flavin adenine dinucleotide binding]---[NAD(P)+ transhydrogenase (B-specific) activity	GO:0005737	cytoplasm	PRK09292]---[COG1347]---[PRK02830]---[TIGR01939]---[PRK05249]---[PRK05464]---[PRK05352]---[TIGR01941]---[COG2871]---[COG1726]---[PRK05349]---[TIGR01936]---[TIGR01937]---[COG1805]---[cd06188]---[COG1249]---[pfam05896]---[PRK02830]---[TIGR01939]---[COG1477]---[COG2869]---[PRK05346	5199-5825]---[5202-5825]---[5367-5750]---[5205-5822]---[497-1888]---[3315-4526]---[7821-9158]---[3315-4520]---[3315-4532]---[7821-9155]---[6606-7814]---[7821-9152]---[6621-7808]---[6618-7811]---[3321-4166]---[521-1876]---[8391-9155]---[4549-5154]---[4693-5145]---[2315-3256]---[5828-6604]---[5828-6610	2.00e-140]---[6.00e-127]---[5.00e-07]---[1.00e-122]---[0.00e+00]---[0.00e+00]---[0.00e+00]---[0.00e+00]---[0.00e+00]---[0.00e+00]---[0.00e+00]---[0.00e+00]---[0.00e+00]---[1.00e-177]---[2.00e-173]---[5.00e-160]---[8.00e-152]---[1.00e-125]---[6.00e-06]---[4.00e-120]---[3.00e-119]---[3.00e-116	CCTGGAGGAGTTGTTCGAGAAGTGCCCGTTCGAGCACTGGCAACTGGAAGTGAAGAGCGCCTCGCGCGAACGCGCGGCGCGGACGGTAACGCGGATCAGGGAGCTGACCGAGCGCTTCGGCAACCGCGACAAGGTCACCGTCACCAGCGGTTCGCGGACCGTGCTCAAGGCCCTCAACGAACTGACCCCAGAGCTGTCGCGCGGGCTGGTCGCCGAATACGCCTGGCTCGACCCGCTGAAGGTCGCCCAGCACTATGGCTGTGCCCTGCTCGCCCTGAACTGGACCCTATGCACCCCGGAACGCCTGCTCAAGGCCCAGCGCCAGGGGCTTCACGTCTCGGTGTGGACGGTCAACGAACCGGCGCTGATGCGCCGGCTCGCCGACTTCGGCGTGGACAG…
TRINITY_DN46628_c4_g3_i9	9286	-	-	-	-	-	UniRef90_A0A139WHB3	384	2e-22	2423	4.13526	5.40652	-1	0	Uncharacterized protein	Tribolium castaneum TaxID 7070	-	-	-	-	-	-	COG5271]---[COG5271]---[PTZ00121]---[PTZ00121]---[PTZ00121]---[PTZ00121	6260-7894]---[5234-6628]---[6044-8587]---[4898-7228]---[4745-7294]---[5738-7597	8.00e-11]---[2.00e-06]---[4.00e-10]---[3.00e-09]---[5.00e-06]---[5.00e-06	GTCTGTAACATGCGAGCACTACATCGTGGAAGATGTGCCCGATGCCCCTACGCGCCCCAATCAATCAGAAGCAGACATACAGTGACATCCCTATTCAAATTATCTATAAAACACAGTACACAGTGTAAGGAGAGTGGTCTAATTGGCCAAAAGCCAACAGTGGCCTGACTAGCAGTCCACGTCAAATTGACGAAAAACTGCTGCTGCAAAAACCTACTCACTGACAGACTGACAGTCAATGGAGGCACACAGAGATCCGCAAGTCCACACTTGTAGACTACATGCCCAAGATAATTGCTGCTGTAATTCAGTCAAAAAGAGAAGCAATGCAGGATTAAGAAGTTATGAGCTGTAGATCTCTCCTAAGTCTTCCTCTCCTTTGTAGAGCTCAAAAATGGC…
TRINITY_DN45580_c3_g1_i3	9244	-	-	-	-	-	UniRef90_A0A139WB86	8280	0	15212	89.5716	17.3942	-1	0	Uncharacterized protein	Tribolium castaneum TaxID 7070	GO:0090286	cytoskeletal anchoring at nuclear membrane	GO:0051015	actin filament binding	GO:0016021]---[GO:0034993	integral to membrane]---[SUN-KASH complex	cd00176]---[COG1196]---[COG1196]---[COG1196]---[COG1196]---[COG1196]---[COG1196]---[COG1196]---[COG1196]---[cd00176]---[cd00176]---[cd00176]---[TIGR02168]---[TIGR02168]---[TIGR02168]---[TIGR02168]---[TIGR02168]---[COG1511]---[TIGR01612]---[TIGR01612]---[PRK03918]---[COG0419]---[COG0419]---[TIGR02169	3062-3670]---[4619-6943]---[4985-7375]---[5951-8503]---[3521-5956]---[2543-4420]---[2543-4444]---[2687-3763]---[7724-8779]---[5906-6523]---[7943-8596]---[7739-8278]---[2702-5560]---[4895-7531]---[4850-7273]---[2546-3289]---[2567-4714]---[4982-6151]---[2969-6919]---[3527-7366]---[2666-4420]---[4121-6166]---[2609-4300]---[6515-7381	1.00e-10]---[3.00e-11]---[1.00e-10]---[7.00e-10]---[2.00e-09]---[3.00e-08]---[9.00e-08]---[1.00e-07]---[2.00e-06]---[7.00e-10]---[2.00e-07]---[4.00e-07]---[2.00e-09]---[1.00e-07]---[1.00e-07]---[1.00e-06]---[8.00e-06]---[1.00e-08]---[5.00e-07]---[7.00e-06]---[7.00e-07]---[2.00e-06]---[9.00e-06]---[9.00e-06	CTTGCAAATTTTGTTCTTGTTCTTTTCTGACGTGCAATTCTGTTGTTTTGGGCTTCTTAGATTTCTTTTTCTTAGTTTGTACTTTTTCTTCTGCAGGTTTTAATTTTTCCGGTAGTTCTTCTTTCTTTTCTCCAACTAGGTTGACTTCAAAATGAGGCTCTTTATGTTCAACTGAAATTATTTCAACCTGACTAGTTTCTACAGGTAGATTTTCAATAATTTCTACAATTTGCGATTGCTGCTTCGTTGTTTGTATTTTCTGATTATCATCAGAGTGATTACCTTGTAATTTTTCATGTTCAACTGAAATTTCCAAATCTTGCTTTTGCTGTTCTTCTGCATGCAATTCTGTTGTCTTGGATTTCTTTGATTTCTTCTTCTTAGCCTGTGCTTTTTCTA…
TRINITY_DN46610_c1_g1_i1	9225	3.1.3.48	Protein-tyrosine-phosphatase.	-	-	-	UniRef90_D6WFC0	4263	0	2041	46.2114	69.7207	-1	0	Tyrosine-protein phosphatase Lar-like Protein	Tribolium castaneum TaxID 7070	GO:0048675]---[GO:0007411]---[GO:0007412]---[GO:0007155]---[GO:0060269]---[GO:0008045]---[GO:0007399]---[GO:0048477]---[GO:0035335]---[GO:0008594]---[GO:0051491]---[GO:0045467]---[GO:0048841]---[GO:0031290]---[GO:0007283]---[GO:0051124	axon extension]---[axon guidance]---[axon target recognition]---[cell adhesion]---[centripetally migrating follicle cell migration]---[motor axon guidance]---[nervous system development]---[oogenesis]---[peptidyl-tyrosine dephosphorylation]---[photoreceptor cell morphogenesis]---[positive regulation of filopodium assembly]---[R7 cell development]---[regulation of axon extension involved in axon g…	GO:0008201]---[GO:0004725]---[GO:0032093]---[GO:0005001	heparin binding]---[protein tyrosine phosphatase activity]---[SAM domain binding]---[transmembrane receptor protein tyrosine phosphatase activity	GO:0030424]---[GO:0009925]---[GO:0031252]---[GO:0005925]---[GO:0016021]---[GO:0005886	axon]---[basal plasma membrane]---[cell leading edge]---[focal adhesion]---[integral to membrane]---[plasma membrane	cd00047]---[cd00047]---[smart00194]---[smart00194]---[pfam00102]---[pfam00102]---[COG5599]---[COG5599]---[PHA02738]---[PHA02738]---[PHA02742]---[PHA02742]---[PHA02746]---[PHA02746]---[PHA02747]---[PHA02747]---[smart00404]---[smart00404]---[smart00012]---[smart00012]---[cd05739]---[PHA02740]---[PHA02740]---[cd00063]---[cd00063]---[cd00063]---[cd00063]---[cd00063]---[cd00063]---[cd00063]---[cd00063…	1774-2463]---[901-1596]---[901-1680]---[1774-2541]---[1774-2469]---[901-1602]---[880-1737]---[1774-2616]---[1738-2469]---[832-1731]---[1774-2469]---[898-1602]---[1765-2496]---[910-1608]---[922-1608]---[1789-2529]---[901-1212]---[1774-2079]---[901-1212]---[1774-2079]---[6727-6936]---[895-1617]---[1780-2565]---[4534-4836]---[6148-6426]---[5863-6135]---[6445-6714]---[4849-5124]---[3949-4212]---[3658…	2.00e-113]---[1.00e-111]---[2.00e-112]---[6.00e-111]---[7.00e-112]---[4.00e-105]---[8.00e-60]---[1.00e-52]---[2.00e-54]---[1.00e-50]---[9.00e-50]---[7.00e-47]---[3.00e-48]---[1.00e-41]---[2.00e-47]---[3.00e-46]---[3.00e-40]---[9.00e-39]---[3.00e-40]---[9.00e-39]---[8.00e-32]---[1.00e-25]---[1.00e-14]---[5.00e-18]---[6.00e-17]---[3.00e-16]---[5.00e-16]---[1.00e-15]---[2.00e-11]---[2.00e-08]---[2.0…	TTTCAAAATTCATTCATCATGTGCTACAACGATTATGTCTTTGTTGTTTTCTTTACAAAATATCAATAATTTATAAAATAAGAAAAAACAAAAAACTAAGATTTGGAACTACCAGAGAAAGTACTAACATAAGAGTATTTTAATTCACAAAAATCAGTCAAATATATTGCCTTTCTGAAAAATGTCTAACGTAAAAAATCCACAATATAAAACATAATAATTGGGCAGCAGGTTTATTCAAATGATATAGTAATATACTTAAGTAAATACATTAAATACCGATATGATTTACAGTGTTAATGTTGCAATAAATGTAAAACTATTATCAACATTTCTCAAATTATGAAAATTAACATTACTATAAACATATACATACTATAATTGAGTTATATTAGCTAA…
TRINITY_DN46337_c1_g1_i12	9207	-	-	-	-	-	UniRef90_A0A139WKL6	3999	0	1743	43.4343	76.5921	-1	2	Filamin-A-like Protein	Tribolium castaneum TaxID 7070	-	-	-	-	-	-	smart00557]---[smart00557]---[pfam00630]---[pfam00630]---[smart00557]---[smart00557]---[pfam00630]---[pfam00630]---[smart00557]---[smart00557]---[smart00557]---[smart00557]---[pfam00630]---[pfam00630]---[pfam00630]---[smart00557]---[pfam00630]---[smart00557]---[pfam00630]---[smart00557]---[smart00557]---[pfam00630]---[pfam00630]---[smart00557]---[pfam00630]---[smart00557]---[smart00557]---[smart0…	533-808]---[242-526]---[263-535]---[551-814]---[1367-1618]---[1640-1879]---[1385-1618]---[1661-1924]---[2675-2914]---[3275-3544]---[3002-3253]---[3542-3784]---[3296-3553]---[3020-3253]---[3563-3844]---[4073-4231]---[4091-4231]---[5610-5849]---[5610-5864]---[6126-6365]---[6387-6668]---[6144-6398]---[6411-6668]---[8549-8749]---[8549-8791]---[3809-4039]---[1913-2176]---[815-1087]---[5853-6098]---[19…	4.00e-27]---[5.00e-26]---[2.00e-21]---[1.00e-20]---[5.00e-11]---[2.00e-10]---[2.00e-10]---[2.00e-06]---[1.00e-14]---[5.00e-22]---[1.00e-15]---[2.00e-12]---[2.00e-16]---[3.00e-11]---[1.00e-10]---[2.00e-08]---[5.00e-07]---[3.00e-15]---[1.00e-12]---[4.00e-18]---[3.00e-08]---[1.00e-12]---[2.00e-07]---[2.00e-10]---[2.00e-07]---[2.00e-20]---[4.00e-18]---[2.00e-15]---[6.00e-13]---[1.00e-14]---[1.00e-12]…	GTCGCCACTGTTTTTTTTTTAATTTTTCAAAAAATCAAATGTAATTTGAGTAGAATTATTAATTTTATTAAAATATGTAAATATTACAAAAATATATTTGTCGATTTTGCTTTGTTAAAATTTCACCACCCCGTAACCACAATTTTTTTTTTTTTAAATATTTATAAATAATTATGATTTACAACAAACAAACAAACAAACAACGCTATAATGAGCTCAAATATCGCCTCAATTCTTCTTGTGTGTCAAAGATCATAACAGGGAAAGGTGAACCAGGTACCAGTTCTCCAGCCCATTTGACTTCCACTCGATAATCACCAGGCTCTGTTGGATCGTATTTGCAAAGTATTGTGCGATCTTTCTGACTCTCCCGTTGCATTTCCACACGGAACGCTCCTT…
TRINITY_DN46422_c1_g1_i1	9169	-	-	-	-	-	UniRef90_UPI000874882D	1212	0	423	13.2185	96.2175	-1	1	DNA primase small subunit	Anoplophora glabripennis TaxID 217634	-	-	-	-	-	-	cd05339]---[cd05233]---[pfam00106]---[PRK07666]---[COG1028]---[PRK07231]---[PRK12826]---[PRK05653]---[COG4221]---[cd05341]---[cd05350]---[TIGR02415]---[PRK05855]---[cd05332]---[cd08939]---[cd04860]---[COG1467]---[pfam01896]---[PRK07825]---[TIGR00335	4012-4737]---[4171-4734]---[4171-4740]---[4162-4752]---[4171-4743]---[4171-4743]---[4177-4755]---[4237-4755]---[4144-4755]---[4177-4755]---[4015-4734]---[4171-4731]---[4081-4758]---[4015-4749]---[4192-4743]---[6493-7446]---[6508-7464]---[6517-7200]---[3961-4752]---[6454-7467	4.00e-77]---[1.00e-49]---[1.00e-46]---[4.00e-39]---[2.00e-37]---[2.00e-37]---[2.00e-37]---[3.00e-37]---[4.00e-37]---[5.00e-36]---[2.00e-35]---[1.00e-34]---[7.00e-34]---[1.00e-32]---[3.00e-32]---[2.00e-86]---[2.00e-43]---[1.00e-38]---[4.00e-33]---[2.00e-32	CTCTTTTTAAAAATAACAGATTTGACCACTCGTGCCATTTAAAAAATCAAGTTAGCCTTGTATTTTCAAAATAAATAACCGTAGAAAACCGAAAAAAATCTCAGGTAATAGAATTCTGCTAGACCGTTCTGAAAATATTTAGCTGTATCCATAAATTTTAGCGACCCTGTATCTTTCTATAAATTACAAAACAATTTATTGTCGCTACTATTATTCTAAACAATCACAAGTTAGAAATCTTGGCAAAATGAAATCATAAATTGTTTCATTTTGTATTGGTGAATTATATCTAGCTGCTAGTTCAATTGAATATAAATTTACTTGAAATGCACAACCTGTTATCAATTGATACCATAAAGTAAAATTACCAATACGTTTATGTAGCAAATTATATAATGT…
TRINITY_DN45425_c0_g5_i11	9162	-	-	-	-	-	UniRef90_D2A396	195	9e-43	127	2.12836	51.1811	1	1	Uncharacterized protein	Tribolium castaneum TaxID 7070	-	-	GO:0020037]---[GO:0046872]---[GO:0005344	heme binding]---[metal ion binding]---[oxygen transporter activity	-	-	cd14766]---[cd14766]---[cd01040]---[pfam00042]---[cd12137	6290-6529]---[6585-6701]---[6290-6526]---[6290-6526]---[6290-6523	5.00e-25]---[2.00e-12]---[9.00e-11]---[8.00e-08]---[6.00e-07	GATATTAACTAAAATATTATTATTATATTTTGTCTTTAAATATGGTCAGCAATTTGTTCAACATTATTGTAACAATAGATGATTCAATCGAAATTTAAAAGATGATTAATTGATTATGGTTGTATTGTTTTCTAAACATTTGAATGCTAATCATTATTGCAATGCTGCCTACACAACAACAAATAATTTCGACAAAATTCAAGACTAATAAATCGATTTTTCATTTATTGTTGCAAGCATGCTCCATACTTGATATAACCTGTATGGAATGAGCAAATTAAGCATTTAGAACTATAATTGTATGAAACACCCATATTGGTCCTCTTTTGTATTGACCATTGTTATATTGGTCTATAGAAAAACGTTGATGTGGTATTTAGCGATGTTGAACTGTTTGAA…
TRINITY_DN41543_c2_g1_i2	9156	-	-	-	-	-	-	-	-	-	-	-	-	-	-	-	-	-	-	-	-	-	-	-	-	TATTTAGTATTTTTTCAGAATGGTTTGTTCCTTAATGATGAACTAGAGGTCCTTCTGGAACAAAAATACACAGATTGAGAACTAGGTCATCGTGGGGACGCGCCCACATCATCAACTCGTCCGGCGTGGATAGTCAGATGTAACGACGTGTAAACTCTATTGGCTAATGGGAAACCCCCACCGATTAATCGGACATGTTATCAACTTGTGTATTTTTGATTCAGAAGGACTTCTACCAACGATAATTGAAACTATTTGTTCATATAATTCATGTTCCTGTTTGTATTTAGGGGTACTTTATCATCTTTACGAGAGAAGAGTGTTGATGAATTGTTGTGTTAAAGTATTTTTTTGATATTAAAGATAATATAGGGGCTTTACTACTACATGGTGCGGCAG…
TRINITY_DN46924_c0_g2_i1	9075	-	-	-	-	-	UniRef90_A0A139WG31	7692	0	2832	84.7603	90.5367	-1	1	Talin-1-like Protein	Tribolium castaneum TaxID 7070	GO:0007155]---[GO:0007043]---[GO:0007016	cell adhesion]---[cell-cell junction assembly]---[cytoskeletal anchoring at plasma membrane	GO:0003779]---[GO:0051015]---[GO:0005200]---[GO:0005198	actin binding]---[actin filament binding]---[structural constituent of cytoskeleton]---[structural molecule activity	GO:0015629]---[GO:0005911]---[GO:0005737]---[GO:0005925]---[GO:0005886]---[GO:0001726]---[GO:0045202	actin cytoskeleton]---[cell-cell junction]---[cytoplasm]---[focal adhesion]---[plasma membrane]---[ruffle]---[synapse	smart00307]---[pfam01608]---[cd12150]---[cd10569]---[cd00836]---[pfam16511]---[pfam09379]---[pfam09141]---[smart00295]---[pfam08913]---[pfam00373]---[cd14473	1074-1658]---[1077-1511]---[3195-3707]---[7488-7763]---[7488-7763]---[8457-8702]---[8133-8438]---[6705-7187]---[7749-8447]---[2748-3119]---[7749-8069]---[7773-8060	8.00e-56]---[1.00e-49]---[2.00e-68]---[3.00e-53]---[4.00e-11]---[5.00e-40]---[5.00e-07]---[2.00e-77]---[1.00e-49]---[3.00e-34]---[9.00e-33]---[9.00e-25	ATCAATAAATAAAAGACACTTGAAAATTCAATCAAATTTAAAACTTTTCGTTGATGATTCTTGTTTAGTTGATTTCGTCATTGATACAGTTTTCTTTTCAATTATTTGTTGTGTAACCGATTTTTTCAACATTTTCTGCTCTAAAGTATCTGTATCTTTTAAAACAGGCGGTTCATTAATATATTCAACATTTGTTGAATAACTTGATTGATATTGTGTATCGTTGCCACCACCAACACCACCATTTTTAAATATATCAAAATTTGATGATTTATTCAACGGTAATTGTCTATCACCTGCTGAATTACTATAGAATTTTTCTGTTGTTGATGAATATAATGGTTGTGAGGATGATTGATATGTTTCATATTTATAAGTATCAGTTTTATGACCACCTGG…
TRINITY_DN46984_c2_g2_i1	9019	-	-	-	-	-	UniRef90_A0A139WIS4	8313	0	3133	92.1721	88.1902	-1	1	Teneurin-m-like Protein	Tribolium castaneum TaxID 7070	GO:0007155]---[GO:0022416]---[GO:0048058]---[GO:0001745]---[GO:0042051]---[GO:0031122]---[GO:0048790]---[GO:0008045]---[GO:0007274]---[GO:0034116]---[GO:0040017]---[GO:0001941]---[GO:0097090]---[GO:0045467]---[GO:0034110]---[GO:2000331]---[GO:0050808]---[GO:0051124]---[GO:0016200]---[GO:0008039]---[GO:0048499	cell adhesion]---[chaeta development]---[compound eye corneal lens development]---[compound eye morphogenesis]---[compound eye photoreceptor development]---[cytoplasmic microtubule organization]---[maintenance of presynaptic active zone structure]---[motor axon guidance]---[neuromuscular synaptic transmission]---[positive regulation of heterotypic cell-cell adhesion]---[positive regulation of loc…	GO:0031005]---[GO:0042802]---[GO:0046982]---[GO:0042803	filamin binding]---[identical protein binding]---[protein heterodimerization activity]---[protein homodimerization activity	GO:0030054]---[GO:0005737]---[GO:0005887]---[GO:0031594]---[GO:0043005]---[GO:0043025]---[GO:0005886]---[GO:0045211]---[GO:0005578	cell junction]---[cytoplasm]---[integral to plasma membrane]---[neuromuscular junction]---[neuron projection]---[neuronal cell body]---[plasma membrane]---[postsynaptic membrane]---[proteinaceous extracellular matrix	cd14953]---[cd05819]---[cd14962]---[pfam15636]---[cd14953]---[cd14953]---[cd05819]---[cd05819]---[cd05819	5107-5598]---[5113-5601]---[5059-5535]---[805-1032]---[4468-5538]---[4939-5598]---[4741-5523]---[4750-5526]---[4696-5178	5.00e-15]---[2.00e-08]---[1.00e-06]---[1.00e-33]---[8.00e-31]---[5.00e-19]---[2.00e-17]---[3.00e-17]---[2.00e-07	TCGCCTATCTAAGATAAATTCGTTCTTTTTTCATATTTATATATAATTATTAAAATTATTCAAAAGGTAATAACTGGACTATATTTACAAAAAATTCTTGATACACGTCTAGAAGGGCTCTGTTTTTCTCTTGAATTTTCTTCCCCACAGATCAAGCTTATCTAATACAAATTTAGCTTCATTCCAATTAGATTTAATTGAATTCAATTTAATTTTAATTAATATAATAATCTAATATAGTGTTCCTTTTATGCAAAGTATTTACATGGTAATTGTTCAAAAAATTTTAATTCAGTGCAAATTAATCAACCCAACGACAATCAGTCAAATTCAGTTAGTAGAAAAAGAAAACGAAACGTGTGTCGAAATTGTTGAATAATTTGCACCAATAAAATCACA…
TRINITY_DN42928_c1_g1_i4	8982	-	-	-	-	-	-	-	-	-	-	-	-	-	-	-	-	-	-	-	-	-	-	-	-	CCTTCTTGGCGGTAGCCGCCGGCTTCGGTGGCCGCGACATGCCGCCAACTTGTTGAGATTTCAAGATTATTTTTTTTATTTGATTTTAATCCAAAGACATGATGTTTCCACTCACCTGTAACAAACAATTTAAAATTTTTATTAAATTGGAATAGTAATTAATCATAATTTATAGAATTTTATAAATAATTTACTATCGTATTTTATTTATTAACACTAATTTAATAGCAATTATTCTTGATAATTGTCAACACTGTTTAACGATAGATACATGCAATTAAAATACCGACCGACCCAGCATGTTAACAAGAATCGAAGTACTATATAGCCTGTCTACTGTAAACTGGTCAATACAACTATAAGATAGATAAAGCGACAAGGGGATGTTTCCAACTGTAT…
TRINITY_DN45597_c1_g1_i8	8949	-	-	-	-	-	UniRef90_D6WTK0	3618	0	2710	40.4291	45.2399	-1	1	Papilin-like Protein	Tribolium castaneum TaxID 7070	GO:0030198]---[GO:0007275	extracellular matrix organization]---[multicellular organismal development	GO:0005201]---[GO:0004222]---[GO:0004867]---[GO:0008270	extracellular matrix structural constituent]---[metalloendopeptidase activity]---[serine-type endopeptidase inhibitor activity]---[zinc ion binding	GO:0005604	basement membrane	pfam05986]---[pfam00014]---[pfam00014]---[pfam00014]---[pfam00014]---[pfam00014]---[pfam00014]---[pfam00014]---[pfam00014]---[pfam00014]---[pfam00014]---[cd00109]---[cd00109]---[cd00109]---[cd00109]---[cd00109]---[cd00109]---[cd00109]---[cd00109]---[cd00109]---[cd00109]---[smart00131]---[smart00131]---[smart00131]---[smart00131]---[smart00131]---[smart00131]---[smart00131]---[smart00131]---[smart…	7764-8111]---[3744-3902]---[3213-3368]---[3570-3722]---[2985-3140]---[2403-2561]---[3921-4076]---[2814-2972]---[3390-3542]---[2580-2735]---[2202-2363]---[3744-3905]---[3210-3371]---[2985-3146]---[2403-2564]---[3570-3722]---[3387-3542]---[3921-4082]---[2814-2975]---[2580-2735]---[2202-2363]---[3213-3371]---[2406-2564]---[3747-3905]---[2988-3140]---[3570-3722]---[3390-3542]---[2817-2975]---[3924-40…	2.00e-38]---[1.00e-17]---[2.00e-17]---[4.00e-17]---[2.00e-16]---[7.00e-16]---[1.00e-14]---[4.00e-14]---[5.00e-14]---[1.00e-13]---[6.00e-13]---[3.00e-17]---[7.00e-17]---[8.00e-17]---[4.00e-16]---[6.00e-16]---[9.00e-15]---[1.00e-14]---[8.00e-14]---[2.00e-13]---[7.00e-13]---[3.00e-17]---[6.00e-16]---[7.00e-16]---[2.00e-15]---[3.00e-15]---[1.00e-14]---[2.00e-14]---[5.00e-14]---[2.00e-12]---[2.00e-12]…	GTTTTTCTTTAATTCCTTCAAGAAGAAAAATTTTACAATTTAATGAACACATCATCATCTTTACATTATTTATTTTTTTTGGAAAAAAATTGAATTTATGTACATTTTAAAAGAATTACATGAATTGCACTCGATATCTACAATTGTTTACAATTAGACTAAAGGAATATTAATAATAATTATTATTATTATAACGAATGATAGGATAGGGTGAGGAGATTTTTGAGATAAAAGCATGCATTTTGATTTGTTAAGTAACGATTCACTTTTAAAAAAAAACAAACAAACAAAAGACTAGTAATTAATAGTAAATAGATTGTTTTAAACTAAATTGTTAATGAGTGCTGATTGTTTATCGTAATTTTGTGAATATTTCGTATCGACTGGCAATAATCCGGC…
TRINITY_DN46848_c1_g1_i5	8803	-	-	-	-	-	UniRef90_A0A139WLV7	987	2e-139	792	11.2121	41.4141	-1	0	Uncharacterized protein	Tribolium castaneum TaxID 7070	-	-	GO:0004983	neuropeptide Y receptor activity	GO:0016021	integral to membrane	cd15203]---[cd15389]---[cd15394]---[cd14993]---[cd15207]---[cd15392]---[cd15202]---[cd00637]---[cd15393]---[cd15095]---[cd15208]---[cd15399]---[cd15397]---[cd15390]---[cd15096]---[cd15396]---[pfam00001]---[cd14971]---[cd14970]---[cd14992	38-886]---[41-886]---[41-871]---[38-886]---[38-886]---[38-886]---[38-886]---[59-874]---[38-886]---[38-874]---[38-883]---[38-886]---[41-874]---[38-886]---[38-886]---[38-874]---[71-838]---[38-874]---[38-886]---[38-886	2.00e-113]---[2.00e-73]---[1.00e-71]---[1.00e-70]---[3.00e-70]---[1.00e-69]---[3.00e-67]---[8.00e-63]---[2.00e-61]---[4.00e-59]---[1.00e-57]---[6.00e-57]---[9.00e-55]---[9.00e-54]---[6.00e-53]---[2.00e-52]---[3.00e-51]---[8.00e-51]---[4.00e-50]---[8.00e-49	TCGTTGCATTCCGTAAAATACATGGTAAAATCACTTTGAATTCTTTCCTGAAATTCTCATTCAACCAAGCATATAAAAATGGATTATAACATGTTGAAGACATTGCCAGACAATGTGCCAAAAAGAAGAACAAATGAAAATATGATTGTGATCCAAATTCGTAGAAATCATGAATAACATTTGTTAAATTCAATGGGAACCAACATATACCAAAGATAGCAACCATTGCAATTAGCATACGATTAGTGCGACGTTTCTTTTCTTTATCGGCTTCTTCACGACGGGCACTCTTTGTCCCCGGTTTCGATTTAGCTCGTTCATTTAAACGACGTGATATCCGTAAATAACAATAACCAATAATACAAAATGGTATAATAAATTGCATGATGAATGTAAAAC…
TRINITY_DN46219_c4_g1_i7	8769	-	-	-	-	-	UniRef90_UPI00077DB86B	4599	0	2218	52.4461	68.5753	-1	1	protein sidekick isoform X1	Tribolium castaneum TaxID 7070	GO:0007155]---[GO:0042675]---[GO:0046533]---[GO:0050931	cell adhesion]---[compound eye cone cell differentiation]---[negative regulation of photoreceptor cell differentiation]---[pigment cell differentiation	-	-	GO:0005887	integral to plasma membrane	smart00410]---[smart00410]---[smart00410]---[smart00410]---[smart00409]---[smart00409]---[smart00409]---[smart00409]---[pfam07679]---[pfam07679]---[pfam07679]---[pfam07679]---[cd00063]---[cd00063]---[cd00063]---[cd00063]---[cd00063]---[cd00063]---[cd00063]---[cd00063]---[cd00063]---[cd00063]---[cd00063]---[cd00063]---[pfam13927]---[pfam13927]---[pfam13927]---[pfam13927]---[pfam13927]---[cd05724]-…	6592-6837]---[6310-6564]---[6964-7185]---[7855-8073]---[6592-6837]---[6310-6564]---[6964-7185]---[7855-8073]---[6592-6855]---[6310-6579]---[7885-8106]---[6964-7230]---[2883-3170]---[1989-2225]---[4086-4370]---[3186-3467]---[4413-4664]---[2238-2543]---[3480-3761]---[3786-4064]---[5010-5297]---[1656-1931]---[4677-4997]---[2562-2879]---[6640-6855]---[7003-7233]---[6361-6579]---[7897-8073]---[7300-75…	2.00e-18]---[7.00e-14]---[4.00e-11]---[2.00e-08]---[2.00e-18]---[7.00e-14]---[4.00e-11]---[2.00e-08]---[3.00e-18]---[1.00e-14]---[3.00e-11]---[6.00e-11]---[1.00e-15]---[8.00e-14]---[8.00e-13]---[1.00e-12]---[2.00e-12]---[3.00e-12]---[4.00e-11]---[2.00e-10]---[3.00e-10]---[8.00e-09]---[2.00e-08]---[6.00e-07]---[1.00e-14]---[8.00e-11]---[6.00e-10]---[2.00e-09]---[1.00e-07]---[3.00e-14]---[2.00e-11]…	ATTTTTTTTAATGAATTATTTTTAAGAATCACAGATTTTATTTTACAAATAGTTTGTTTTTATGTCACAAATAAATACAATTATAACATAGGCAGTGTAAAATACTATCAGTACATTATGCTAGAACGTTTTGTTTTTAAAATACTAATAAAGTCTTGATAAAGAGGGAGAAATGCCACTATTTTTTCGTTAAATTTTTCTTTCAATTGTTGTCAATATATGAAAGTATAAAAGATGTAGTTTATTACTATTGTTAGATCTATTATATCTATTACTACTATTAAATACAGGGGGAGAATTGCATTTGAATGAAATCAAATTTCCTATTACTTCCCAACATCAATTTAAAGCATTCTTTTCTCGAAAAAAAAAACAAACAAACAAAAAGAAACAATATTA…
TRINITY_DN44683_c0_g1_i9	8713	-	-	-	-	-	UniRef90_A0A139WFR8	3501	0	1831	40.1813	63.8449	-1	1	Proteasome activator complex subunit 4-like Protein	Tribolium castaneum TaxID 7070	GO:0006974]---[GO:0006281]---[GO:0007275]---[GO:0010499]---[GO:0035093	response to DNA damage stimulus]---[DNA repair]---[multicellular organismal development]---[proteasomal ubiquitin-independent protein catabolic process]---[spermatogenesis, exchange of chromosomal proteins	GO:0070577]---[GO:0016504]---[GO:0070628	histone acetyl-lysine binding]---[peptidase activator activity]---[proteasome binding	GO:0005829]---[GO:0016607]---[GO:0005634]---[GO:0005839	cytosol]---[nuclear speck]---[nucleus]---[proteasome core complex	pfam11919]---[pfam16507]---[pfam16507]---[cd00408]---[COG0329]---[cd00954]---[pfam00701]---[cd00953]---[cd00950]---[TIGR00674]---[PRK03170]---[TIGR02313]---[TIGR00683]---[PRK04147	2386-2637]---[5437-5859]---[6508-7587]---[197-1087]---[179-1108]---[188-1093]---[188-1099]---[191-1078]---[197-1096]---[191-1090]---[179-1099]---[179-1096]---[188-1051]---[317-1099	3.00e-42]---[2.00e-07]---[2.00e-59]---[6.00e-38]---[1.00e-34]---[6.00e-31]---[1.00e-20]---[1.00e-19]---[2.00e-18]---[1.00e-13]---[8.00e-13]---[6.00e-11]---[9.00e-09]---[8.00e-08	GGATGACGAAAGTAATAGATTTTGTACGTTTATATATTTACAAAAACATGAGCATTTTTTCAAATTGTTTATTATTGCCCTAAAGCATTAGATTAAGGTAGTTGAAGTAAATAAAAACAATAATGATAATGTAATAAGTCGAAACTATCTTACATCCCTATTTATATCACATTACCTAGATCAATCCAATTTCTTTCAATTTTGCTTGCAATTTATTTCGAACACCTTCCCACAGTGTTTGTAGTGGTTCTCTAGTTATTACACCGCATGTATTTGTGATAATGTGTGTGGCTGCTTTCATTGCCGCTATCGAATCACCATGTTTTTGGATAGCTTCGATGGTGTGGTTTAATGATTGTTGTGAATTTTGTGCTTTTTTTATATCACCAGTTTCGCACG…
TRINITY_DN46688_c0_g1_i1	8706	2.7.7.48	RNA-directed RNA polymerase.	-	-	-	UniRef90_A0A1D9CFQ6	4071	0	2689	46.7609	49.6839	-1	0	Polyprotein (Fragment)	Rolda virus TaxID 1911103	GO:0006351	transcription, DNA-dependent	GO:0005524]---[GO:0003723]---[GO:0003724]---[GO:0003968	ATP binding]---[RNA binding]---[RNA helicase activity]---[RNA-directed RNA polymerase activity	-	-	pfam00910]---[cd00205]---[cd01699]---[pfam00680]---[cd00205	3616-3939]---[6082-6534]---[328-1164]---[157-1638]---[6970-7524	1.00e-14]---[5.00e-21]---[2.00e-53]---[3.00e-50]---[2.00e-10	TTTTTTTTTTTTTAACCTTAAATTTAATTTGTGAAGCAATTGAAGATTGCAACACTGCAAATTAACGAACTAACATTAATTTACGCAAATAGAGGCAAACAGATCCTCAAGCCAACGATTATCTTGCGATTTATCATTGTAAACTTGATCGTCTATTTGGCTCCAACTGGGTACAACAAAGAATTTTCCTTTTCCTCGCCAGTACAGCGTGAGTTTCTGAACTACTTGGTTAAAATAGTCAGGCCCCCAGCCATACGCCAGTCTGGCAGCTTGTTCGCAATTTTCGAGAGATTGCCTTTCAAAATCGTTACATGGTAAACGAATTTTGTTGGGTATATCTTCGATCATTGGTTTTTCAAGGCAGGCCAACCAAATGGTAGGTCCACGCACGTCATGAAC…
TRINITY_DN47018_c6_g1_i2	8662	-	-	-	-	-	UniRef90_X1X1J6	2535	0	1770	29.2658	47.6836	1	1	Uncharacterized protein	Acyrthosiphon pisum TaxID 7029	-	-	GO:0003677]---[GO:0004518]---[GO:0008270	DNA binding]---[nuclease activity]---[zinc ion binding	-	-	pfam05380]---[cd01644	1423-1827]---[1339-1449	3.00e-50]---[7.00e-08	ATTGTGTCAGTGATTGCCAACCTAAATTTAGTAACTTTACAATTGGCACGCTTACAACTAAAATCTTAAGCTGGCTACACACGCAACTGCATACTTGAACGGTACACTTGTATAGTAAATCCAAGGACCTACTTGAGTTTTTTACTTGACAGAAATATCACTAGACAACATTGTCTACGCAAAAAAAAATAGTACCCGTTAGTGGAATTAAATTTTAATATATGCTTTGGTGCATTTAATTTTTTAATTGTTGGGAGGCTTGTGTACATAACAGGAAAAAAAGAATTTACAAACTATTAATTAGTTTAAATTTAATTATTTTGAATATTGCGGTCACGTGACCTGAAAATATCACTAGAAAGATGGTCCTTCGATATGGTATAGATGTTTTCACTGTCC…
TRINITY_DN30501_c0_g1_i1	8648	3.4.21.53	Endopeptidase La.	-	-	-	UniRef90_A6V717	2394	0	798	27.6827	100	-1	2	Lon protease	Bacteria TaxID 2	GO:0006515]---[GO:0006508]---[GO:0009408]---[GO:0010165	misfolded or incompletely synthesized protein catabolic process]---[proteolysis]---[response to heat]---[response to X-ray	GO:0005524]---[GO:0004176]---[GO:0016887]---[GO:0003677]---[GO:0008233]---[GO:0043565]---[GO:0004252	ATP binding]---[ATP-dependent peptidase activity]---[ATPase activity]---[DNA binding]---[peptidase activity]---[sequence-specific DNA binding]---[serine-type endopeptidase activity	GO:0005737]---[GO:0005829	cytoplasm]---[cytosol	pfam00574]---[cd07017]---[CHL00028]---[COG0466]---[PRK10787]---[TIGR00763]---[PRK05342]---[COG1219]---[TIGR00382]---[PRK01490]---[COG0544]---[TIGR00115]---[PRK00277]---[pfam05362]---[TIGR00493]---[COG0740]---[PRK10788]---[PRK12553]---[PRK12551]---[PRK14514	6455-6991]---[6461-6973]---[6452-6973]---[2596-4914]---[2608-4905]---[2620-4896]---[5079-6317]---[5058-6281]---[5094-6296]---[7196-8479]---[7187-8479]---[7247-8449]---[6440-7024]---[2620-3228]---[6452-7024]---[6440-7021]---[25-1881]---[6446-7018]---[6449-7021]---[6449-7030	3.00e-103]---[1.00e-91]---[2.00e-68]---[0.00e+00]---[0.00e+00]---[0.00e+00]---[0.00e+00]---[0.00e+00]---[0.00e+00]---[1.00e-175]---[4.00e-146]---[8.00e-146]---[7.00e-128]---[1.00e-120]---[6.00e-106]---[1.00e-103]---[9.00e-89]---[1.00e-87]---[5.00e-83]---[2.00e-67	CTCTGCATCTCGGTCTCAGTATTTCTCGACTTCCGCCTTGTCCTGCAACTGACGGCGGAAGGCGGCGAAGTCTGCCTGTCCGCTGCGCGAAGCCAGGAAGCGGCGGTACATGGCCTTCTCGTCGTCGGAGATAGCCTCCTCCGGCTCGCTGACGCCATTCAGGCGGATCACCACGTAATCGCCATTGGCCAGGGTCACGCCAGAGAACGAAGGCTTGTCCTTGGCCTCCGGACGCTGCATGCGGAACACCGCCTGGAGCAGTTTCGGATCGACGCCTTCGTGGCCGCGGGAGGCCGCCTCGACCACTTTCCACGACTCACCCGCTGCGGAAGAGGTACGGCCTTCACGCAGCTCTGCGATCAGGGCCTCGCCACGCTTCTGCGCCTCCTCGGCGGCCTT…
TRINITY_DN45465_c5_g3_i5	8643	2.7.1.107	Diacylglycerol kinase (ATP).	-	-	-	UniRef90_UPI00046BF086	2319	0	893	26.831	86.8981	-1	1	LOW QUALITY PROTEIN diacylglycerol kinase 1	Cucujiformia TaxID 41088	GO:0046486]---[GO:0035556]---[GO:0046834]---[GO:0007205	glycerolipid metabolic process]---[intracellular signal transduction]---[lipid phosphorylation]---[protein kinase C-activating G-protein coupled receptor signaling pathway	GO:0005524]---[GO:0005509]---[GO:0004143]---[GO:0003951	ATP binding]---[calcium ion binding]---[diacylglycerol kinase activity]---[NAD+ kinase activity	GO:0005829]---[GO:0005886	cytosol]---[plasma membrane	smart00046]---[pfam00781]---[COG1597]---[pfam00130]---[smart00109]---[PRK13054]---[cd00051]---[cd00029]---[pfam00130]---[smart00109]---[COG5126]---[pfam13499]---[pfam14513]---[smart00045]---[pfam00609	2301-2666]---[2304-2672]---[2304-2666]---[2847-2996]---[2856-2996]---[2391-2513]---[3258-3467]---[3042-3191]---[3039-3191]---[3042-3191]---[3258-3584]---[3270-3473]---[4682-4780]---[1677-2225]---[1677-2225	8.00e-50]---[2.00e-32]---[3.00e-13]---[7.00e-09]---[6.00e-06]---[7.00e-06]---[4.00e-15]---[3.00e-14]---[1.00e-12]---[6.00e-11]---[4.00e-08]---[7.00e-08]---[5.00e-09]---[3.00e-75]---[6.00e-63	GGTAATTTTACAAAGATTCTACCAGCCATCTCTTTTCAACTCAGACGAAGGTTATAAGACTGTCCCGATTCTTGTAGTTTCTCCTATGTTCCTAGATGAAGTGTCACAACCTGTATACATCCCCGTTGTTTTACTACCCGGTCAACTCGGTTGAGGCATGTAAATCGTGCGTTAAACGCATACCTTTGATGCATAAGTGTAAGCACACCTATAAATTTTAACTGATTGGTTAATCAGACAATCGGTTGGAACTATAGTGCATAACATTCTTCTCTAGACATACAATTTGTAGAGGATGTGCCCTATCTTTGTAGTGTCTCGATCGCTTCCAGTCACTTGCAAAATGGACTTTAGATGTTTAAATATGATTTACAGTGAAAACTATGTATGAGACACACC…
TRINITY_DN46578_c0_g1_i3	8617	-	-	-	-	-	UniRef90_UPI00096B18E9	7956	0	2657	92.3291	99.6236	-1	2	LOW QUALITY PROTEIN eIF-2-alpha kinase activator GCN1	Aethina tumida TaxID 116153	GO:0034198]---[GO:0033674]---[GO:0036003]---[GO:0006417	cellular response to amino acid starvation]---[positive regulation of kinase activity]---[positive regulation of transcription from RNA polymerase II promoter in response to stress]---[regulation of translation	GO:0045296]---[GO:0019901]---[GO:0019887]---[GO:0043022]---[GO:0003723]---[GO:0008135	cadherin binding]---[protein kinase binding]---[protein kinase regulator activity]---[ribosome binding]---[RNA binding]---[translation factor activity, nucleic acid binding	GO:0005737]---[GO:0005829]---[GO:0016020]---[GO:0005844]---[GO:0005840	cytoplasm]---[cytosol]---[membrane]---[polysome]---[ribosome	sd00044]---[sd00044]---[sd00044]---[sd00044]---[sd00044]---[sd00044	3168-3713]---[1788-2327]---[3522-4067]---[729-1295]---[864-1391]---[2694-3245	7.00e-23]---[7.00e-22]---[4.00e-10]---[1.00e-08]---[4.00e-08]---[1.00e-07	GTTTGTTTATTAATTTTCAATACGTTTACACATATTTGAAACAAATCAAACTGTATAAATCAAGTTAATAATGTCTCATCGAGTTCTTCTTCTTTAACATCAGTTTGTGGTACGATTTTCTTTAAAACTTTCGTAACAACATCTGATAGTGATTCACGTGCACCTACATCCAGAATTTCCAAACATCTCTGATGCATCGAATCCCCTTCACGTAGTTTCAATACAGCAATTAGAGCCAATTCCGAATTCGCTTTAACATAACTATTCTTCTCTTTTGTACCATTCACTAATGTCGGTAATAATAATCGTAGTAGATCTGAAGATATCTTCTCTTGTGGTACAGTTTTTGCTAGATGTATTGATACCCTTGCTAATAATTGTTTGACATCATTACTATTA…
TRINITY_DN45467_c1_g1_i4	8584	-	-	-	-	-	UniRef90_UPI0008735482	192	6e-06	497	2.23672	13.4809	-1	2	early growth response protein 1	Anoplophora glabripennis TaxID 217634	-	-	-	-	-	-	-	-	-	TTGTTGTTGTTATTGTTGTTGTTATTGTTGTTGTTGTTGTTGTTGTTATTGTTGTTGTTATTGTTGTTGTTGTTGTTGTTGTTATTGTTGTTGTTTAGCAACTGAAGTGTTGGTTCTTGGAAATCATCTTGATGGCTAGGAATGTCGTTTTGAGCCCCCGTTAATTTATCCAACACTTGACTTAATCGTTTACGTTTTCGTTGCTTTGTAGCAGGACGATGATTATGGTTGACAACTAATGGATGATTATTGTTGGTCTTGTCATGGCTTGCGGAGGACTCAACGGCAGTCTCAGCCATAGTCATGAGGCCTAGGCGGCAGAGGGCCGCGGATCCTTTTTCGTAAAAATGCTGGCGGCCTGGGGACCGGTTCGCATACTCTACCTTCAATCTGTAAAAA…
TRINITY_DN46010_c3_g1_i4	8563	-	-	-	-	-	UniRef90_A0A139WEB6	1854	1e-137	4944	21.6513	12.0146	-1	0	Uncharacterized protein	Tribolium castaneum TaxID 7070	-	-	-	-	GO:0016021	integral to membrane	-	-	-	TTTTTTTTTAATTTTAATAATTTATTATAAAAGACACTTATATATCCTTGTATAAAATTATAGAATAACTTAAAAAATAATAAATAGCTAATTAAAAATCGGGTGATGGTGGTAATGGTGGTGGCAGCGGTGGCGGTAACGGTGTTTCAACCCTACCATATCCCTTATATCCAGTTAGTAGAGGCTCAGTTAATCCAGATTCCACATCTTTTCGTCGTCTTGGTGCTTTATAATATGCAACCTCATCACCATTATTAGTTCTCCTAAACGACATCCACATCAATACAATCAACAACAATAAAACACTTAGAAATGTTACAGCAACATAAATCTTAAAATGTTCAGCATTTGTATACAGCACTTGAAGACAAGCGGAATTTTCTAATGGTGAGGAGCATG…
TRINITY_DN43706_c8_g1_i2	8518	-	-	-	-	-	UniRef90_UPI0008740C6A	618	3e-89	328	7.25522	62.5	-1	0	RNA-binding protein 24-A-like	Cucujiformia TaxID 41088	-	-	-	-	-	-	cd12384]---[cd12325]---[smart00360]---[cd12449]---[cd12578]---[cd12399]---[cd12447]---[cd12328]---[cd00590]---[cd12330]---[cd12382]---[cd12576]---[PLN03134]---[cd12236]---[cd12412]---[cd12579]---[cd12574]---[cd12363]---[cd12321]---[cd12327	6794-7021]---[6812-7015]---[6803-7018]---[6794-7018]---[6791-7018]---[6794-7018]---[6794-7018]---[6803-7018]---[6800-7015]---[6794-7018]---[6791-7021]---[6794-7015]---[6725-7021]---[6773-7015]---[6791-7018]---[6791-7018]---[6815-7018]---[6791-7015]---[6791-7018]---[6794-7018	3.00e-42]---[2.00e-23]---[3.00e-21]---[1.00e-20]---[7.00e-19]---[2.00e-18]---[1.00e-16]---[1.00e-16]---[1.00e-16]---[1.00e-16]---[2.00e-16]---[9.00e-16]---[2.00e-15]---[4.00e-15]---[4.00e-15]---[6.00e-15]---[7.00e-15]---[1.00e-14]---[2.00e-14]---[2.00e-14	GAAAGTGGTGGGGATATCTGTAGAGTCAACGATTGTTTAAAGTTTAAAATGATTTTCTGTATTTTATTTGTAAATATTTATTATAACTGAATTACATAGCTATCAATATCTTATTTTTATATTAAGTACAAAATAATTTGTTAGAATCAATAACAATAATAAGTACAGTATACCATTGCAATTTTTTTAAATAGTACATGAAACAATATTGAGAACAGTAAAACTGCATAACAAGCTTAGGTTTTAATAATAATAATAATGAATAATCATAATGTATATAATAATAATAATAATAGCAATAATTAAAAGAAATAATAATATAAAAAGAGATAGCTACAGGGCTGAGTCTGACTAAGCCTTATTTATTTATCTATCTATCTACATGACCATCTATCAATC…
TRINITY_DN45387_c8_g1_i8	8498	2.7.10.1	Receptor protein-tyrosine kinase.	-	-	-	UniRef90_D6WIE7	4200	0	1396	49.4234	96.0602	-1	1	Receptor protein-tyrosine kinase	Tribolium castaneum TaxID 7070	GO:0007275]---[GO:0007169	multicellular organismal development]---[transmembrane receptor protein tyrosine kinase signaling pathway	GO:0005524]---[GO:0004716]---[GO:0004714	ATP binding]---[receptor signaling protein tyrosine kinase activity]---[transmembrane receptor protein tyrosine kinase activity	GO:0016021]---[GO:0005622	integral to membrane]---[intracellular	cd05057]---[cd05108]---[cd05109]---[cd05110]---[pfam07714]---[smart00219]---[smart00221]---[cd05111]---[cd00192]---[cd05060]---[cd05040]---[cd05034]---[cd05039]---[cd05056]---[cd05068]---[cd05038]---[cd05033]---[cd05059]---[cd05052]---[cd05053	1940-2779]---[1844-2779]---[1940-2779]---[1919-2779]---[1982-2755]---[1982-2755]---[1982-2755]---[1940-2776]---[1982-2743]---[1961-2737]---[1979-2737]---[1982-2737]---[1988-2770]---[1988-2758]---[1982-2770]---[1982-2755]---[1973-2770]---[1988-2770]---[1973-2758]---[1973-2758	1.00e-171]---[2.00e-145]---[2.00e-142]---[5.00e-134]---[3.00e-119]---[6.00e-119]---[1.00e-118]---[9.00e-117]---[6.00e-112]---[6.00e-93]---[2.00e-84]---[8.00e-81]---[9.00e-78]---[3.00e-77]---[1.00e-76]---[8.00e-75]---[9.00e-75]---[4.00e-73]---[7.00e-72]---[1.00e-71	GACAAATAAAACAAAAAAGACTAAGGGACGAATGAAGTATATTTTTTGTAAGAACCAAAAAAATTTTAATTAGATATTTTTAAAACATTTTTCAAATCATATAAATTAATTAATGTCGATTGTTTAATTGATTGCTCGTTGATTTATTATAAAACAATTGTGAATTTAGTTAGATTTTCCACCGTAATTAACTAAAAGTAATTTATTCAATTATTTATTTAAATTTATGGCAAATATATGTTTGATGTTCTGATATTGTTGTTTAATTTTTTACACCTCAGCTGATCAGGTTTTCGATTTAACAACACATTTTAGGGAATAAATATGAAATCATAATCAAGTCAGGTAGAAATATTTATTAAAATTTGTATAAACTTACCAATTTTGGAAATAACAAGG…
TRINITY_DN43683_c2_g1_i1	8489	-	-	-	-	-	UniRef90_UPI00096B18D3	1650	1e-84	1147	19.4369	54.5772	-1	0	LOW QUALITY PROTEIN claspin	Aethina tumida TaxID 116153	-	-	-	-	-	-	-	-	-	ACAGAACTGTCATATATTTCCGTGTTGTCCATATAACCACTATTTATTTGAACAAAACATATTCAAACACACAAGTAACATAATATGAGACGACTTATAATCATAAACATTGAAACAATATTCTTGTACATATGCTACAATGATAGTAGTAGAGACAGACCAAATACAGGATTTCCACTAAAACAGTAACAGATGGGTTGACATGATATGAATGTACGCTTGAATTCCATTTAAACATTCAACCAACAATAGCCATGTCTTAGTTGAAATTCTAATTAATTTAATTAAAAATAAATAATTCACAATTAAGACAACAATAAACATATACATATAGAGAGAAAAAAAATTGTCACACAAAATACCACGACATTTGCGTGTGCTCAACGATTACATTTTCTC…
TRINITY_DN45745_c2_g2_i8	8465	-	-	-	-	-	UniRef90_UPI0004CCF98A	1248	0	474	14.7431	87.5527	-1	0	uncharacterized protein LOC103570117	Microplitis demolitor TaxID 69319	-	-	-	-	-	-	pfam03184]---[cd01650]---[pfam00078]---[cd01651]---[pfam12017]---[pfam03184	3117-3626]---[5238-5534]---[5121-5534]---[5121-5411]---[7331-7618]---[807-1307	3.00e-20]---[2.00e-20]---[1.00e-08]---[1.00e-06]---[2.00e-26]---[7.00e-21	CTTTTATTATTTAGTCTTAATTTATACTATTACACTTATTTAACTCATTATATCACATATTTAAATCTATAGTATTACGAACACTCTGATTTTTAAGATAAATCATTAAATATTTATAAATAATTGAATAATCAAATAATAAAACGTGAAAACGATATTCATTTAACAAGCTTTAAACTTAGAAAATAATTAAATTTTTAACATTAATTATTATTTTTCCTTATTTATTTAAGTTTTGGTGTGATTTCTTTGGTCTTTGAAACCTTTGATTTTTCATTTTCTTTGGTAGACCTATTATTTTTTGAAACTTTCCTCTTCGTGCAAGTATTTTTATTATTAGATATTTTATTTTTATTCAACGTTTTATCTAAATTCAAACGCTTTGGTTTTTTTTTCTTT…
TRINITY_DN45407_c3_g6_i6	8456	-	-	-	-	-	-	-	-	-	-	-	-	-	-	-	-	-	-	-	-	-	-	-	-	CACACACACACACACACACACACACACACACACAGTACGATTATTATTTAGGTAGAAATATGGTTCACAGCTGGAGCTTTTATTACACCTCCATCTTCTTTTCGCTGTATGTATAACAACTTTGATACAGTCTATCGCAATTATACACAAGTTGTTACATTTCAATGAGACATAAAATCCATTTTACGAGATGAAAGGGTAAATAATTTGTCACTGAAAGTGGAACAGCAGGCGAAACTATAAAATGCACCTTTTTATGAAGGAAATATTCAAATGTAACACATAGAATTCTCGCTTTTTATCGACAACTATATTGTCATCAACTGAACTGAAAAACAATACCTACATTCTTGTTTATGTCAGATAATGATACACTGAAGAAAAAAAAAAATGGTTGTG…
TRINITY_DN45589_c0_g2_i5	8427	-	-	-	-	-	-	-	-	-	-	-	-	-	-	-	-	-	-	-	-	-	-	-	-	TGATTCTTTTACCGTCACCACAAAACTCATTTTGTTTTTTTTTTAATTTACATTAACAATAATTATCATAATAATAATGATAATAATAATAATAATAATAACATGCTAACTGTAGTCCCGGTAGCACAAATACATAAACAGAAAAATAATAACAATAATAGAACTAATAACAAGAAACAAAAATACTCCGAACTGATTATGCACTAATATATAAAAGAAAATAATTAATTTAGTGATAATTGTTAAATAATAAACTAAGAAACCGGCTATTTGTAAGAGTCTATATCTCCACTGAATTACAAAACTGTAATTTTGCTCCTGCTGAGCGCTCTTCTGCAAGCCGGAAGAGCAACTGGACATGTAGCAGGACCCGCAAAGTCCCCGTACTATCGGCGGCAA…
TRINITY_DN43100_c0_g1_i1	8405	2.7.7.48	RNA-directed RNA polymerase.	-	-	-	UniRef90_A0A1D9CFQ6	3957	3e-156	2689	47.0791	49.7583	-1	0	Polyprotein (Fragment)	Rolda virus TaxID 1911103	GO:0006351	transcription, DNA-dependent	GO:0005524]---[GO:0003723]---[GO:0003724]---[GO:0003968	ATP binding]---[RNA binding]---[RNA helicase activity]---[RNA-directed RNA polymerase activity	-	-	pfam00910]---[cd00205]---[cd00205]---[cd01699]---[pfam00680	3561-3884]---[6477-6968]---[7428-7925]---[381-1214]---[201-1457	4.00e-23]---[1.00e-15]---[2.00e-12]---[5.00e-54]---[2.00e-46	GGCACAACTCCAGTGCAGTTCCTGATGGGAACTGTCCCTTATGGACTACTAACTACAAGTGTAGCTTTCGATGGGATCTCTTACCGGTTCCGTTAGCAAGTGTCTACAATGTTTAAGCAATTTGCGTTCGCCAATCATTAGGCCCACGCAAATTGTGTTGGGTCGATCCCCTTCGGAAGAACAACATTGTCTAATTCTCCAAAGAAGAGTGCATCTAGGTAGTCCCACGACTCGATCTCGAAAGGTCTGCCGCGTTCCAACCAAAATGCACTAAGTGTGGAACAGAAAGAATGGAAGTACTCTCTCCCCCACGCATATGATAATCGCGCCGCTTGTACACAGTTTTCGTAAGCGGCCTCGACGGGGTCCTGACAATCATGTATCCAATTAGGGATGTCC…
TRINITY_DN46655_c1_g2_i10	8386	-	-	-	-	-	UniRef90_UPI00077DB843	4815	0	2266	57.4171	68.7996	-1	2	filamin-A isoform X4	Tribolium castaneum TaxID 7070	GO:0048149]---[GO:0007303]---[GO:0008340]---[GO:0007301]---[GO:0008302]---[GO:0030708]---[GO:0030725]---[GO:0007611]---[GO:0007616]---[GO:0000278]---[GO:0008045]---[GO:0035204]---[GO:0008355]---[GO:0051495]---[GO:0008104]---[GO:0030431	behavioral response to ethanol]---[cytoplasmic transport, nurse cell to oocyte]---[determination of adult lifespan]---[female germline ring canal formation]---[female germline ring canal formation, actin assembly]---[germarium-derived female germ-line cyst encapsulation]---[germline ring canal formation]---[learning or memory]---[long-term memory]---[mitotic cell cycle]---[motor axon guidance]---…	GO:0003779	actin binding	GO:0015629]---[GO:0045179]---[GO:0005829]---[GO:0035324]---[GO:0035183]---[GO:0035182]---[GO:0005886	actin cytoskeleton]---[apical cortex]---[cytosol]---[female germline ring canal]---[female germline ring canal inner rim]---[female germline ring canal outer rim]---[plasma membrane	smart00557]---[smart00557]---[smart00557]---[smart00557]---[smart00557]---[smart00557]---[smart00557]---[smart00557]---[smart00557]---[smart00557]---[smart00557]---[smart00557]---[smart00557]---[smart00557]---[smart00557]---[smart00557]---[smart00557]---[smart00557]---[smart00557]---[smart00557]---[smart00557]---[COG5069]---[pfam00630]---[pfam00630]---[pfam00630]---[pfam00630]---[pfam00630]---[pf…	4425-4694]---[3633-3902]---[2181-2444]---[6871-7158]---[1632-1901]---[1050-1322]---[102-371]---[3048-3326]---[6571-6858]---[6280-6561]---[5707-5991]---[6007-6267]---[489-755]---[3336-3614]---[3918-4169]---[5419-5700]---[2760-3035]---[771-998]---[2460-2642]---[1338-1517]---[4707-4937]---[7207-7896]---[4443-4700]---[3648-3908]---[6886-7164]---[2196-2441]---[1647-1910]---[6589-6867]---[1068-1322]---…	2.00e-32]---[2.00e-32]---[5.00e-31]---[2.00e-30]---[1.00e-27]---[1.00e-27]---[1.00e-25]---[1.00e-24]---[2.00e-24]---[9.00e-24]---[6.00e-23]---[1.00e-22]---[3.00e-22]---[7.00e-21]---[7.00e-20]---[2.00e-19]---[1.00e-17]---[2.00e-16]---[3.00e-16]---[1.00e-14]---[3.00e-13]---[5.00e-31]---[2.00e-27]---[1.00e-24]---[5.00e-24]---[2.00e-22]---[2.00e-21]---[2.00e-21]---[2.00e-19]---[3.00e-19]---[6.00e-19]…	GCCAAAACTTCCATTAAATCAACGAATTATTTTAAAATACATGATTGTGGAAACAAACAAAATAATAATAATAATAATAATGAAATTGAAATTAGTATCTAAACTTCCACTTTGAAAGGAGAACCTGGAATATGATCGTCACCCCATTTAACAATAACAATATACTCTCCTCTTTCTCGTACAACATAACTAACATTATATTGATTACGTCCTTGATGTTTAATAAAGACCTCATCACAAGGTCCTTTCGGTCCATGAACGCCAACAAATAGAATATTGGTACCAGCATCTTGAGCTGAGACAGTGAATTGATTCTGTTTGCCTAAATAGGCTTTTTTCAAGCCCATACCCTTTGATGTTACTTTTGAAGCATTACTTTTGAAATGGGGCAATACCGGT…
TRINITY_DN43491_c0_g1_i9	8384	-	-	-	-	-	UniRef90_A0A1A9YF51	903	4e-51	358	10.7705	87.7095	1	2	Uncharacterized protein	Glossina fuscipes fuscipes TaxID 201502	-	-	-	-	-	-	pfam03184	1292-1600	1e-14	ACAATTCAAAAAATCATATATTGAATAATTCATTAAAAAATCAATTGTATCTTCTAATAATTTAGAAGGTACTGCATCATACAATAGTATACTAACAGTATATTGCCTAAAACATTACAAAAACACATGGTTTCTTTTTAGCCACAGCCCATTATTGTTATTTTTTTAAACAAATATTGAGATTTTTTGCAGCCTCTTCTAAAGAAATATTGAGTTTGGCTACTTTAAAGAGGGACTTGACTTTCGCTAACAATAAGTATCTGTCAAAGTTCTTGTTATATCTCATTCTATCTATCTATCTAGCCAATATGTTCATGTAATTTTCGGATTTGTTATTGGTTTGGTATTCTAGAAGCTGGCGTGATTGTTTCAAAAGTATCTATAACGCGCTTGTGAATT…
TRINITY_DN46935_c0_g1_i2	8371	-	-	-	-	-	UniRef90_B7S8P0	879	2e-113	307	10.5005	95.7655	1	0	Integrase core domain-containing protein	Glyptapanteles flavicoxis TaxID 463051	GO:0015074	DNA integration	GO:0003676	nucleic acid binding	-	-	pfam00665]---[PHA02517	6172-6504]---[6127-6522	9.00e-21]---[6.00e-08	CGTTTGCATGGGGACATTATAAAATTGTAGATGAGCAATTGGATAAGGATAATGAATAAAAATACACGTAACAATTCTACTTAATGTGTTTTATTTTTCTCACTGAGAAATTGTCTTAGCAGAAGCACATTTTCTAATGCACAAACATACCCGCTATGCCCCACACATGGATTTGTCTTCTGGTAATCTCGGCGAAGTTCTCTAAGCGATTTGCATCCAAATTCTTCTAAATCAATTACACTAATGGATTGTTCTTTTCGTGTTAGTATGTCTTTAATCCACAAGACTTTTTCCCGGCCTTTAACATAAACTATCACATTTTCGTGTTGAAAATTCTTTAATAGAAACTTCCGGACACTTGAAAATTTGACAGTTCCATCATCCCAACATAGACCATGA…
TRINITY_DN45161_c2_g1_i10	8362	6.4.1.3	Propionyl-CoA carboxylase.	Metabolic intermediate metabolism	propanoyl-CoA degradation	succinyl-CoA from propanoyl-CoA: step 1/3	UniRef90_UPI000873B0FC	2286	0	762	27.338	99.8688	-1	2	intraflagellar transport protein 80 homolog	Anoplophora glabripennis TaxID 217634	GO:0006768]---[GO:0019626	biotin metabolic process]---[short-chain fatty acid catabolic process	GO:0005524]---[GO:0009374]---[GO:0004075]---[GO:0019899]---[GO:0046872]---[GO:0004658	ATP binding]---[biotin binding]---[biotin carboxylase activity]---[enzyme binding]---[metal ion binding]---[propionyl-CoA carboxylase activity	GO:0005829]---[GO:0005759	cytosol]---[mitochondrial matrix	PRK12999]---[pfam02786]---[COG4770]---[PRK08591]---[PRK06111]---[PRK08654]---[PRK05586]---[COG0439]---[TIGR00514]---[PRK12999]---[PRK12833]---[TIGR02712]---[PRK07178]---[COG1038]---[PRK08462]---[TIGR01235]---[PRK08463]---[pfam00289]---[smart00878]---[pfam02785]---[cd00200]---[cd00200]---[cd00200]---[cd00200	5219-5332]---[6328-6951]---[5410-7290]---[5959-7293]---[5965-7290]---[5965-7290]---[5965-7290]---[5965-7290]---[5959-7290]---[5896-7299]---[5965-7293]---[5965-7290]---[5962-7290]---[5890-7290]---[5959-7284]---[5890-7284]---[5890-7290]---[6964-7290]---[5965-6288]---[5965-6288]---[1554-2276]---[1437-2018]---[1437-2099]---[1914-2330	9.00e-06]---[4.00e-89]---[0.00e+00]---[0.00e+00]---[0.00e+00]---[0.00e+00]---[1.00e-178]---[2.00e-178]---[1.00e-176]---[1.00e-163]---[1.00e-161]---[5.00e-159]---[2.00e-153]---[3.00e-152]---[2.00e-150]---[2.00e-137]---[8.00e-129]---[1.00e-53]---[1.00e-44]---[5.00e-43]---[4.00e-27]---[1.00e-19]---[4.00e-19]---[2.00e-07	ATAAATACTTTTATAAATCTCTATACATTTGTTTTATATTTGTCCAACTCAGTTTCAATTTTCTGTTGTACCTTATCATCATCGATCTGTATCGTTTCTTTCAAAGTGTTAAATTTATTATTAGTTTCCGTTTTACCAATCGTATTCAAATATTTTTGCCGCAAATACAAAACTGTATCGATATGTGTTTTATGTTTTATCGCCAAATCTAAAGCTCTGTTCCAATTGTGTAATTGGATGTGATTATAGATTGCAAGAAATACCATTCCGTTATGTAACAAAATCGATTCGGCTTCCTGTAAAGCACCGCCTAGAAGTGCTAGACTTGCTTTTTGTTGTGGTTTTGTTGGTAGTTTCTTAATGTATTGTATATAGAAAACTTTATCAAAATGGTTGATA…
TRINITY_DN46395_c2_g1_i6	8349	2.1.3.2]---[3.5.2.3]---[6.3.5.5	Aspartate carbamoyltransferase.]---[Dihydroorotase.]---[Carbamoyl-phosphate synthase (glutamine-hydrolyzing).	Pyrimidine metabolism]---[Pyrimidine metabolism]---[Pyrimidine metabolism	UMP biosynthesis via de novo pathway]---[ UMP biosynthesis via de novo pathway]---[ UMP biosynthesis via de novo pathway	(S)-dihydroorotate from bicarbonate: step 1/3]---[ (S)-dihydroorotate from bicarbonate: step 2/3]---[ (S)-dihydroorotate from bicarbonate: step 3/3	UniRef90_D6X207	6516	0	2198	78.0453	98.4531	-1	0	CAD protein-like Protein	Tribolium castaneum TaxID 7070	GO:0006207]---[GO:0044205]---[GO:0006526]---[GO:0006541]---[GO:0000050	'de novo' pyrimidine base biosynthetic process]---['de novo' UMP biosynthetic process]---[arginine biosynthetic process]---[glutamine metabolic process]---[urea cycle	GO:0004070]---[GO:0005524]---[GO:0004087]---[GO:0004088]---[GO:0004151]---[GO:0070406]---[GO:0046872	aspartate carbamoyltransferase activity]---[ATP binding]---[carbamoyl-phosphate synthase (ammonia) activity]---[carbamoyl-phosphate synthase (glutamine-hydrolyzing) activity]---[dihydroorotase activity]---[glutamine binding]---[metal ion binding	GO:0005737	cytoplasm	PLN02527]---[COG0540]---[PRK00856]---[TIGR00670]---[PRK08192]---[PRK11891]---[TIGR01369]---[PRK05294]---[PRK12815]---[PRK12815]---[PLN02735]---[PLN02735]---[COG0458]---[COG0458]---[cd01316]---[COG0505]---[PRK12564]---[TIGR01368]---[PRK12838]---[pfam02786]---[pfam02786]---[cd01744]---[COG0044]---[cd01302	61-966]---[64-978]---[61-978]---[64-966]---[64-978]---[64-963]---[2353-5499]---[2350-5490]---[2353-5490]---[4306-5508]---[2332-5490]---[4330-5502]---[4315-5475]---[2749-3855]---[1255-2295]---[5572-6573]---[5590-6573]---[5581-6573]---[5590-6573]---[4522-5130]---[2935-3459]---[5593-6123]---[1261-2283]---[1315-2292	1.00e-122]---[2.00e-118]---[5.00e-116]---[3.00e-105]---[7.00e-88]---[3.00e-86]---[0.00e+00]---[0.00e+00]---[0.00e+00]---[9.00e-80]---[0.00e+00]---[1.00e-62]---[1.00e-180]---[1.00e-54]---[2.00e-174]---[3.00e-147]---[7.00e-145]---[9.00e-144]---[1.00e-114]---[9.00e-95]---[3.00e-18]---[2.00e-92]---[5.00e-92]---[4.00e-85	TGACTGATGTAATAATTGAGTATACAAATATAAGTGATGATTATAAATTTTACGTCAACATTTGCCTAAAACCATAGCTAAAAGCGCCATCCGTACATACATGCCACATTCAGCTTGTCGGAAATATGCCGCCCTTGGATCCGAATCAAAATCAGCACTAATTTCAAAGACTCTCGGTAATGGATGTAGAACAACCATCTTCTTTTTAGCACTAGTCATCAATTTTGGTGTTACAATGAAATGGCCGCAAGCTTTCTCATATTCTTCTTGACTCGAGAAACGTTCTCTTTGTATCCGGGTCATATATAAAACATCAGTATTCGGTAGAATTTCTTCTAAACTATTATATTCCTTTTGTGAAATACCTTTAGATTCAACGAATTTCGTTATATGACCTGG…
TRINITY_DN35805_c0_g1_i1	8343	3.4.14.5	Dipeptidyl-peptidase IV.	-	-	-	UniRef90_UPI000873FAE5	783	0	807	9.38511	27.3854	1	1	dipeptidyl peptidase 4	Anoplophora glabripennis TaxID 217634	-	-	-	-	-	-	pfam00930]---[pfam00326]---[COG1506	2692-2862]---[5930-6652]---[5879-6655	3.00e-07]---[8.00e-26]---[6.00e-10	CAACTATTGTAATTCCATGAGCTGTATTTAGAATATTGATTGTAAAAGAAAACAGTAAAGATCGAGATCGAGATCAGTATTTAAACTTCCAATTCTAAAGATTGTTCAAAAGCACTTCCGTACTCCATTTCTGTTTTTTTGTAAACATTCGTCTTGAATATGATTTCAGAGTTCCAAAGTAGACGTTGAAGTTGTTTTTTTTTTCTTCTACTTCCTTGTCCAGTCATTCCCATAACAGTCCGAGAAGATTAAGATCCGGACTTTAATATTACTATTGTCCTATTTAGATGTAACATATGTTCCAATGTTTGATATATGTTTTAGAAATCACTGTTCCATTTTAGCCAAATTTCGAAACTACGATTTCTGAACGAGAACACATCTCAAATTTGGGCTCAC…
TRINITY_DN46871_c2_g2_i3	8313	-	-	-	-	-	UniRef90_UPI00077DB4AF	8310	0	21246	99.9639	13.1695	-1	2	uncharacterized protein LOC658528	Tribolium castaneum TaxID 7070	-	-	-	-	-	-	smart00241	14-520	7e-09	CATTCTCGATATTGTCTTCTGTTGTTTTAGCAACACAACTCCTAGCGAAACCACCATAGATTGAACCTGGTTGTACATCAACTTGTAACATTAGATTATCACCAATTTCAGCTGAACTAATCTCTTGACCAGTCGGTGTGATGATCTTCATTATACATGTTGGTGGTGGACCGGTATTTGCGATTGTTCCAGCTGTTGTTAACATTGAAACATTGAAACCTAATGTTACATTCTGTTCGCCAGTTTGATAAACACATTTGATGTGATAGGCTTGTGCTTTATATGTAAGCAATGTTGGATGTTTTTGTATTACTAAAACGAAACTAGCTTGACCATTAACATGAATTAAGCCACAATCACCGAAATGAACTTTGAATATCTCTTCTTTACGATAACTAT…
TRINITY_DN46796_c2_g3_i7	8225	2.7.11.1	Non-specific serine/threonine protein kinase.	-	-	-	UniRef90_UPI000874655B	7281	0	4662	88.5228	52.381	-1	0	muscle M-line assembly protein unc-89 isoform X9	Anoplophora glabripennis TaxID 217634	GO:0007527]---[GO:0007275]---[GO:0006468]---[GO:0035023]---[GO:0045214	adult somatic muscle development]---[multicellular organismal development]---[protein phosphorylation]---[regulation of Rho protein signal transduction]---[sarcomere organization	GO:0005524]---[GO:0016301]---[GO:0046872]---[GO:0019901]---[GO:0005089]---[GO:0005523	ATP binding]---[kinase activity]---[metal ion binding]---[protein kinase binding]---[Rho guanyl-nucleotide exchange factor activity]---[tropomyosin binding	GO:0031430	M band	cd14109]---[cd14006]---[cd05117]---[cd14103]---[smart00220]---[cd14114]---[cd14194]---[cd14196]---[cd14105]---[cd14106]---[cd14195]---[cd14193]---[cd14104]---[cd14191]---[cd14190]---[cd14192]---[pfam00069]---[cd14107]---[cd14085]---[cd14095	987-1763]---[990-1733]---[990-1751]---[987-1733]---[987-1751]---[987-1757]---[987-1760]---[987-1760]---[987-1760]---[987-1775]---[984-1760]---[987-1757]---[981-1751]---[987-1760]---[987-1733]---[987-1733]---[987-1751]---[987-1754]---[987-1760]---[990-1751	1.00e-102]---[7.00e-85]---[3.00e-77]---[6.00e-76]---[2.00e-65]---[5.00e-65]---[2.00e-64]---[1.00e-63]---[3.00e-63]---[4.00e-59]---[6.00e-59]---[2.00e-58]---[3.00e-58]---[6.00e-58]---[6.00e-58]---[5.00e-57]---[4.00e-55]---[3.00e-54]---[7.00e-51]---[3.00e-50	TTGCACAATTGGTTGTGGTTCACCGACAGCAAAACATGTCAATTCTAAATCTTTACCTTCCACCATCGCCGTCATCTGTGGTTTCTCTCTAAAGAACGGTAAACGTCCGTCCTGTTTACTCTCCAAGAAGGCTTCAGCTTCAACGTAGGTATCGAGACGTGAACCTAATTCGTGTTTTAAACGACGAATACTGTACGCATTCTCACCAGTACCATAACGATTTATTCTAGTTTTACGTTCATCATCAATCTCCTCATCCATAATATCAGTGAAACGGCGTCGTTCACGGATTGCAGGTGTATTCCAATCGTAGCCATTTTCATCGGAGACAATATACGATGCACCTGGTGTACGACTACCGGCGACTTTCATATATTCACGTAAACGTACAGGGAAATC…
TRINITY_DN46696_c0_g2_i6	8147	-	-	-	-	-	UniRef90_D6WNZ6	8022	0	4077	98.4657	65.5384	-1	2	Dynein heavy chain cytoplasmic-like Protein	Tribolium castaneum TaxID 7070	GO:0003341]---[GO:0060285]---[GO:0036159	cilium movement]---[ciliary cell motility]---[inner dynein arm assembly	GO:0005524]---[GO:0008569]---[GO:0005509]---[GO:0045505]---[GO:0045503]---[GO:0051959]---[GO:0003777	ATP binding]---[minus-end-directed microtubule motor activity]---[calcium ion binding]---[dynein intermediate chain binding]---[dynein light chain binding]---[dynein light intermediate chain binding]---[microtubule motor activity	GO:0005858]---[GO:0005929]---[GO:0005829]---[GO:0036156]---[GO:0005874	axonemal dynein complex]---[cilium]---[cytosol]---[inner dynein arm]---[microtubule	pfam03028]---[pfam12781]---[COG5245]---[pfam12780]---[pfam12774]---[pfam12775]---[pfam12777]---[pfam07728]---[pfam07728	139-2250]---[2668-3318]---[1207-8136]---[4480-5271]---[7654-8145]---[5569-6375]---[3427-4443]---[5869-6285]---[6961-7392	0.00e+00]---[7.00e-123]---[8.00e-107]---[5.00e-69]---[3.00e-57]---[2.00e-55]---[8.00e-46]---[3.00e-11]---[1.00e-08	ACATTATTATTCTTGGAATACACATTTAAAATTTCAAATATATTAAGAATTAAATAAAATAGCACAGAAAAAGGAGAATATAGACAAAAACAAGAGCCACCCCAATTTTTCTTATCATCATCACTGTGATAACTGACACAACATTGCAACACCTCGCATTATCCAATGTTCTGATGGTTTACAGCTTTCTATCGGTAATGTCATTGCGATAACAAAGTTAGTTGAGTGTCCTGTTGTTGACAAGACACCACGCCTTTCTGATGTCTTATAAACAGGACATGTGTATGTCATTCTTTCTACCAGATCGACTCTTTTCAATGGTTTCAACCAGATATGCGGTACAATATCATATAAAACCTTCGGTAATGATTCATCTAAAGTCATTTTATCATTATTCCA…
TRINITY_DN41623_c7_g1_i3	8145	-	-	-	-	-	UniRef90_D6WHF9	1239	2e-163	587	15.2118	74.4463	-1	1	Protein cueball-like Protein	Tribolium castaneum TaxID 7070	-	-	-	-	GO:0016021	integral to membrane	smart00135]---[smart00135]---[pfam00058]---[cd05819]---[cd05819	687-824]---[825-959]---[636-764]---[585-1286]---[558-1058	4.00e-09]---[1.00e-06]---[2.00e-06]---[4.00e-08]---[3.00e-06	TTATTATTATTATTATTATTATTGATTTGTAAACGTTCGGTTTTTGTATTATTTGATTCTTCAATAATATATGAACCTTTTATACAATTACAAATAAGATCACCACTTTCCGAGATTAATGTGTCTTGTTCACGATTCTCACAGAACATTTGACAAATTTCATTAAAACAAAACCCACCACAATAGATACGATCACAACGTGTACCTGTATAGCCTTTATTACATCGACATTGTGGATAACCTAATGATGATAAATGACAATCACCATGTACACAAAAATTGTGACATAATGGTATATCGCAAAAGTTTCCAGTATAACCACGACGACATTTACAACCATTACCAATACGTTCACCACCATTCAAACAAATAATTTTATCGTCATCATCATTATTATCA…
TRINITY_DN45246_c2_g1_i10	8116	-	-	-	-	-	UniRef90_A0A139WPJ4	1167	9e-174	673	14.379	56.1664	-1	2	Solute carrier organic anion transporter family member	Tribolium castaneum TaxID 7070	GO:0006811	ion transport	GO:0005215	transporter activity	GO:0016021]---[GO:0005886	integral to membrane]---[plasma membrane	pfam03137]---[cd01330]---[pfam07648]---[pfam03137]---[TIGR00805]---[TIGR00805	2011-2673]---[2353-2520]---[2359-2487]---[2796-4385]---[2805-4448]---[1930-2520	3.00e-49]---[7.00e-13]---[3.00e-06]---[1.00e-104]---[3.00e-52]---[2.00e-39	ATTTGAAATACAATTAGTTAATATATTGGTGACTTCTGTTTTTTCATCTCTTAAATCAATAAAAACATCAGCATTCTATATTAATTTGCAAAAAAACGAAAAACCAACAAAAAATATGACATTTTTCGCTATATAATTGCACAACATAACAGTTATAAAATGTGAGCCAATCACAGTTTTGAGCTTCAATAACATAACATTTCCGCTAGTTAACAATTGTAAATTGACAAAATTCGAGAATAATGGCACTAAGGAAAATACATACTTAGAATTATCTAAGTATCCTTTGACAGTGGAAGTGCCCTTGTAAGTCATTTGGAAGCGGCCACAATTGATACTGCTGGCAAAATTCGAAAATCACACAAAATCGAATGTAACACCACAATTTTCGAAAAACTG…
TRINITY_DN46152_c4_g1_i2	8096	-	-	-	-	-	UniRef90_D6WT82	7890	0	4573	97.4555	57.5333	-1	1	Dynein heavy chain cytoplasmic-like Protein	Tribolium castaneum TaxID 7070	GO:0030030]---[GO:0007018	cell projection organization]---[microtubule-based movement	GO:0005524]---[GO:0016887]---[GO:0003777	ATP binding]---[ATPase activity]---[microtubule motor activity	GO:0005737]---[GO:0030286]---[GO:0005874]---[GO:0031514	cytoplasm]---[dynein complex]---[microtubule]---[motile cilium	pfam03028]---[pfam12775]---[pfam12777]---[pfam12780]---[pfam12774]---[COG5245]---[COG5245]---[pfam12781]---[pfam07728	206-2284]---[5516-6334]---[3422-4450]---[4484-5287]---[7466-8095]---[1259-8035]---[6788-8086]---[2696-3340]---[6806-7213	0.00e+00]---[1.00e-147]---[2.00e-147]---[2.00e-144]---[2.00e-126]---[2.00e-117]---[3.00e-16]---[1.00e-112]---[3.00e-12	AGCGTCTTCTCCTTTTCGTGCCTCTATTTCTTGTCAGCCTTTTCCCTCCAATCTTTTTTCTTCCCTATATTTTCCATATAATTAACATAATTTATATCTCCAGTAGATTGAAACTTGTTCAAAATAAATGTAACACAAATATATTTTTATATCAAACTATTAAGAAAAATAGTAACAACAACAATGTTTAAATCTGTAACAATATCGCCACCCCTGCCAGTGTCCATTTTGACGGTTTCTCTTTCGTTTTTAAGTTGAATGTCCACACAAATGTCGGACCACGTTGTCGTGTCTTATAAACAGGACAATCGTACATGTTACGCAAATCTTGTTTATCCTGTGTGATTGCCTTGATGTACACTACCGGCATTGTTGGGAATAACTCTTTCAATTTCGATT…
TRINITY_DN47035_c1_g1_i3	8095	-	-	-	-	-	UniRef90_K7JB68	1296	3e-111	413	16.0099	96.6102	-1	2	Uncharacterized protein	Nasonia vitripennis TaxID 7425	GO:0015074	DNA integration	GO:0003676	nucleic acid binding	-	-	pfam00665]---[PHA02517	2301-2633]---[2283-2678	2.00e-21]---[2.00e-07	GGCGTTGATTGCGTTTTTCTTTCAATTATTGGGATTTGCAGCCCAGCGATACGCACCCTGGTGGTGGTTTTGAGAAGCAGTTGAAAGTACATTACATCAAATATGTGGTATGCTGATGTGTTGTTTTGCTTATGAAAATAGAGGATTCTAAGCTTAATTATTGCAAGAAACTCAAAACTATCACGTGTAATAAAATATTTGATAAATATAAGGTGAAAAGAAACACATTTTTGGGTTCTACAAATCAAAATTTAGATATTATTTGCCTTGCAACTTCGGTACTTCAACCTTCTACTTGATTATTCCTTTCTTATTTAAAATAAATGCACTTATAATTGATGATTTCTGTAGATAATTGAATTTATTTATAAGGAATATGCTTACTGTTAAGAAAAAAGG…
TRINITY_DN42342_c3_g1_i4	8057	-	-	-	-	-	-	-	-	-	-	-	-	-	-	-	-	-	-	-	-	-	-	-	-	CTCTACTTAAATAATCGTTATCGGGTAATTTTAGTTTCCTCATCATTGATTTATCATGGTGTTCATGTACTACTAGTGATGGAAACTGTTAAAAACAAACAAAGACGTTGTCATTATTATTTATTTATCAATTCAAATTGTTATAAATTATGAAACTAGCATTTCCGCTACTCGTTTTTACTAAATTATTATAATTTTATACGATTTATACGAATGTAGTATAGATAGATAGATGGAAGAAATGTTTAACGCTACCGCTACAGGACATTTTTGATTTCCAATTTTTTTTCTTTTTAATTTAACTAACGGGAATTTGTTGGAGAAAAAATTCATTAAGACTTAAAAGACCACAGTTTAGGAAATTTCAAATTTTCTCATCTTTATATTATACGAACATAA…
TRINITY_DN45283_c0_g1_i7	8056	-	-	-	-	-	UniRef90_D6WBE2	411	4e-08	229	5.10179	59.3886	-1	0	Fibroblast growth factor 8	Tribolium castaneum TaxID 7070	-	-	GO:0008083	growth factor activity	-	-	-	-	-	ACTGGTTATTATTATTATTATTATTATTATTAATATTATTATTATTATTACTATTATTAATATTATTATTATTATAATTATTATTATTATTAAGAATACTGGAAGATAGGTGCCGTTGAATAAAAAAATAAATAATCCATTTACAAAACAGGGAAAAAATCATAATAATAGTATGTAAAGAAAAATAGAGTAAAAACAAACAAAATAGAGGAAACTTATATTTAAAAAAAATTTATAAATTACGACCCCATAGGGGTTAAAATAAGGACTGTACACTCACATTCATAGTCAATGACTCAATTGTAAACGATAATACTAATAGTAATAATAATAATAGAGAATCCGCAATATTAACGTTAACATTATCGTTATAATCGTGCGCATGACATTCACTAGTAA…
TRINITY_DN46605_c0_g1_i8	8042	-	-	-	-	-	UniRef90_D6WHZ7	3840	0	1311	47.7493	100	-1	2	Uncharacterized protein (Fragment)	Tribolium castaneum TaxID 7070	GO:0071880]---[GO:0001568]---[GO:0031547]---[GO:0019933]---[GO:0071320]---[GO:0071321]---[GO:0061028]---[GO:0021884]---[GO:0007186]---[GO:0030033]---[GO:0008285]---[GO:0050774]---[GO:0048022]---[GO:0001764]---[GO:0031175]---[GO:0007218]---[GO:2000481]---[GO:0043950]---[GO:2000670]---[GO:0070374]---[GO:0043547]---[GO:2001224]---[GO:0010976]---[GO:0032092]---[GO:0045860]---[GO:2001214]---[GO:007265…	adenylate cyclase-activating adrenergic receptor signaling pathway]---[blood vessel development]---[brain-derived neurotrophic factor receptor signaling pathway]---[cAMP-mediated signaling]---[cellular response to cAMP]---[cellular response to cGMP]---[establishment of endothelial barrier]---[forebrain neuron development]---[G-protein coupled receptor signaling pathway]---[microvillus assembly]--…	GO:0031697]---[GO:0030552]---[GO:0005096]---[GO:0030165]---[GO:0070300]---[GO:0019901]---[GO:0017034]---[GO:0005088]---[GO:0050699	beta-1 adrenergic receptor binding]---[cAMP binding]---[GTPase activator activity]---[PDZ domain binding]---[phosphatidic acid binding]---[protein kinase binding]---[Rap guanyl-nucleotide exchange factor activity]---[Ras guanyl-nucleotide exchange factor activity]---[WW domain binding	GO:0016324]---[GO:0005923]---[GO:0005911]---[GO:0005737]---[GO:0005829]---[GO:0030139]---[GO:0005770]---[GO:0016020]---[GO:0043005]---[GO:0043025]---[GO:0048471]---[GO:0005886]---[GO:0043234]---[GO:0045202	apical plasma membrane]---[tight junction]---[cell-cell junction]---[cytoplasm]---[cytosol]---[endocytic vesicle]---[late endosome]---[membrane]---[neuron projection]---[neuronal cell body]---[perinuclear region of cytoplasm]---[plasma membrane]---[protein complex]---[synapse	cd01785]---[smart00314]---[cd01768]---[pfam00788]---[cd00992]---[smart00228]---[smart00229]---[cd06224]---[pfam00595]---[cd00136]---[pfam00618]---[cd00988]---[cd00987]---[cd00155]---[pfam00617]---[smart00147]---[cd00038]---[smart00100	2557-2811]---[2554-2808]---[2557-2802]---[2563-2805]---[3226-3471]---[3220-3474]---[3478-3816]---[3478-3795]---[3226-3465]---[3226-3432]---[3547-3798]---[3226-3390]---[3229-3411]---[1873-2490]---[1936-2469]---[1867-2490]---[3889-4218]---[3910-4215	1.00e-45]---[1.00e-15]---[1.00e-15]---[2.00e-10]---[5.00e-18]---[5.00e-15]---[2.00e-14]---[4.00e-12]---[1.00e-11]---[1.00e-10]---[4.00e-09]---[5.00e-06]---[8.00e-06]---[7.00e-70]---[1.00e-68]---[2.00e-68]---[5.00e-09]---[1.00e-07	TGTACACTAATATACAGCAATATCCACTTGTTTAAAAATATAATATAATACACATCTATCAATTATTATTTTATTTTTATAATATTTTGTTGTAATATCATCAATCGAATTATTTACGGGGAAAAAATCAAAATTTCAAATATCAATTAGAATATTTAATTGTTGCAATTATAAAAATAATTATTAATATTTAAAATTTTGATCATTTTCAATGAAATAATAATCAATTGAAGGACTAGTTTAATCACAAAACCTAAAATTATAACATTGCAACATTATACAAAACAGAAAATGCCAGAAAGAAGGTTCTTACAAATTCGTTAAATGCAATCAAACTAAATTTAACAATTAATTACGTCAATTTTGGAATTTTAATTGGAATGATTTTTAATTTTTTTG…
TRINITY_DN44245_c0_g1_i2	8037	-	-	-	-	-	UniRef90_D6WDA6	7176	0	4080	89.287	58.3578	-1	1	Dynein heavy chain cytoplasmic-like Protein	Tribolium castaneum TaxID 7070	GO:0060271]---[GO:0001539]---[GO:0007018	cilium morphogenesis]---[ciliary or flagellar motility]---[microtubule-based movement	GO:0005524]---[GO:0008569]---[GO:0045505]---[GO:0045503]---[GO:0051959	ATP binding]---[minus-end-directed microtubule motor activity]---[dynein intermediate chain binding]---[dynein light chain binding]---[dynein light intermediate chain binding	GO:0005858]---[GO:0005929]---[GO:0005737]---[GO:0030286]---[GO:0005874	axonemal dynein complex]---[cilium]---[cytoplasm]---[dynein complex]---[microtubule	pfam03028]---[pfam03028]---[pfam03028]---[COG5245]---[COG5245]---[pfam12781]---[pfam12780]---[pfam12777]---[pfam12775]---[pfam12774]---[pfam07728]---[pfam07728]---[cd00009	32-559]---[619-714]---[795-2414]---[1293-7256]---[6972-7310]---[2853-3503]---[4620-5399]---[3594-4586]---[5682-6497]---[7689-8018]---[6996-7439]---[5976-6395]---[5970-6395	3.00e-54]---[1.00e-06]---[0.00e+00]---[7.00e-124]---[1.00e-06]---[9.00e-117]---[6.00e-68]---[8.00e-57]---[8.00e-54]---[8.00e-41]---[1.00e-10]---[8.00e-08]---[1.00e-06	CTATTAAATTTTATTAATTTGTAATTTGTGTTAACAAAGCTGTTCCTTTCAATATCCAATAACTTTCAGGCATATTAGTTGTTAATCGTATTGCTAATACAAAATTCGTACTATGTCCAGTTGTTGATAAGACACCAGCACGTACTGATGTTTTATATAAAGGTGTGACATAACGTGTATCATCATCGATTAATTCAGTTTTTGGTATTAACCAAATTGCCGGCATTACTGGATTAATTTCTCCTGGTTTCTCGTCGACAAGTCTCATCGATTTGAGATCCCATCGCCCACCATCTATAAATAGACCATGGATGAGGGCACCATCATTTGGACGTTTCAAATTTTGATAAATTATAGGGGGATCTCTTTGAGTTTTATCATGATTTTCTTTAATCAATT…
TRINITY_DN42764_c0_g1_i4	7971	-	-	-	-	-	UniRef90_UPI00096B2552	369	2e-52	167	4.62928	73.6527	-1	0	calcium uniporter protein mitochondrial-like	Aethina tumida TaxID 116153	-	-	-	-	-	-	pfam04678	2702-2902	2e-35	CAATCAACAGCAACTTCCATTTTTAAACGTACCACATCAACAGATTCCTCCACTCAATCAATCAACTTGTATTATGAGCATGATTGCGGCACTTGCTATTGCTCCTACTACAACTATCACATTGTGACAACTTTCCTTAATTGTATTTACAACAAACGATTCTTTATTGTATATATGTAGAAGAGAATTGTAATGCCGAACCTAGATTATAGTAAAACTGATACTCAATAAATTCCACGTTTCACGTTAATCCTTTGTAGTGTCTCAAATGTGAATCTGTATGTAATTTAACGTTTCGATTTTAATAGGAAGAAACATTTAAATTCGATTAATTTGGCAACAATTGTATATTTATAATATTTTGTTACAATTAAAAGTTTCAATATTTACAAACAATGC…
TRINITY_DN44715_c1_g2_i1	7967	-	-	-	-	-	UniRef90_A0A139WK08	2907	6e-113	20792	36.488	4.80954	-1	1	Uncharacterized protein	Tribolium castaneum TaxID 7070	-	-	-	-	-	-	-	-	-	TTTCAACTTGCTCAACAATAACTGATTCTTTTATGTCGGTTACTTTCACATCCTTTGCTTTGCGTTTCTTTTTGTCGGTGTCACCTATAGGTGTTTCTGTTGTATGTTCTAATGTGTGTACTTCTGTTATTGTTTTTGTGGATGTTATAGGTGTCAACTTGGATCTTGTTATTTCTGTAATAGTTGGTGTTTGGTCGAAATCAGTGACAGTTTCAAATTGTAATGGTTCAGTGAAATTGTTTTCAGATGTATAAATGTTAACTGTAACTTGCGGTAATTTATCATCTTCTTGAACGGTTATAATTTCAGTAATTTCGGGTTGACCATTTTCGTCGTCCTTTTTAATTACTTGTTTTTTGACTTTTTTCGTTTTTGTTTTGCCTTCTTTGGTCTTTTTCG…
TRINITY_DN43950_c4_g4_i1	7962	-	-	-	-	-	-	-	-	-	-	-	-	-	-	-	-	-	-	-	-	-	-	-	-	CTGGATCAAAAATACACAGGCTGGTAACATGGCCGACTTTTGCTGATATCCGGTTAGTCGGAGGGGGTTTCACATTAGCCAATACAGTTCATACGTCGGGTTATCTGACCATCCACGGCGCACGAGCTAATGATGTGGGCGTGTCTCGCCGGTGACCTAGTTCTTAACCTATGTATTTTTGTTCTAGAAAGACCTCTAGAAGTTAGTGGAACACAAGCGAATGCAAGGACATTTTACTACTTCTGTTTGCGCATGACGTTCGTATTCGTTCGTTAGATCTGGATGCGGCTTAACGTTTGTAATAGTAATTGATTCTTGTAGGAATTAATTTACTCGCTCTAGTTGAATGAAATTTGACGATAATTTCGCCTGATCCACCATCAAATTGTTTGACTGTTT…
TRINITY_DN46372_c2_g3_i2	7943	-	-	-	-	-	UniRef90_UPI00077DA3A1	3384	4e-180	2778	42.6036	46.8323	-1	0	uncharacterized protein LOC657834	Tribolium castaneum TaxID 7070	-	-	-	-	-	-	pfam12510]---[PHA03247	7626-7718]---[2400-3608	2.00e-06]---[3.00e-06	GTCCATTCAGGAGCATCATCATCTTTTGTTGTTGTTGTTGTTGTTGTAATTATAGTCTTCTTAGTTATCGGTTTTTCAGGAGTTTTACTGCGTCTTTGATTTGTTGTTGTTGTTGTTGTTGTTATTTTTTTGGCAACAACTTCAAGTCTATTTTCAGAGATCAATTGTTTGACTAGACGTATTTGGGTGCGTATTTTACGTCGTAAATCATAACCAACAACTTTCTCCAACAATTGTTCTAAAATTTCTAAATCATAGATTTCTTCAATTTCTTCTTCTGTAATTTTGATACTTTTATCATTTTCAACAGTTGTAGTTTTCTGTGTTTTATTCGAATCAACTCTCTTCAAAGTTACACCGAATTTTGCAGTTTTCGTATCAGTATTTTCAATAATTTCG…
TRINITY_DN43499_c1_g3_i7	7921	-	-	-	-	-	UniRef90_D6WHS6	714	2e-152	637	9.01401	37.3626	-1	1	Organic cation transporter protein-like Protein	Tribolium castaneum TaxID 7070	-	-	GO:0022857	transmembrane transporter activity	GO:0016021	integral to membrane	TIGR00898]---[pfam00083]---[TIGR00898]---[TIGR00898	2483-2848]---[3694-3975]---[1798-2397]---[3724-4176	2.00e-13]---[5.00e-08]---[2.00e-32]---[4.00e-12	TTCCGTTTTTGATCGTAAACGTTTGCCTTTTTTACTTGTCCAACCAGCAGAAAATTCAGGACCTTTAATAAAATACATAAAAACAAAAAAAAAATATAAATAAATAAGAAGGTGTATATTTATTCATTAAATGTATACGAAACAAAAATATACTGCTATAAAATACAATAAAGAAGATGTATATAGTTATTTAAGATAATAGGAATAAATAACCTCATATTATTGTTATTATCATTTATTCAAATCTTCACACAGTAGGCTGTGTATTTTGGATGTGATCCAACAGATGGATGAAAAATTGTCATAGATTCCGATATATTTTATAACACATGTCCCAGTGGGAATAAGGAGTTGTCAAAAATTTTAACAGGTGACACTTTCTTATTGGATCAGTCTCTA…
TRINITY_DN23756_c0_g1_i1	7906	1.1.1.23	Histidinol dehydrogenase.	Amino-acid biosynthesis	L-histidine biosynthesis	L-histidine from 5-phospho-alpha-D-ribose 1-diphosphate: step 9/9	UniRef90_Q9HVW9	1320	0	440	16.6962	100	-1	2	Histidinol dehydrogenase	Proteobacteria TaxID 1224	GO:0000105	histidine biosynthetic process	GO:0004399]---[GO:0051287]---[GO:0008270	histidinol dehydrogenase activity]---[NAD binding]---[zinc ion binding	GO:0005829	cytosol	PRK05387]---[PRK09369]---[COG0766]---[PRK00877]---[cd01555]---[pfam00815]---[TIGR01072]---[COG0141]---[TIGR00069]---[cd06572]---[PRK12830]---[pfam00275]---[COG1127]---[PRK11831]---[PRK12447]---[cd03261]---[PRK13770]---[PRK01686]---[PLN02926]---[cd01554	1-936]---[3049-4305]---[3043-4305]---[960-2243]---[3070-4272]---[963-2174]---[3052-4305]---[948-2243]---[963-2147]---[984-2159]---[3049-4305]---[3079-4290]---[6941-7726]---[6926-7702]---[963-2171]---[6998-7702]---[963-2195]---[2396-3028]---[951-2138]---[3070-4272	0.00e+00]---[0.00e+00]---[0.00e+00]---[0.00e+00]---[0.00e+00]---[0.00e+00]---[0.00e+00]---[0.00e+00]---[0.00e+00]---[0.00e+00]---[7.00e-167]---[1.00e-138]---[8.00e-135]---[1.00e-133]---[1.00e-132]---[3.00e-121]---[1.00e-120]---[8.00e-120]---[1.00e-105]---[8.00e-104	GCGCAGGGTCGAGGCAATCTGCCCGGCATCGTGCCGCGGATGACGGGCGAAGACGAAGTTGGCGGCCGACGGTAGTACCTCGAAGCCCAGCGCCTGCAAAGAGGCGCTCAACGCCTCGCGGCTATCGATCACTGCCTGGCAGGTCCGACGGAAATAGGCGTCGTCCTCGAAAGCCGCCGCCGCGCCGGCGATCGCCAGGCGATCCAGCGGGTAGGAATTGAAGCTGTTCTTGATCCGCTCCAGCGCCTCCACCAGATCGGCATGGCCGACCGCCAGGCCGACCCGCAGGCCGGCCAGGGAGCGCGACTTGGACAGCGTCTGGGTGACCAGCAGGTTCGGGTAGCGATCGACCAGGGCGATGGCGCTCTCGCCGCCGAAGTCGACATAGGCCTCGTCGAC…
TRINITY_DN45434_c1_g1_i18	7900	4.2.1.17	Enoyl-CoA hydratase.	-	-	-	UniRef90_A0A139WM54	4356	0	1776	55.1392	78.491	-1	0	Centrosomal protein of 290 kDa-like Protein	Tribolium castaneum TaxID 7070	GO:0060271	cilium morphogenesis	-	-	GO:0005813]---[GO:0005634	centrosome]---[nucleus	cd06558]---[PRK08252]---[PRK06494]---[PRK06688]---[PRK07799]---[PRK08138]---[PRK07657]---[PRK08150]---[PRK07509]---[PRK03580]---[PRK06563]---[PRK07658]---[PRK08258]---[PRK05809]---[PRK08259]---[COG1024]---[pfam00378]---[PRK05862]---[PRK06190]---[PLN02888	7044-7577]---[7053-7577]---[7038-7577]---[7032-7577]---[7053-7577]---[7032-7577]---[7050-7577]---[7050-7577]---[7062-7577]---[7044-7577]---[7053-7577]---[7053-7535]---[7044-7577]---[7041-7625]---[6864-7577]---[6891-7577]---[6891-7577]---[6948-7577]---[6942-7577]---[6864-7577	6.00e-50]---[4.00e-41]---[5.00e-38]---[3.00e-36]---[1.00e-32]---[2.00e-30]---[2.00e-30]---[2.00e-29]---[3.00e-28]---[2.00e-27]---[1.00e-26]---[5.00e-26]---[5.00e-26]---[1.00e-25]---[3.00e-88]---[3.00e-46]---[2.00e-32]---[3.00e-32]---[1.00e-31]---[2.00e-28	TGTAAATATTAAATATCCAGTGTTTCCGGTAGTTCTTCAATCGTATCGTCCGGTTGTCCCTTCAATCTAGCTATTTCTTTTTGTAGTGTTTTCTCTTTTTTAGCAGCTCGATGCATTAATACTCGAACTTTATCCAATAATTTATTTTTCTGTTCCAATTGTTCTTCTAATTCTTTTAATTTGTTTACACTATCTGAATTTTCAGCAATTTTCAATTCTTTTAATTCATTTTGTAAATCTGTAATTTTCTGTAAACTCTCATGATATTGTTCTTTAAGACGTTGATAATCTTCACGTAATTTATCATTAGAAATCTAAAATAAGAATTATTTGTATAAATTGGGATTTTTCGTTTATGATAATTGATGAGAGAGAAATAGAAAAATCGAAAATTACACA…
TRINITY_DN46771_c4_g2_i6	7898	-	-	-	-	-	UniRef90_D2A2L6	7116	0	2340	90.0988	99.0598	-1	0	Ectopic P granules protein 5 homolog-like Protein	Tribolium castaneum TaxID 7070	GO:0006914	autophagy	-	-	-	-	-	-	-	CTTTAACAAACCCGTTTGTTTAGGTGGTGGAATTGGTGGAGGTAACGAAAATGAACTTACAACAACAGACCGATGGAGCGCGCATCATATTTAACGTTGTTTAATTGCAATTATCTCCCAACACACGTGTAAATCATCATTTTTTTTATTACAACGTTATATCGTTATAATTTATAAAACAAATAAAAAAGCGACATAAATTTTTAAACAATATCCCTCAAATACGGTTTAATATAAAATTGTTTTACCAATAAATTTAAAAATTGCCCAGCATTATGCAGTGAATTCGATGCATCTTGTATACGATTCAATGCGAATTCTTCGCATTCCTTCAATTTACCACCGTTCGACTGGCCAAAATCGAGATTCATTAAAATTTTCGCACACTCTAAATTACCA…
TRINITY_DN45444_c1_g1_i4	7894	-	-	-	-	-	UniRef90_A0A139WF92	4851	0	2215	61.4517	72.5056	-1	0	Uncharacterized protein	Tribolium castaneum TaxID 7070	-	-	-	-	GO:0048786	presynaptic active zone	pfam10174]---[pfam10174]---[pfam10174]---[COG1196]---[COG1196]---[COG1196]---[COG1196]---[COG1196]---[COG1196]---[COG1196]---[COG1196]---[COG1196]---[COG1196]---[COG1196]---[COG1196]---[COG1196]---[COG1196]---[COG1196]---[COG1196]---[TIGR02168]---[TIGR02168]---[TIGR02168]---[TIGR02168]---[TIGR02168]---[TIGR02168]---[TIGR02168]---[TIGR02168]---[TIGR02168]---[TIGR02168]---[TIGR02168]---[TIGR02168]-…	6691-7167]---[4949-6103]---[131-580]---[1469-3904]---[2051-4519]---[3470-5629]---[3173-5470]---[2750-5194]---[1925-4366]---[2159-4633]---[2432-5077]---[1601-4243]---[2336-4885]---[1199-3490]---[1196-3253]---[1205-3652]---[155-2257]---[4808-5632]---[6721-7179]---[2711-5209]---[2198-4558]---[1208-3577]---[1346-3940]---[3197-5470]---[2957-5575]---[1769-4150]---[1208-3253]---[3605-5629]---[3689-4774]…	5.00e-38]---[7.00e-23]---[4.00e-06]---[4.00e-22]---[8.00e-21]---[4.00e-20]---[1.00e-19]---[2.00e-19]---[4.00e-19]---[1.00e-18]---[4.00e-17]---[7.00e-17]---[3.00e-15]---[9.00e-15]---[2.00e-13]---[1.00e-12]---[6.00e-12]---[3.00e-06]---[5.00e-06]---[1.00e-21]---[2.00e-21]---[4.00e-21]---[9.00e-21]---[2.00e-17]---[1.00e-16]---[6.00e-15]---[8.00e-15]---[9.00e-15]---[6.00e-13]---[6.00e-12]---[6.00e-11]…	ATTATTATTATTAATATTATTAGCTTTTATTGCTGAGATCACATGAATTTGGGTGGTCAAGTTGTGTATCTTCACTGATTGTATAGATTGAAGAATTACAATCATCATCATCATCATCGTCATCTTCAACTAATGAAAGACTCAATTCAGTCTCTTGTTTGAGTCGATCGACTAATCGTAATTTATCCGATTGTAGCCTCTCCATTTCTTCATTCTGTTTCAAAGTCCGTACACCCAACAATTCCAATAATGCTAAATGTGCGTCTTTCTCACTGATTGCAGATTCTAAAGCTTCCCTCTTCATTGTTGTTAATTCTTGTAGGTTTTGTTTACGTTCAGCGATCATTTTGGCGAGTTTCAATTCTAAGTTTGTCATTCGGTTGACGTAGGGACGACATC…
TRINITY_DN19183_c0_g1_i1	7865	6.2.1.32	Anthranilate--CoA ligase.	-	-	-	UniRef90_Q9I4X3	1551	0	517	19.7203	100	-1	2	Anthranilate--CoA ligase	Bacteria TaxID 2	GO:0044550	secondary metabolite biosynthetic process	GO:0018860]---[GO:0005524	anthranilate-CoA ligase activity]---[ATP binding	-	-	PRK13564]---[cd05919]---[TIGR00565]---[COG0147]---[PRK12879]---[PRK12879]---[PRK12879]---[COG0365]---[cd05959]---[COG0332]---[COG0332]---[COG0332]---[cd00830]---[cd00830]---[cd00830]---[TIGR00564]---[COG0318]---[PRK09352]---[PRK09352]---[PRK13570]---[pfam00425]---[PRK13571]---[PRK13569]---[TIGR02262]---[TIGR01820]---[PRK13565]---[TIGR00747]---[TIGR00747	707-2230]---[6232-7677]---[707-2110]---[707-2110]---[3262-4254]---[4312-5340]---[5801-6067]---[6217-7680]---[6232-7680]---[3262-4251]---[4312-5340]---[5330-6160]---[3271-4236]---[4321-5334]---[5801-6115]---[707-1777]---[6232-7740]---[3262-4236]---[4324-5187]---[707-1777]---[707-1489]---[707-1849]---[707-1777]---[6232-7605]---[707-1798]---[707-1792]---[3268-4236]---[4324-5334	0.00e+00]---[0.00e+00]---[3.00e-161]---[8.00e-145]---[5.00e-129]---[1.00e-37]---[9.00e-06]---[3.00e-121]---[2.00e-116]---[8.00e-113]---[3.00e-87]---[2.00e-39]---[3.00e-109]---[2.00e-49]---[2.00e-06]---[5.00e-105]---[9.00e-94]---[1.00e-93]---[4.00e-35]---[2.00e-92]---[3.00e-92]---[4.00e-90]---[5.00e-90]---[4.00e-87]---[7.00e-87]---[2.00e-86]---[2.00e-77]---[5.00e-35	GATGCGCCGGCCTGGCAACCGAGCATCGTCGAAACGGCGCAGCGCCGCTCAGGCCCGAAGGCGCTCGCGTACCGCCAGCGCGCCGCACCAGAGTAGAGCGTTCTCCAGCAGACGCTGGCCGTGGGTGGTGAGAATCGACTCGGGATGGAACTGCAAGCCCAGCTGTCGATTGCGCGGATCGGCCATCGCCATGATCTCGCCATCGGCATCGGCCAGGCAGTCGAAACCTTCCGGCAGGCGACTGACCACCAGCGAGTGGTAGCGCGCGACGCGCAGGTCAGCGATGCCGTCGAACAGCGGGTGACGCTGATCGAAACGCAGGGACGTGCTCTTGCCGTGCAGCGGCTTCCTCGCCTCGCCCACCGCGCCACCGGCGGCCAGCGCCAGCGCCTGGTGGCC…
TRINITY_DN40706_c1_g1_i2	7862	-	-	-	-	-	-	-	-	-	-	-	-	-	-	-	-	-	-	-	-	-	-	-	-	TTTTATAAATTTATATTATGATTAAATACTTCTTAAATAGTAAATAAATAATTTAAATAAATCCGAAATAAAAAGGTATTAGTGATTTTGAAATCGACAATTTTATGTAAATGGTGGTCTAATTGACTTTTACCATAAAAAGAAAAAAAGAATTAAATGAAAAATTTGATGTAATCTCTTATTTATTGATTTTCTACATACAAATACAACAAATATAAAAGTTTGATTAATGTAATACAGTAGAATTTACTTAAATATACGATTTTATTCAAATCAATTTTTTGCCATTACAAGCATTTTATTTTTACTTCTTGAGAATTATTAGTTTCAACATTATTGCAAAAAAAAAAAAACAACCTTCAGAGGAGTAGTTATACACGAAACAGCAAGAAAAACAAC…
TRINITY_DN46550_c1_g1_i2	7823	-	-	-	-	-	UniRef90_A0A139WGL8	4506	0	4252	57.5994	34.4544	-1	1	Transcription-associated protein 1-like Protein	Tribolium castaneum TaxID 7070	GO:0006281]---[GO:0016578]---[GO:0043968]---[GO:0043967]---[GO:0007093]---[GO:0006355]---[GO:0006351	DNA repair]---[histone deubiquitination]---[histone H2A acetylation]---[histone H4 acetylation]---[mitotic cell cycle checkpoint]---[regulation of transcription, DNA-dependent]---[transcription, DNA-dependent	GO:0016301]---[GO:0003713]---[GO:0003712	kinase activity]---[transcription coactivator activity]---[transcription cofactor activity	GO:0005794]---[GO:0000123]---[GO:0035267]---[GO:0005654]---[GO:0005634]---[GO:0030914]---[GO:0000812]---[GO:0005667]---[GO:0033276	Golgi apparatus]---[histone acetyltransferase complex]---[NuA4 histone acetyltransferase complex]---[nucleoplasm]---[nucleus]---[STAGA complex]---[Swr1 complex]---[transcription factor complex]---[transcription factor TFTC complex	pfam00454]---[cd05163]---[cd05164]---[cd05163]---[pfam02259]---[cd05164]---[COG5032]---[COG5032]---[smart00146	1461-1997]---[3311-3526]---[3311-3526]---[1362-2018]---[4502-5527]---[1371-2018]---[3320-6196]---[1137-2018]---[1344-2018	4.00e-09]---[1.00e-24]---[3.00e-15]---[1.00e-72]---[1.00e-69]---[2.00e-35]---[2.00e-27]---[8.00e-19]---[2.00e-17	CGCTAACATTATAAATTATTATCATTAATTTTAATAAATAAATATAAGATTTTAATGAAGTTTTTATAAATAGATGCTCTAAAATGGAGATATATTATGATAATAATAGACGAGATAAATATGTGAAAGTCAAATGACAAAATCTACAATAAAAATTGTTACCAACTTGCATCAATAAAGTTTTAAATAAAAATATATAACGTCTTGCATAAATTTCTTATCACTGATAAGTGTTGCAATCAGTTTCTCTCCCCCCCTCACCTCTCTCATTCTCGTAGTCATATGGTGATATTCATTACTGACCCAATCAACTGTTATTTTCATGCTTATATGCCACTTTAATGCTACCTTTAGCATGCTTACTCTTAATTTGAAGTTACCCCCGATTTTGAGAGATAA…
TRINITY_DN43799_c0_g1_i4	7795	1.4.4.2	Glycine dehydrogenase (aminomethyl-transferring).	-	-	-	UniRef90_D6WE64	2964	0	987	38.0244	100	-1	0	Glycine cleavage system P protein	Tribolium castaneum TaxID 7070	GO:0006546]---[GO:0019464	glycine catabolic process]---[glycine decarboxylation via glycine cleavage system	GO:0009055]---[GO:0019899]---[GO:0016594]---[GO:0004375]---[GO:0016829]---[GO:0042803]---[GO:0070280]---[GO:0030170	electron carrier activity]---[enzyme binding]---[glycine binding]---[glycine dehydrogenase (decarboxylating) activity]---[lyase activity]---[protein homodimerization activity]---[pyridoxal binding]---[pyridoxal phosphate binding	GO:0005960]---[GO:0005759]---[GO:0005739]---[GO:0005634]---[GO:0005886	glycine cleavage complex]---[mitochondrial matrix]---[mitochondrion]---[nucleus]---[plasma membrane	pfam15733]---[PRK05367]---[PLN02414]---[TIGR00461]---[PRK12566]---[COG1003]---[pfam02347]---[COG0403]---[cd00613]---[cd00613]---[PRK04366]---[PRK00451]---[pfam00566]---[smart00164]---[COG5210]---[cd01494	5056-5340]---[14-2863]---[29-2908]---[35-2842]---[14-2857]---[110-1486]---[1574-2842]---[1571-2869]---[1574-2701]---[272-1447]---[185-1450]---[1733-2824]---[5590-6132]---[5590-6279]---[5617-6273]---[767-1258	5.00e-17]---[0.00e+00]---[0.00e+00]---[0.00e+00]---[0.00e+00]---[0.00e+00]---[0.00e+00]---[0.00e+00]---[2.00e-153]---[1.00e-137]---[2.00e-134]---[8.00e-126]---[2.00e-39]---[6.00e-33]---[3.00e-26]---[3.00e-10	CGATTTAATAATTATATTCATCTAAAATCGGTGGACATGTACAAACTAAATGTTTATCACCATAGATATCATCAATACGAGCTACTGTAGGCCAAACTTTAGTTTCAGGTCGGACAAAATTAGCAGGAAAAGCAGCCTGTTCCCTTGGATATGGTCGTTCCCAATTACTACTAATAACTTGTTCTTGTGTATGTGGTGCCATTTTCAATGGATTCATTCTAGTATCTAATCGTCCTTCTTCAATATCTTTGATTTCTTGTCTTATCGATATTAATGCATCACAAAATCGATCCAATTCTTGTTTATCTTCAGATTCTGTTGGTTCAATCATTAATGTACCAGCTACAGGCCATGACATTGTTGGTGCATGAAAACCATAATCCATTAGACGTTTTGCTA…
TRINITY_DN44524_c1_g3_i4	7789	2.7.10.1	Receptor protein-tyrosine kinase.	-	-	-	UniRef90_D6WAY5	5349	0	1942	68.6738	90.8342	-1	1	Tyrosine-protein kinase receptor	Tribolium castaneum TaxID 7070	GO:0030154]---[GO:0016049]---[GO:0008283]---[GO:0002066]---[GO:0006468]---[GO:0070372]---[GO:0032006]---[GO:0007169	cell differentiation]---[cell growth]---[cell proliferation]---[columnar/cuboidal epithelial cell development]---[protein phosphorylation]---[regulation of ERK1 and ERK2 cascade]---[regulation of TOR signaling cascade]---[transmembrane receptor protein tyrosine kinase signaling pathway	GO:0005524]---[GO:0004713]---[GO:0004714	ATP binding]---[protein tyrosine kinase activity]---[transmembrane receptor protein tyrosine kinase activity	GO:0016021]---[GO:0005886	integral to membrane]---[plasma membrane	cd05044]---[pfam07714]---[cd00192]---[smart00221]---[smart00219]---[cd05036]---[cd05032]---[cd05061]---[cd05049]---[cd05053]---[cd05051]---[cd05062]---[cd05034]---[cd05041]---[cd05092]---[cd05048]---[cd05050]---[cd05068]---[cd05099]---[cd05055	1-648]---[10-660]---[10-648]---[10-660]---[10-660]---[4-681]---[10-675]---[13-675]---[13-678]---[10-675]---[13-669]---[13-675]---[1-648]---[10-642]---[13-678]---[13-678]---[13-669]---[10-675]---[10-669]---[10-723	5.00e-149]---[1.00e-109]---[2.00e-109]---[8.00e-107]---[8.00e-107]---[7.00e-102]---[1.00e-95]---[6.00e-79]---[7.00e-79]---[2.00e-75]---[2.00e-71]---[6.00e-71]---[8.00e-71]---[8.00e-70]---[2.00e-68]---[5.00e-68]---[1.00e-67]---[4.00e-64]---[3.00e-63]---[6.00e-63	GTTTCGAGCCGGATACGGTTGTTGTCCCAATGTCATAATTTCCCATAATAAAACACCAAATGCCCATACATCTGATTGACTAGTAAATACTCCATCAACTAAGGATTCTGGTGCCATCCATCTAACCGGTAATAAACCTTCACCTTCTTTACGATAATAATCATTTTTGTAAATATCACGAGCTAAACCAAAATCACCAATTTTAACAATTCGTGATTCTGTATCGTTTGTTGATACTAAACAATTACGGCAAGCTAGATCACGATGTACAAAATGCATCTCTTCTAAATAACGACAACCTTTGGCAACATCGACGCACATTTTCAATAATTCCATCAAGGTTAACGTCGGTATATCCGCTGAAGGATTTCGTGAAGATCTAAGATACGTTAGCAAATC…
TRINITY_DN46240_c3_g1_i4	7789	-	-	-	-	-	UniRef90_A0A139WFM8	5643	0	1937	72.4483	96.3345	-1	0	Down syndrome cell adhesion molecule-like protein Dscam2	Tribolium castaneum TaxID 7070	GO:0007156]---[GO:0048812	homophilic cell adhesion]---[neuron projection morphogenesis	GO:0042802	identical protein binding	GO:0005887	integral to plasma membrane	cd00096]---[cd00063]---[cd00063]---[pfam07679]---[pfam00041]---[pfam00041]---[smart00410]---[smart00409]---[pfam13927]---[smart00408]---[cd05734]---[smart00060]---[cd05724]---[cd05725]---[cd00063]---[cd00063]---[pfam00041]---[pfam00041]---[smart00060]---[smart00060]---[cd00096]---[cd00096]---[cd00096]---[pfam07679]---[pfam07679]---[pfam07679]---[smart00410]---[smart00410]---[smart00410]---[smart0…	2309-2509]---[2021-2290]---[2579-2860]---[2300-2512]---[2045-2293]---[2597-2857]---[2300-2512]---[2300-2512]---[2339-2512]---[2330-2512]---[2324-2509]---[2051-2293]---[2300-2488]---[2300-2509]---[3503-3787]---[3176-3484]---[3524-3781]---[3197-3484]---[3533-3787]---[3206-3484]---[4721-4897]---[4400-4612]---[4109-4321]---[4094-4378]---[4388-4672]---[4721-4942]---[4682-4927]---[4127-4360]---[4388-46…	1.00e-09]---[2.00e-09]---[4.00e-06]---[1.00e-09]---[4.00e-06]---[6.00e-06]---[1.00e-07]---[1.00e-07]---[7.00e-06]---[3.00e-07]---[6.00e-06]---[2.00e-09]---[2.00e-07]---[2.00e-07]---[2.00e-16]---[1.00e-12]---[3.00e-15]---[2.00e-08]---[5.00e-12]---[6.00e-09]---[7.00e-11]---[5.00e-10]---[3.00e-09]---[4.00e-10]---[5.00e-10]---[7.00e-09]---[7.00e-10]---[2.00e-08]---[3.00e-08]---[7.00e-10]---[2.00e-08]…	ATTGAATTTCAGAGGACAGAAAGGGTAAATTTGGTTGCAATTTTGGTAATTTCATAGTAATATGAGTGTGTTGTTTTTATCATTTTTTTGTTTGTTTTTGGTTAAATAACATCGAACGGGGACTAGTGTGGAAGTTTGTCATTTTTTTCTTGTTTTTTTTTTGTTTTTAGTTTCGTTAACAGTACATAACAATCTATAAAATCTATTCGTTTTATAACACACACTTGACTTATACATTTGTCTGTTTCTTTGTTAATTAGCATATTTTCGTTATTATTGTTATTATTATCAGTTTACAGTTTGTATTATTTTGGCACACCCTTTTGGAAGCTAGGGAAGTATGTTGTTTTTCTACTTTGATAACGTTATAATTCCCTCAGAAGGCACCTGCCAATATCT…
TRINITY_DN41247_c2_g2_i14	7780	-	-	-	-	-	UniRef90_D6WIY8	1056	2e-161	472	13.5733	73.3051	-1	0	Zinc finger CCCH domain-containing protein 10-like Protein	Tribolium castaneum TaxID 7070	-	-	GO:0046872	metal ion binding	-	-	cd06845]---[pfam00452]---[smart00337]---[TIGR00865	2653-3081]---[2797-3078]---[2794-3078]---[2797-3078	9.00e-28]---[1.00e-23]---[3.00e-15]---[9.00e-10	TAAAATAAGTATTATGTCTAACGAACTTTAAGTCAAGATCGACCCTAAATCGAAATTTTAGCAAGATTCTTTTAATTTTGTATTCAGACCGTGTTATGGAAAAATAAAGTTGACTGTATACAGGTTGAGACATTTCAGCTAGGAACATAGGAGGAACTGCAAGTATAGTTAGACAATCTTGCTGGGTAATTTTACCATCAGTTTTCAACACAAACGAACGCTATAAGATTGTTTCGGTTCTTGTAGTCCCTATGTTCCTAAATAAAATATCTCAACCTGGGATATTCAGCTATTTGTTTGTTTGAATGCGGTTCGAAACGGTTTCAAGGAGAGTCGTTACTTTTTTTTTAATAAAAACGGGCAATTGTAGAATATGTAATGAGTTGTTAAATTATGTAT…
TRINITY_DN46371_c2_g1_i3	7745	-	-	-	-	-	UniRef90_A0A139WJ91	7587	0	3052	97.96	82.2412	-1	2	Teneurin-m-like Protein	Tribolium castaneum TaxID 7070	GO:0007155]---[GO:0022416]---[GO:0048058]---[GO:0001745]---[GO:0042051]---[GO:0031122]---[GO:0048790]---[GO:0008045]---[GO:0007274]---[GO:0034116]---[GO:0040017]---[GO:0001941]---[GO:0097090]---[GO:0045467]---[GO:0034110]---[GO:2000331]---[GO:0050808]---[GO:0051124]---[GO:0016200]---[GO:0008039]---[GO:0048499	cell adhesion]---[chaeta development]---[compound eye corneal lens development]---[compound eye morphogenesis]---[compound eye photoreceptor development]---[cytoplasmic microtubule organization]---[maintenance of presynaptic active zone structure]---[motor axon guidance]---[neuromuscular synaptic transmission]---[positive regulation of heterotypic cell-cell adhesion]---[positive regulation of loc…	GO:0031005]---[GO:0042802]---[GO:0046982]---[GO:0042803	filamin binding]---[identical protein binding]---[protein heterodimerization activity]---[protein homodimerization activity	GO:0030054]---[GO:0005737]---[GO:0005887]---[GO:0031594]---[GO:0043005]---[GO:0043025]---[GO:0005886]---[GO:0045211]---[GO:0005578	cell junction]---[cytoplasm]---[integral to plasma membrane]---[neuromuscular junction]---[neuron projection]---[neuronal cell body]---[plasma membrane]---[postsynaptic membrane]---[proteinaceous extracellular matrix	pfam15636]---[cd05819]---[cd14953]---[cd14953]---[cd05819]---[cd05819]---[cd14956]---[cd14956]---[cd14951]---[cd14962	205-429]---[4015-4758]---[3811-4758]---[3811-4536]---[3817-4758]---[3817-4464]---[3820-4629]---[3820-4485]---[3817-4530]---[3820-4722	4.00e-35]---[4.00e-16]---[6.00e-37]---[3.00e-24]---[1.00e-21]---[1.00e-13]---[2.00e-11]---[2.00e-08]---[2.00e-08]---[5.00e-07	GTTTTGTTATTGTTGTTATTATCATTTGGGGACATTTTATGGCACATAAAAATATTTTTATTATAATTATTATTATTATTTTTTTTAAATTTATCACCAATTATTTATTTATAAATTTTTTGTTTCGTTAAAAATCAGTCACGAATCGTGTCGATGTAAACGTCCACGTCGCGCACCACTCTTTCGTCGCTTCCTTTTCGTATCCCGTTGGAATGCCACATTACCAGGATCATCGGCTAATTGTGGATATTTATGTATACTATGTATATCAACACCTTCATAACCATCAACTTCACCATGTGATATTAATTCTTCTTTTTCTTCTTCAGTCCAATCACCACGTCCCTGATAACCAGCAGCAACTAATTGTTTTTCCAATTCCCATGCCCTTTCAACAGC…
TRINITY_DN40679_c0_g1_i8	7743	-	-	-	-	-	UniRef90_UPI00096B2506	2847	0	972	36.7687	100	-1	2	LOW QUALITY PROTEIN uncharacterized protein LOC109600991	Aethina tumida TaxID 116153	-	-	-	-	-	-	-	-	-	TTTTTTTTTTTTTTAGTAGTAAAGCGTTGATTTATTTATTTATTAAAATTCATGCTACATCGTGACATTTATTTATAAAAAGTAGCACCTTAACTTAAAATATTTATTAATAATACATTAGGAGAATGTCTAATAAAGAAGCCCTTTGAATCCATCACCGAATAACATAAAATTTGAGCGACATATGGAATTCTAAAGGTATATTCACATGTTTCTAAAACATGTGAATATACCCTAACATATACACAATAATTCCCGATTTTCTCGTTCTTCACCAAAATTAGTGAAAAATTGGAAAAAGAGGTAATTTAAACTAAAAATAAAAATACAAAACAGAAAAAAAAAAAACGTCCACCAAATTATTAAGTTTCGTTATCACAGCATTTTAGTTAATTAATT…
TRINITY_DN46356_c1_g2_i16	7721	-	-	-	-	-	UniRef90_UPI00077DE3E7	2703	0	2031	35.0084	44.1654	-1	0	protein still life isoform SIF type 1 isoform X1	Tribolium castaneum TaxID 7070	GO:0030036]---[GO:0035556]---[GO:0051491]---[GO:0050770]---[GO:0043087]---[GO:0035023]---[GO:0050803	actin cytoskeleton organization]---[intracellular signal transduction]---[positive regulation of filopodium assembly]---[regulation of axonogenesis]---[regulation of GTPase activity]---[regulation of Rho protein signal transduction]---[regulation of synapse structure and activity	GO:0030676]---[GO:0005057	Rac guanyl-nucleotide exchange factor activity]---[receptor signaling protein activity	GO:0030054]---[GO:0005622]---[GO:0045202	cell junction]---[intracellular]---[synapse	cd01255]---[cd01818]---[cd01760]---[pfam02196]---[smart00455]---[cd01230]---[smart00233]---[pfam00169]---[cd13295]---[pfam15410]---[cd13301]---[cd00821]---[cd10571]---[cd01253]---[smart00461]---[cd00160]---[smart00325]---[pfam00621]---[COG5422]---[cd00992	282-803]---[2049-2285]---[2049-2285]---[2070-2285]---[2085-2285]---[4169-4546]---[4202-4507]---[4202-4507]---[4199-4513]---[4202-4534]---[4208-4534]---[4217-4534]---[4208-4504]---[4211-4507]---[6668-6985]---[810-1385]---[807-1376]---[810-1376]---[777-1415]---[1809-2045	2.00e-94]---[4.00e-27]---[1.00e-16]---[4.00e-14]---[4.00e-13]---[2.00e-77]---[3.00e-14]---[6.00e-14]---[2.00e-11]---[3.00e-10]---[8.00e-09]---[5.00e-08]---[6.00e-08]---[2.00e-06]---[7.00e-31]---[4.00e-50]---[5.00e-49]---[1.00e-40]---[6.00e-07]---[1.00e-06	TGTTCTGTACGTTTTGGTGGATCTGCAGCATCGCCCACTGTTTTACTTCGTGATCGGAATGTTGTTGTTGTTGTTGTTGGTGGTTCATCAGCTTCTTGACTAACATTATCATAATCAATATTACCAGCTGAATGTCGCTGTGAATTTTTCTTCTTCGTTTTACCTAACGTATGCGAACCTTGTACTATAACAGTTTTCGTTGATGGTCTTTCTAATGTTTGACTATTCAAGTCACCCTTATGGCCTGTTACTAATAAAATTCCAGGTCCTGAACCGGGCTTCGTTGACGGTATTGACATATTTCTAACTGATTCTCTAATGATTTGTCGGATTGTTTTCAAGAATGCATTTCGAAAATCAGCCGTACTATTTGATAAAACATAGACTTTCTCTGAACGT…
TRINITY_DN45160_c0_g1_i2	7667	-	-	-	-	-	UniRef90_UPI00077DA347	6840	0	7155	89.2135	31.6282	-1	2	ankyrin-3 isoform X1	Tribolium castaneum TaxID 7070	-	-	-	-	-	-	-	-	-	CGCCTAAATCAAACAACAAATACTTGAATTACTCGAATTGTTAATCAAAATTTTAATTATAATTGAAATTAGTTGGAAGTGTTAATTTTTTAATTCGTGCATTAAAAACACCATGCAAAACTGAAAAATAAATAGAACTGAAAGATAAACTAAGACTTACCCAATGAAACTAAAGACAACAGGGGTGAGTTTGTATTGATTTTGTTTTTTTTTTCAATTAAATATAAAGCATAACGCTTGTGATTGAAATTAATAAAATAATAACGAAATAAAAATAAAAAAATTAAATGAAAATGTCCGGTTATAATGTAGTTAGAAGCACAAACCTGCCACGTTTTTGGTTAGTACAGACGTTAATTGTTTAGTTTCAGGTGAATCTCTAATAATATAACGTTTTTG…
TRINITY_DN45691_c0_g1_i2	7648	2.7.7.49	RNA-directed DNA polymerase.	-	-	-	UniRef90_A0A1B6DI21	3684	0	1277	48.1695	98.6688	-1	0	Uncharacterized protein	Clastoptera arizonana TaxID 38151	GO:0015074	DNA integration	GO:0004190]---[GO:0004519]---[GO:0003676]---[GO:0003964	aspartic-type endopeptidase activity]---[endonuclease activity]---[nucleic acid binding]---[RNA-directed DNA polymerase activity	-	-	cd00303]---[pfam00665]---[cd09274]---[cd09275]---[cd01647]---[pfam00078]---[cd03715]---[cd01645]---[cd03714]---[cd00303]---[pfam12259	297-572]---[4430-4750]---[5492-5851]---[5498-5851]---[6134-6679]---[6134-6631]---[6134-6760]---[6134-6718]---[6143-6478]---[7286-7561]---[2868-3848	2.00e-08]---[2.00e-17]---[2.00e-61]---[9.00e-08]---[3.00e-81]---[4.00e-39]---[8.00e-39]---[1.00e-26]---[6.00e-12]---[3.00e-08]---[7.00e-09	GGTTGTGACAGATCGACTGGAGTTAATTTGTTAGTAGGGTTTATTAGCGAAGTATAAGCAAAATTATTTTTGACTTTAATCAAACTTTCCGGTATTTCTAGTTCTTTATATTTTTGTCTCGGTAATAACGCTATTCCATCTTTAATGTTTGATATTTTAATTTTTATTTTTTGTTCTGACTTAGGGGTGGCTAATATATGACTATTATAGTCAGACAGGTTTTTAAATTCGATTTCTATCTTTGTTTTTGGTAGTAACAAATAACCAGTGGTTAAATCTATATTTGCTTTTAATAATTTCAAATTATTTATGCCCAATAGACAATCGAAATATTTATGAAATTCGAATACATGAAATTTAATTGGAATTTTGTTTGACTTAAAAATCTCTGGACATTCA…
TRINITY_DN45920_c2_g1_i4	7638	-	-	-	-	-	UniRef90_D6WEY7	534	2e-58	170	6.99136	98.2353	-1	2	Ras-like GTP-binding protein RhoL	Tribolium castaneum TaxID 7070	-	-	GO:0005525]---[GO:0003924	GTP binding]---[GTPase activity	-	-	cd00157]---[smart00174]---[cd01870]---[cd04132]---[cd04130]---[cd01875]---[cd01874]---[cd01871]---[cd04131]---[cd04135]---[cd04129]---[cd04172]---[cd04133]---[pfam00071]---[cd04134]---[cd04173]---[cd04174]---[cd00154]---[cd00926]---[pfam02297	233-739]---[230-733]---[227-727]---[176-733]---[236-724]---[221-727]---[236-727]---[230-727]---[248-733]---[236-727]---[230-727]---[248-733]---[233-727]---[233-727]---[233-733]---[248-733]---[266-727]---[233-733]---[5596-5808]---[5599-5784	5.00e-31]---[1.00e-30]---[6.00e-26]---[4.00e-24]---[3.00e-23]---[4.00e-23]---[7.00e-23]---[1.00e-22]---[3.00e-22]---[1.00e-21]---[1.00e-20]---[3.00e-20]---[1.00e-17]---[2.00e-17]---[6.00e-17]---[1.00e-16]---[2.00e-16]---[2.00e-13]---[2.00e-28]---[9.00e-18	GTTAACAACAAAATAAATACTGTATGTATCGGAAAAGTCGGTATTTAATTTAATCTATTAGCATTGCCCCAAAACAATCCGATGCGTCACAAATTCTGGTTTACATAATAAACAAAGGATGAAAGCAAAAAAAAAACACAAACAAACAGTAATGAAGATTGTCATAGACCGCTTAACATTATTCAGATTTCAGTTTATTTATTTATAATCTGCGATATCTGTAGTAAGTACTACGTACAGCTTCAATGAAGACATCATCAATACCAATGGATTTTTCTATAGAACATTCGATGAAAGCATAAGCGCCAATAAGCAATTTGAAATTGTTGCCTTGTTCTATTGAAACTGTTTCTTGTTTATTGTTCATATTACGACCATCTGGATTACAACCAACTAAAA…
TRINITY_DN39015_c0_g3_i1	7632	-	-	-	-	-	-	-	-	-	-	-	-	-	-	-	-	-	-	-	-	-	-	-	-	GTGTATCTAATGGAATTTATTCGTTTAATTTACAAAAAAAAATCTTTTATTTCAATTAAAACGAAAAAAAAATTAGATGATACCCTGTAATTAGACCAATTATTACTAATTTAGTGTTTGTTTGTGAGACGACACCTTGCAACATCTGCTCGTTTCCAAAAAGTTAAAACAAAAATAAAAAGAAGTAGCGAAAAACATAAACAATAATACTCCTATGTTTTATGCAAATTTGATTAAAATATAAACAAATAAACAAAACTGATTAAATACAATTGAGGAAATAAAACAGGAAATTGATACATTTATATTATCGTTTCTTATAATAATCTTAATTTCCTTCCAGGATTCTCAAATCTTATTGTAATATTTAATTTAATCATGCTTGTTTGCCAAAAGGTG…
TRINITY_DN45812_c2_g1_i3	7632	-	-	-	-	-	UniRef90_N6U950	645	5e-36	1762	8.45126	12.3723	1	0	Uncharacterized protein (Fragment)	Dendroctonus ponderosae TaxID 77166	GO:0009190]---[GO:0035556	cyclic nucleotide biosynthetic process]---[intracellular signal transduction	GO:0016849	phosphorus-oxygen lyase activity	GO:0005622	intracellular	pfam12928	7059-7256	7e-13	AGCCGTTGATTATCTAAAACTTCAAATATCTCGAAATTAACAAACATGGACTTGCACCACTTTCAAAATAAACGGCTCAATCAATATGATTTCACTGATGCGATTTGAAGATTTGAATCCGACTTATTAGGATGTCTGAATGGAAAATGCCATCATTCGGATTCAAATCCTATCTAACAGTGGAATTACAGCATTTTCATTCATTTCTTTTCTATAAAAATATACTTACAGGTGGCATAGTAAAGCAGATATTGTTACATGACGGTGATATTTTGAAATTTTCCAGAGATTCATTATTAGCATTCTGGAAACCAACACTAACTGAAACGATGCGTGAAATTGCACATAAACCATTAGAATGTGCCTTGACATTACAGAAAGCTGACGGTTTATGTGAGA…
TRINITY_DN36983_c0_g1_i1	7603	2.7.7.7	DNA-directed DNA polymerase.	-	-	-	UniRef90_Q9HXZ1	3519	0	1173	46.2844	100	-1	2	DNA polymerase III subunit alpha	Bacteria TaxID 2	GO:0006260	DNA replication	GO:0008408]---[GO:0003887]---[GO:0003676	3'-5' exonuclease activity]---[DNA-directed DNA polymerase activity]---[nucleic acid binding	GO:0005737	cytoplasm	PRK05673]---[COG0587]---[TIGR00594]---[PRK06826]---[PRK07374]---[PRK06920]---[PRK09532]---[pfam07733]---[PRK05724]---[PRK05672]---[pfam01235]---[PRK07135]---[COG1115]---[COG0825]---[PRK07279]---[TIGR00513]---[PRK05898]---[cd07433]---[TIGR00835]---[CHL00198	1263-4745]---[1242-4751]---[1620-4742]---[1251-4754]---[1269-4745]---[1245-4748]---[2490-4748]---[2547-3887]---[139-1083]---[1458-4754]---[4968-6131]---[1620-4742]---[4962-6293]---[136-1080]---[1503-4742]---[142-1083]---[1650-4649]---[3915-4745]---[4989-6251]---[139-1083	0.00e+00]---[0.00e+00]---[0.00e+00]---[0.00e+00]---[0.00e+00]---[0.00e+00]---[0.00e+00]---[0.00e+00]---[0.00e+00]---[0.00e+00]---[0.00e+00]---[0.00e+00]---[0.00e+00]---[0.00e+00]---[1.00e-167]---[2.00e-162]---[2.00e-158]---[4.00e-157]---[1.00e-146]---[2.00e-116	CCCCGCTTCGCGCCAGGGCGCCAGGGCCTGTAACAGACGGGATTCGAGCGGCACCGCCGGCATTCTTGCGCTCCTCATGCGACAAGCCCGGCGAATGCCGGGCTTGTCGATCGTACCAGTGCGCCGGATGGCTTACGGCGCGCCGTAGCTCATCAGGCGGTCGTAACGACGCTCCAGCAACTCACCCATTTCCAGGCCCTGGAGCATCTTCAGTTGCGCCAGCAGTTCGCCACGGATCGATTCGGCCATGCTCGCCGGATCGCGATGGGCGCCGCCCAGCGGTTCGTCGATGACCTTGTCGACGATGCCCAGGCCTTTCAGGCGCTCGGCGGTGATGCCCATGGCCTCGGCGGCTTCCGGCGCCTTCTCGGCGGTCTTCCAGAGGATGGAGGCGCAGCC…
TRINITY_DN46739_c0_g1_i2	7602	-	-	-	-	-	UniRef90_A0A141AZQ3	7197	0	2397	94.6725	100	-1	1	Serine/threonine-protein kinase TOR	Tenebrionidae TaxID 7065	GO:0045176]---[GO:0006914]---[GO:0007411]---[GO:0007049]---[GO:0006974]---[GO:0048813]---[GO:0009594]---[GO:0008340]---[GO:0006281]---[GO:0032456]---[GO:0048142]---[GO:0008406]---[GO:0040007]---[GO:0035096]---[GO:0035264]---[GO:0007520]---[GO:0016242]---[GO:0016310]---[GO:0042331]---[GO:0030307]---[GO:0045793]---[GO:0040018]---[GO:0046622]---[GO:0001934]---[GO:0090070]---[GO:0006468]---[GO:000155…	apical protein localization]---[autophagy]---[axon guidance]---[cell cycle]---[response to DNA damage stimulus]---[dendrite morphogenesis]---[detection of nutrient]---[determination of adult lifespan]---[DNA repair]---[endocytic recycling]---[germarium-derived cystoblast division]---[gonad development]---[growth]---[larval midgut cell programmed cell death]---[multicellular organism growth]---[my…	GO:0005524]---[GO:0016301]---[GO:0004672]---[GO:0043621]---[GO:0004674	ATP binding]---[kinase activity]---[protein kinase activity]---[protein self-association]---[protein serine/threonine kinase activity	GO:0005634]---[GO:0031931]---[GO:0031932	nucleus]---[TORC1 complex]---[TORC2 complex	pfam02260]---[pfam08771]---[COG5032]---[cd05169]---[pfam02259]---[cd05164]---[pfam00454]---[smart00146]---[cd00892]---[cd05170]---[cd05171]---[cd05172]---[pfam11865]---[cd00142]---[cd05163]---[cd00896]---[cd00891]---[cd05166]---[cd05174]---[cd05165	204-299]---[1473-1766]---[204-6452]---[516-1352]---[2082-3056]---[537-1352]---[516-1268]---[510-1259]---[519-1352]---[522-1352]---[516-1352]---[519-1352]---[4494-5006]---[537-1334]---[522-1352]---[648-1325]---[648-1325]---[669-1388]---[579-1316]---[669-1328	7.00e-15]---[2.00e-56]---[0.00e+00]---[0.00e+00]---[4.00e-105]---[1.00e-92]---[1.00e-90]---[4.00e-86]---[2.00e-85]---[2.00e-84]---[1.00e-82]---[7.00e-70]---[2.00e-69]---[3.00e-67]---[1.00e-25]---[2.00e-23]---[1.00e-16]---[5.00e-15]---[6.00e-13]---[2.00e-12	GGCTAAAGTATTATTGAAAGATTTTAAAAGAAATTATTCAAAAAAAAATTATATATAATAATATAAATAATGATAAAAAAATAAAAACAGAAAACAACGGTAAACTTAGGGCTGTAAAAGCATTAATTAAGTAATAGGAATAATAAAAATTGATTAATTTTTTCAGGTATTTTATCTATTGTAATTAACTAACCAACCACCTACCAGAATGGACACCAACCGATATAACATTGTGATAAATTCTCATTACTAGTAGCTTGTTGTATTAATAAATCAACTTGTTTTGATACAGTTAATGGTTCATCTGTATTAAAATCTTTACCAGTTAATTTATCACGTACACGATTTATAATTTGTACAGCTTTACGTTTAACAACTTCCGTTTCAATTTCCGTAGCA…
TRINITY_DN46800_c1_g2_i10	7573	-	-	-	-	-	UniRef90_D2A1W9	6099	0	2031	80.5361	100	-1	2	Myotubularin-related protein 13-like Protein	Tribolium castaneum TaxID 7070	GO:0061024]---[GO:0042552]---[GO:0051262]---[GO:0043087	membrane organization]---[myelination]---[protein tetramerization]---[regulation of GTPase activity	GO:0019902]---[GO:0019208]---[GO:0035091]---[GO:0042803]---[GO:0017112	phosphatase binding]---[phosphatase regulator activity]---[phosphatidylinositol binding]---[protein homodimerization activity]---[Rab guanyl-nucleotide exchange factor activity	GO:0005829]---[GO:0016020]---[GO:0005774	cytosol]---[membrane]---[vacuolar membrane	cd01235]---[cd00029]---[pfam00130]---[smart00233]---[smart00109]---[cd00821]---[cd10573]---[cd13253]---[cd13273]---[pfam00169]---[cd13208]---[cd13340]---[cd13339]---[pfam02141]---[smart00799]---[pfam12335]---[pfam06602]---[smart00800]---[pfam03456]---[smart00801	1011-1328]---[1470-1619]---[1470-1619]---[1011-1319]---[1470-1619]---[1026-1316]---[1014-1319]---[1014-1313]---[1011-1355]---[1014-1319]---[4035-4397]---[4041-4397]---[4041-4397]---[6189-6740]---[6189-6737]---[4764-5486]---[2307-3650]---[6855-7109]---[6861-7031]---[5823-6029	5.00e-61]---[7.00e-17]---[4.00e-16]---[2.00e-15]---[3.00e-15]---[5.00e-14]---[7.00e-14]---[2.00e-13]---[6.00e-13]---[9.00e-13]---[7.00e-61]---[1.00e-51]---[4.00e-40]---[4.00e-67]---[5.00e-60]---[8.00e-136]---[1.00e-91]---[6.00e-24]---[3.00e-21]---[3.00e-18	CTTTTATGTTGTTTTAATTGAATTTAATCAAATTAATTTAAACAAAAATCTTACGTTTCCATTGAAGATTTTTCCTCAAGATCAATCAACATTCTAGATTTGTTCGTTTTGTTGGGGAGATGTTTGTTGAAATAAATTGATAAATTTTGATTCATATATTCACTTTGGCAGTTACTCCACATTGTATTTTTTTTAAGCTAAGAAATATATATTTTTCTGAAATATGTTAACATAAGTAATAGAACCTAAACAATAACAATATATCACAAATATAACAGCAATTCTCCACTGAAGCCACTTATAAATATTCCGACATTATTATTTTATTATAAACAAATTTCCGGAATATTTCAATTGTTAATAAACACGGAATGTAGTTAGACACACATGAAGAAATGA…
TRINITY_DN43300_c1_g1_i1	7572	-	-	-	-	-	UniRef90_A0A0J7MT17	531	4e-30	326	7.01268	61.0429	1	1	Histone-lysine n-methyltransferase setmar-like protein	Lasius niger TaxID 67767	-	-	GO:0008168	methyltransferase activity	-	-	-	-	-	CGATGAATTATGCGGAAATCTTGTATTAAAACGCATCCATGTGAACACGCCTTCATCTATACTTATTATAGACTAGATATAGAATATTTATTTTTAATCGTTGTAGCTTGAAAATTTGTTTATTCTACATGTTGATTTTTAACGATGATTGATGTTCGGATACTTTGTGATAATTTTCTATAAAGATTTTCGAAATGGCACACACACACAACATCTGGTCGGTAGATGAAATTTTCAAATAAAACATTTTAACATTAAACAAATCGAGTAAAAAATTCAACAACAAGAAGCGTGTGAAAATTTTAATCAAGTCAAGGATACTTCAAAAAAGACTCTTGTGTTGCTTTGTTTGTTTTTTTTTTTTGTTTTTGCTGATTCCAAACCGATTTTCCAGCATTA…
TRINITY_DN42097_c1_g1_i1	7551	-	-	-	-	-	UniRef90_D6WQ58	1257	0	539	16.6468	77.18	-1	2	Cytochrome P450 49A1	Tribolium castaneum TaxID 7070	-	-	GO:0020037]---[GO:0005506]---[GO:0004497]---[GO:0016705	heme binding]---[iron ion binding]---[monooxygenase activity]---[oxidoreductase activity, acting on paired donors, with incorporation or reduction of molecular oxygen	-	-	pfam00067]---[COG2124]---[PTZ00404]---[pfam00067]---[COG2124]---[PLN02655	555-797]---[486-797]---[561-770]---[890-1999]---[890-1150]---[890-1147	4.00e-20]---[2.00e-12]---[3.00e-06]---[4.00e-24]---[1.00e-08]---[7.00e-07	TTTTTTTTATTTAAAATATAAATTTATTCGATAAAATATCACAAAAATAACAATAATTATAAAAATATTAAAGATTAGCGATTATTATAGTAATAGTTTAAATAAACAAATAACAATAGTTCTACTTTCTACTATTTGAAAGTCGGTTAATTACGTAATTTTGATATTTTGATTTGAAACTTTTGAGACGACGACGGGTCATGATGGTTCCATTTCTTTTATTATAAACGGATATTAAAGATTATAATAGAGAGACAAAAATTGTATTGTGTATTTGACATCTCATAATTCAGCTCCAAGTTAGAACAAAAAGATTTACGATATCCTATATTATTTTTTTCCATTTCTTTTAACGCGTTTTTCCCGTCGTCCTCGTCCTCGTAGTCGTCGTCGTTGTTT…
TRINITY_DN41182_c0_g1_i1	7550	-	-	-	-	-	UniRef90_A0A1S9DTM0	3699	0	1392	48.9934	86.6379	-1	0	RNA-directed DNA polymerase (Reverse transcriptase)	Aspergillus oryzae TaxID 5062	GO:0015074	DNA integration	GO:0003676]---[GO:0003964	nucleic acid binding]---[RNA-directed DNA polymerase activity	GO:0005634	nucleus	cd00024]---[smart00298]---[pfam00385]---[pfam00665]---[cd09274]---[cd01647]---[pfam00078]---[cd03715]---[cd01645]---[cd03714	2481-2636]---[2481-2630]---[2481-2630]---[3192-3533]---[4293-4658]---[4959-5486]---[4956-5438]---[4956-5549]---[4956-5567]---[4956-5300	4.00e-10]---[9.00e-09]---[8.00e-08]---[2.00e-15]---[2.00e-53]---[6.00e-86]---[1.00e-36]---[8.00e-22]---[2.00e-21]---[4.00e-07	TTGCAGGAGGCAAGATTCCCCGTCACACGGGCGAGCCGCAGTCGCTATTTAAGTGATTCGAGGCCGACTAGGGAGTCAGGCCTCGATCCACCTCGTACCGTCGTTAGCTGCCCATGTCTCCTGGGCGCGTCTTCTTACAATTATCTCCCCCTCCGGGGCAGACGTCCCGGCTGTCCTTACGGTTGCTATTCGTCCTTCGTGGGTTCGTCGGTGGTGCGTCGTGGGTGTATCGGGGGCTCGTTGGTTGCCCGGCTACCCGCCCGATTCACTGTGTTGTTTGCACGTATATGGGCTCCCTACGCCGCTACCCTTCCTTTCTTCTCTTCATCCCCACGCCTTTCCTCTGATCACCGTGCTTGGCCTTACGAAACATTACCGAATCCCGCACGATCTTCGTCC…
TRINITY_DN44544_c1_g1_i2	7539	-	-	-	-	-	UniRef90_D6W7B2	5133	0	1962	68.086	86.6972	-1	1	Nipped-B protein	Tribolium castaneum TaxID 7070	GO:0007420]---[GO:0034613]---[GO:0006974]---[GO:0071481]---[GO:0050890]---[GO:0048589]---[GO:0042471]---[GO:0048701]---[GO:0048557]---[GO:0035115]---[GO:0048703]---[GO:0035261]---[GO:0048592]---[GO:0060325]---[GO:0045444]---[GO:0035136]---[GO:0061010]---[GO:0007507]---[GO:0003007]---[GO:0034088]---[GO:0007064]---[GO:0000122]---[GO:0045892]---[GO:0003151]---[GO:0031065]---[GO:0040018]---[GO:200122…	brain development]---[cellular protein localization]---[response to DNA damage stimulus]---[cellular response to X-ray]---[cognition]---[developmental growth]---[ear morphogenesis]---[embryonic cranial skeleton morphogenesis]---[embryonic digestive tract morphogenesis]---[embryonic forelimb morphogenesis]---[embryonic viscerocranium morphogenesis]---[external genitalia morphogenesis]---[eye morph…	GO:0003682]---[GO:0070087]---[GO:0042826]---[GO:0036033]---[GO:0008022]---[GO:0047485	chromatin binding]---[chromo shadow domain binding]---[histone deacetylase binding]---[mediator complex binding]---[protein C-terminus binding]---[protein N-terminus binding	GO:0000785]---[GO:0070062]---[GO:0032039]---[GO:0005634]---[GO:0032116	chromatin]---[extracellular vesicular exosome]---[integrator complex]---[nucleus]---[SMC loading complex	pfam12830]---[pfam12765	1278-1817]---[3147-3272	6.00e-65]---[2.00e-07	AAACTGAGTCTAAATCACTTTTCAATCCAGAGTGCATCTATATATACACATTCATATACCGAAAAAATCTTCGAAATAGGTACATTGTGTAAAAACAAGCATTAACTAGTATTATGGCTTGCAAATAAGTGAATTGGAAACAAAATAGGCGGTCAGAAAGTGTTTCTCTCGATCTCACGTGTGAAACACGTCAAATTGGTTAATGTTTATTTTCCCCCTATATACCTATTTCAAACATTTTGACGTTATATATATATATATTTATTTATATAAATTTTGAATGTAAATAAATTCATAAAAACTCTCGATAAGATGATTAATGACGCTCTTTTGTAGATACACCACACACTATTCACTGTACACTATTATATGTTTTTTCAGTATTTCTGTTTTTGTTTT…
TRINITY_DN42982_c2_g2_i1	7522	-	-	-	-	-	UniRef90_A0A139WBU8	1143	0	452	15.1954	83.8496	-1	0	PDF receptor-like Protein	Tribolium castaneum TaxID 7070	GO:0007166	cell surface receptor signaling pathway	GO:0008036]---[GO:0004930	diuretic hormone receptor activity]---[G-protein coupled receptor activity	GO:0016021]---[GO:0005886	integral to membrane]---[plasma membrane	cd15263]---[cd15263]---[cd15041]---[cd15264]---[pfam00002]---[cd15260]---[cd15445]---[cd15261]---[cd15446]---[cd15273]---[cd15265]---[cd15272]---[cd15930]---[cd15929]---[cd15275]---[cd15274]---[cd15271]---[cd13952]---[cd15266]---[cd15269]---[cd15984	716-787]---[4223-4972]---[4229-4957]---[4253-4957]---[4253-4957]---[4223-4957]---[4217-4963]---[4307-4960]---[4217-4957]---[4331-4948]---[4316-4957]---[4316-4957]---[4316-4960]---[4316-4957]---[4310-4960]---[4223-4948]---[4316-4957]---[4217-4960]---[4301-4957]---[4316-4969]---[4304-4957	3.00e-08]---[4.00e-119]---[9.00e-67]---[2.00e-61]---[4.00e-61]---[4.00e-52]---[3.00e-41]---[2.00e-40]---[1.00e-39]---[7.00e-38]---[5.00e-37]---[8.00e-37]---[1.00e-34]---[1.00e-34]---[9.00e-34]---[4.00e-33]---[4.00e-32]---[1.00e-31]---[2.00e-31]---[3.00e-31]---[3.00e-31	TTTTTTTTGAATTCTTTAAAACGATTTTATTGAAAGAAAAGAATTACATTGGAACAACAGACAAATACATAAAAAAATCTTCAGTCTTAACAAACACAAATAAACGGAATGTAGTATTTATTTAATTCTCTTGTTTAAGTTGAAAGGAAACCGTTTTTTTTTTTTTTGTTGTATCTTGAGAGATCTTGCTTTCGTTCTTTAATTAAACATTCCCACTGCTGCTACTACAACTACTGCCATAATTCTGTCTTGGTGGATGTAGAAATGGACTTCGTGTTTGTGTTGTGGTATTACTACCACTACCATTCGTTGTTGGTCGTATTGTCGCACCACCATTAACCGTTACCAATGTGGTTGTTGTCACTTCAGATATACAGGATTCACGTTTGTGGTATATAT…
TRINITY_DN46842_c1_g5_i16	7520	-	-	-	-	-	UniRef90_UPI00046C297F	5277	0	3015	70.1729	58.3416	-1	1	neural-cadherin isoform X7	Tribolium castaneum TaxID 7070	GO:0048675]---[GO:0048846]---[GO:0007411]---[GO:0007412]---[GO:0007413]---[GO:0016339]---[GO:0044331]---[GO:0007156]---[GO:0050774]---[GO:0016318]---[GO:0045467]---[GO:0045463]---[GO:0048841]---[GO:0048814]---[GO:0031290	axon extension]---[axon extension involved in axon guidance]---[axon guidance]---[axon target recognition]---[axonal fasciculation]---[calcium-dependent cell-cell adhesion]---[cell-cell adhesion mediated by cadherin]---[homophilic cell adhesion]---[negative regulation of dendrite morphogenesis]---[ommatidial rotation]---[R7 cell development]---[R8 cell development]---[regulation of axon extension…	GO:0008013]---[GO:0045296]---[GO:0005509]---[GO:0050839]---[GO:0042803]---[GO:0004872	beta-catenin binding]---[cadherin binding]---[calcium ion binding]---[cell adhesion molecule binding]---[protein homodimerization activity]---[receptor activity	GO:0030424]---[GO:0005911]---[GO:0030425]---[GO:0016021]---[GO:0005887]---[GO:0005886	axon]---[cell-cell junction]---[dendrite]---[integral to membrane]---[integral to plasma membrane]---[plasma membrane	pfam01049]---[cd00110]---[smart00282]---[pfam02210]---[pfam00054]---[cd00110]---[smart00282]---[pfam02210]---[pfam00054]---[cd11304]---[smart00112]---[pfam00028]---[cd11304]---[cd11304]---[smart00112]---[smart00112]---[pfam00028]---[cd11304]---[cd11304]---[smart00112]---[smart00112]---[pfam00028]---[pfam00028]---[cd11304]---[cd11304]---[smart00112]---[pfam00028]---[pfam00028]---[cd11304]---[smart…	351-776]---[1352-1834]---[1343-1765]---[1343-1750]---[1337-1750]---[2033-2590]---[2027-2527]---[2027-2512]---[2018-2512]---[3494-3823]---[3494-3769]---[3512-3811]---[4520-4831]---[4160-4459]---[4511-4756]---[4154-4435]---[4532-4828]---[5204-5476]---[5501-5818]---[5195-5428]---[5495-5773]---[5219-5476]---[5573-5818]---[6571-6876]---[6358-6546]---[6565-6819]---[6586-6861]---[6358-6546]---[7234-7500…	1.00e-57]---[5.00e-26]---[4.00e-22]---[3.00e-18]---[3.00e-09]---[2.00e-32]---[5.00e-30]---[9.00e-29]---[4.00e-12]---[2.00e-14]---[1.00e-11]---[5.00e-06]---[5.00e-21]---[7.00e-08]---[7.00e-16]---[1.00e-06]---[2.00e-12]---[1.00e-24]---[2.00e-21]---[8.00e-17]---[4.00e-15]---[5.00e-19]---[1.00e-15]---[3.00e-28]---[2.00e-12]---[2.00e-21]---[7.00e-20]---[5.00e-08]---[8.00e-22]---[6.00e-13]---[9.00e-16]…	ATTGTAATATTAGGGTCCGTGAAAGTTGTGCAAAATTTTGCTAATTACAGCCAATATTTCGTAATAAAATTCTCTACAATTTTATAATTATTCTGTTTATATATTATAATAATAATATATAATATTTATATATGTATATATATATTTGCAATAGTATTACTACTGCACACAGTCTTATTGGAACACGCAAAAAACACGTGAAAAGCTTGTCTTTCCTTTAGTTGTTAAAGGAATGTCCATTTTAAAATTCTTCTATATTTATTATATGGAAAAAAAATTGGGGGAAGGAATCAAGGGTAGAACATGTTTAATAAATTTCACACTTATTCTTCTTCTTGTTCGGTTTCCTCACCCGGACCGTACATGTCGGCCAATTTATCAAAACGGGGACCCCAAGCG…
TRINITY_DN44072_c0_g1_i1	7516	-	-	-	-	-	UniRef90_D6W992	5379	0	3378	71.5673	52.013	-1	0	WD repeat and FYVE domain-containing protein 3-like Protein	Tribolium castaneum TaxID 7070	GO:0035973]---[GO:0007275	aggrephagy]---[multicellular organismal development	GO:0005545]---[GO:0003831]---[GO:0046872	1-phosphatidylinositol binding]---[beta-N-acetylglucosaminylglycopeptide beta-1,4-galactosyltransferase activity]---[metal ion binding	GO:0005776]---[GO:0030424]---[GO:0005737]---[GO:0005829]---[GO:0019898]---[GO:0016234]---[GO:0005635]---[GO:0031965]---[GO:0005730]---[GO:0005634]---[GO:0043204]---[GO:0005886]---[GO:0016605	autophagic vacuole]---[axon]---[cytoplasm]---[cytosol]---[extrinsic to membrane]---[inclusion body]---[nuclear envelope]---[nuclear membrane]---[nucleolus]---[nucleus]---[perikaryon]---[plasma membrane]---[PML body	-	-	-	ATAGAACTTGTACAATTGAAATTGGATGATTCTCCAACCATTCCGGTAATCTTGTTTTATCATCATCATCACCATCATCATTTGAATGTAGTATAGAACGTGCCATTGTTAATAATACAACAACAGCTTCTGGACATAGATTGATTCTTGGTGTTAATGTACTAGCTGGTTGATTATTTATCGAACTACCCCATAGAAATGTCCATATTGTATCTAAATCGAATTTTATTGTTTCTACTGGTAATGTTTTAACAGTCACACCCATTATTAATGCTGTTAATAAGAAATAGATTTCAGCAATATCTAGATGTGTCGGTAATAACCAGTTTAAATATTGAAAACCAGGTATATGTAAAGCATCTGATTTGATATCAATACCACCATGATTATTACTATTGA…
TRINITY_DN46899_c3_g1_i5	7512	-	-	-	-	-	UniRef90_D6W8L8	3855	0	2897	51.3179	44.6324	-1	0	Fibrillin-2-like Protein	Tribolium castaneum TaxID 7070	GO:0060346]---[GO:0043010]---[GO:0048048]---[GO:0030326]---[GO:0035108]---[GO:0030501]---[GO:0045669]---[GO:0035583	bone trabecula formation]---[camera-type eye development]---[embryonic eye morphogenesis]---[embryonic limb morphogenesis]---[limb morphogenesis]---[positive regulation of bone mineralization]---[positive regulation of osteoblast differentiation]---[sequestering of TGFbeta in extracellular matrix	GO:0005509]---[GO:0005201	calcium ion binding]---[extracellular matrix structural constituent	GO:0031012]---[GO:0005576]---[GO:0001527]---[GO:0005578	extracellular matrix]---[extracellular region]---[microfibril]---[proteinaceous extracellular matrix	pfam00683]---[pfam00683]---[pfam12947]---[pfam12947]---[pfam00683]---[pfam00683]---[pfam00683	62-154]---[2453-2572]---[3005-3112]---[3128-3235]---[4207-4329]---[1985-2104]---[890-1009	2.00e-07]---[5.00e-10]---[9.00e-09]---[2.00e-06]---[2.00e-06]---[1.00e-10]---[6.00e-09	CGGGTATTGTTTCGCATTCATTAACATCTTGACCATCCATTGTGACGCCGCTATCAAGACATAATTCCTGATATTGTGGTGAGTATTTCGATGGACATAATTCACATTGCGGGCCCCAAGCTTCACCCATCGAACAACAACAATCTGCTTTTGTAGCAAGTTTAAATTCACGATTTTGTGTTGAACAACGGCCGTGTATAAGTTGTCTGAAACAATTTCCTTGTCTCCTATCAATGCATCTTTTTCGGTCGGGTGTCGGTTCAAATCCTTCAAAACAATCACAACGATAACCACCTTGAAGATTTACACAATGGCCATTTTGACATAATCCTGGATTTAAAGCGCATTCATTGATGTCAGTACAGTCATCAGTAAGGCCGACTTGGGCATATCCGTCCG…
TRINITY_DN44243_c4_g2_i1	7509	-	-	-	-	-	-	-	-	-	-	-	-	-	-	-	-	-	-	-	-	-	-	-	-	TATTTTCATGGGCTAACAGTGCCGTTTACCATGAGATATATGGCCGATAAGCTCCGGGAGTGGTAGTAGTAGTAGTAGTAGTAGTATTTATAGATCAAAACAGATCTCCATTAAGCTGTATATTTGTTCGGTCTCATCCTGTTGTTTGTGATTTGTATTCTCAAGTCCGGTGTTGACGCGTACACAAAAGATTAATAATGCAACATGAATGTAGACAGTTATTGTTTCTATACAGGAACATAGAAGATAATCATCTAACAATAATAATGTTACCAACCACTACAAAACTTCACCTGCTTATATTGACCAACATTGTCATACAGAAAAATCTATAAACTGCCAATAGAGAAAATCGGATAGAAGCCGCCCATGTGTTTTGCGCATATTATATGCATTAAG…
TRINITY_DN46029_c0_g1_i4	7509	-	-	-	-	-	UniRef90_UPI00096B49C7	1143	3e-141	975	15.2217	40.8205	-1	0	zinc finger protein 665-like	Aethina tumida TaxID 116153	-	-	-	-	-	-	sd00017]---[sd00017]---[sd00017]---[sd00019]---[sd00019]---[sd00019]---[sd00019]---[sd00017]---[sd00019]---[sd00017]---[sd00017]---[sd00017]---[sd00017]---[sd00019]---[sd00019]---[sd00017]---[sd00017]---[sd00017]---[sd00017]---[sd00017]---[sd00017]---[sd00017]---[sd00019]---[sd00019	276-509]---[12-254]---[111-341]---[853-999]---[772-915]---[360-506]---[24-173]---[1372-1542]---[1021-1170]---[2438-2671]---[2528-2749]---[3737-3958]---[3734-3874]---[3809-3955]---[3734-3871]---[4157-4390]---[4064-4306]---[4358-4558]---[4244-4474]---[772-1002]---[853-1086]---[3809-4039]---[937-1083]---[3893-4039	1.00e-14]---[1.00e-07]---[7.00e-07]---[1.00e-14]---[3.00e-14]---[1.00e-06]---[1.00e-05]---[9.00e-10]---[5.00e-06]---[1.00e-07]---[2.00e-06]---[1.00e-23]---[4.00e-10]---[5.00e-13]---[5.00e-10]---[2.00e-09]---[2.00e-07]---[2.00e-07]---[1.00e-06]---[2.00e-25]---[8.00e-24]---[1.00e-20]---[3.00e-09]---[4.00e-06	CGATTAACATTATGCATACGATTAATATGTTTCTTCAAATGCATCATTTGCATAAAAGATTTCGTACAATATTCACATTTAAAATTACGTTTACCAGTATAATCTTCATCATGCCGTTTCATATGTGAATCTAATCCATGTTTATTATAGAATGATCGACCGCATATATTACAAAGATTCGATTTGTTATGTTTACCTTCCATATGGCTTTTATATTCACAATGTTGTATAAAACCTTGTCCACATATCTCACAACTGAACATGTAATCTTTTAAATGTCGCCGCCGGTGCAACATTAAATTACCATAAAATTTGATTTTCTTCTGGCAAATATCACATTCGTACATTTTCGTATTGTTATGGTTCTCTTTATGGAGCTTTAATGTACGTTTCTGTTTG…
TRINITY_DN42608_c0_g1_i20	7498	2.3.2.27	RING-type E3 ubiquitin transferase.	-	-	-	UniRef90_UPI00077DB62C	1914	0	2199	25.5268	28.6949	-1	1	nucleoprotein TPR isoform X2	Tribolium castaneum TaxID 7070	-	-	-	-	-	-	cd16631]---[pfam16678	1301-1456]---[4145-4591	1.00e-10]---[9.00e-67	TATTGATACAAAACAATTGGTTATACATTTAATTTATTTACTGTTTAAAAAAAAGAAATTAAAACAATCACACTAATGATTCTGTCAATGGAAAATTCACGATAACACCAAGGGCAGGTAATTCACACTTTCATTCCAATGGGATTTGCTCCTTGACAATCTTAACGCAAATATTTTTATATTCTTGGTCAGTACAAGAAGCACTACGTTCTGGTAATTCTTTGCCGCGTCGTTTCAATTCTTGACTAACTTCAACCAAATCCAGTATTGTTATTGGATCCAGCTTGTGTCTGCCAATAAGCCCAACTAAATATTCGATGTAATGCAGCCTGAGCTAAACGATATCGGTACATAGCAATAGGTGTTCCGAAAGCATTTGGTGGTAATTTTTTGGCAGCA…
TRINITY_DN43016_c6_g2_i1	7490	-	-	-	-	-	UniRef90_D6WK31	7338	0	3229	97.9706	69.5262	-1	2	Uncharacterized protein	Tribolium castaneum TaxID 7070	-	-	-	-	GO:0005856	cytoskeleton	-	-	-	TTTTAATGCTGATTGTGATGAATCATCAGAATTTGTACTACGTCTCATAACAGTTGGTGGTCTTAATTCATTTTTATTACCAACATCAATACTTTCAGTGAATACATCATCATTTAAATTTGATAAATTTAATTCATCATCTGAATTTGAAGCTTTTGAATCATCAGATTTCTTATCTAAAACAATTTTAATACCACTAGTACCAATACTTAAACTCTCTGATATACTTTCACTAGCATGCGATATTGGTACATTTTCATAAGTATGCGTTTTTTCTGTATCTAAATCGGTCAATTTATTCTCATTATCTGAATTTGAATCATTATCATATGTACTAACTGTATTTGAATCAACTGTGACTTTATATGCTTCTTCTGGCGGTGTTACGTAATGCGTTTC…
TRINITY_DN46253_c0_g3_i18	7485	-	-	-	-	-	UniRef90_X1XIC5	2034	6e-147	696	27.1743	100	-1	1	Uncharacterized protein	Acyrthosiphon pisum TaxID 7029	-	-	-	-	-	-	-	-	-	GCTACCTTGATAGAAAACATTTATTAAGTAATATAATAGATAACTAAATTATTACAAACTAAATCCTATATTTAACGGACACATAAAACTTATTTCCTAGAGGTACTAATAAACATTACAAACTAAATCTTATATTTAACGGACACATAAAACTTATTTCCTAGAGGTACTAATAAACATGGCATAAATGATTCAAGCTTATCAAATGAACTAATAGTGTAATCGTTGGTTAAATTTACTTCATACGCATATAAATGTGAACAAAATTTTTGTGTTTTAACATGTTTACAACCAAAGTAATATGTTTTGATATCTGTACAAACAAATAAATCTAAAATTAATACGAACTCCGGAAAAGCATTCACATTTTGTGTCAATAAAACCATACCAGCTTTATAC…
TRINITY_DN46964_c4_g1_i4	7476	6.3.4.14]---[6.4.1.2	Biotin carboxylase.]---[Acetyl-CoA carboxylase.	Lipid metabolism	malonyl-CoA biosynthesis	malonyl-CoA from acetyl-CoA: step 1/1	UniRef90_D2A5X8	6933	0	2334	92.7368	97.5578	-1	0	Acetyl-CoA carboxylase-like Protein	Tribolium castaneum TaxID 7070	GO:0006633]---[GO:2001295]---[GO:0010628]---[GO:0045893]---[GO:0065008]---[GO:0040029]---[GO:0009743]---[GO:0070542]---[GO:0097066]---[GO:0006810	fatty acid biosynthetic process]---[malonyl-CoA biosynthetic process]---[positive regulation of gene expression]---[positive regulation of transcription, DNA-dependent]---[regulation of biological quality]---[regulation of gene expression, epigenetic]---[response to carbohydrate stimulus]---[response to fatty acid]---[response to thyroid hormone stimulus]---[transport	GO:0003989]---[GO:0005524]---[GO:0009374]---[GO:0004075]---[GO:0050692]---[GO:0046872]---[GO:0005102]---[GO:0032810]---[GO:0046966	acetyl-CoA carboxylase activity]---[ATP binding]---[biotin binding]---[biotin carboxylase activity]---[DBD domain binding]---[metal ion binding]---[receptor binding]---[sterol response element binding]---[thyroid hormone receptor binding	GO:0005623]---[GO:0005737	cell]---[cytoplasm	pfam00289]---[pfam08326]---[pfam01039]---[COG0439]---[COG4770]---[PRK08591]---[COG4799]---[PRK12999]---[PRK08654]---[PRK06111]---[TIGR00514]---[COG1038]---[TIGR02712]---[PRK05586]---[PRK12833]---[PRK08462]---[TIGR01235]---[PRK07178]---[PRK08463]---[pfam02786	6430-6789]---[2434-4698]---[379-2103]---[5311-6789]---[4729-6789]---[5311-6789]---[673-2145]---[5311-6789]---[5164-6786]---[5314-6789]---[5311-6789]---[5311-6804]---[5311-6783]---[5290-6792]---[5311-6798]---[5311-6789]---[5311-6783]---[5311-6792]---[5242-6792]---[5743-6417	3.00e-43]---[0.00e+00]---[2.00e-171]---[4.00e-141]---[3.00e-111]---[1.00e-106]---[3.00e-102]---[4.00e-98]---[6.00e-98]---[1.00e-97]---[5.00e-96]---[2.00e-95]---[9.00e-92]---[2.00e-91]---[1.00e-88]---[2.00e-86]---[3.00e-86]---[8.00e-80]---[8.00e-73]---[2.00e-62	ACCACCACCTACTTGTGATAATGTTCGAATTACTTCAGCTTTTTGATTATCACTTAATTTTTGTATAATTTGAACAACAGCATCTAATCTAACTTCAGGACAATCCTCTAATGTTGAATTAATTTGATTGATAATTGCATCCCTTTTAACACAATTCAAATTACGATTAATTATCGATTCATTTGGTGGTTTCTCTAATTGATCTTCTAACCAATCTACTACCACTTTATTATCATCCCATTTATAACCATCGGCAGCACCACGGTCTTCAATGAACCAACGACGCAACATTGCCTCAATTTGGCCAACATTCAACAATGGTTGAGCTTGTAACAACACTTTACTGATACGATCGTGCAATAATAATCGTCTCAGGCGCCAGTAGAGGATTGAACGCGA…
TRINITY_DN44443_c0_g4_i20	7457	2.7.10.1	Receptor protein-tyrosine kinase.	-	-	-	UniRef90_D2A326	1461	0	1387	19.5923	35.5443	-1	0	Vascular endothelial growth factor receptor 1-like Protein	Tribolium castaneum TaxID 7070	GO:0007169	transmembrane receptor protein tyrosine kinase signaling pathway	GO:0005524]---[GO:0004714	ATP binding]---[transmembrane receptor protein tyrosine kinase activity	GO:0016021	integral to membrane	cd00192]---[cd14207]---[pfam07714]---[cd05054]---[cd05103]---[smart00221]---[smart00219]---[cd05102]---[cd05053]---[cd05105]---[cd05055]---[cd05099]---[cd05106]---[cd05045]---[cd05104]---[cd05107]---[cd05039]---[cd05100]---[cd05098]---[cd05101]---[cd00192]---[cd14207]---[pfam07714]---[cd05054]---[cd05103]---[smart00221]---[smart00219]---[cd05102]---[cd05053]---[cd05105]---[cd05055]---[cd05099]---…	2258-2467]---[2255-2503]---[2258-2479]---[2258-2503]---[2258-2503]---[2258-2479]---[2258-2479]---[2258-2503]---[2255-2518]---[2255-2566]---[2258-2518]---[2255-2518]---[2261-2518]---[2255-2482]---[2261-2518]---[2258-2518]---[2261-2500]---[2255-2518]---[2255-2518]---[2255-2518]---[975-1460]---[966-1871]---[975-1463]---[966-1871]---[954-1871]---[975-1463]---[975-1484]---[954-1874]---[963-1493]---[96…	8.00e-18]---[4.00e-26]---[4.00e-16]---[6.00e-28]---[2.00e-26]---[6.00e-18]---[4.00e-17]---[5.00e-26]---[6.00e-23]---[3.00e-28]---[1.00e-30]---[3.00e-23]---[1.00e-27]---[3.00e-11]---[4.00e-27]---[3.00e-26]---[2.00e-07]---[3.00e-17]---[4.00e-17]---[3.00e-20]---[2.00e-81]---[1.00e-80]---[1.00e-80]---[2.00e-79]---[3.00e-79]---[3.00e-78]---[4.00e-78]---[7.00e-77]---[5.00e-74]---[1.00e-68]---[2.00e-64]…	TTTTTATCGAAAAACAAATATAATTCACATGGTACGTTTTAATTTTACAGATTTATCAATTGAATCGTACGGCTTGTTTTAATATTGGTGAAAACCATATAAATCGTGAATTTATTGCAAAAACTCCAACAATATGTCTATTGATTCCTTATTATTGGCTCAAAAAGAATTTGACAAATTCATGGAGAATTGTACAATTTTTTAATTTTTATCTACCGAATTCTGAGGATGTTGCTGAAAATTTGCTGAAAGAAATCGAGTGGAGACGCAGGAAGCAAGGAATAATTGGCAAAAGAGTGAATCAATTACACAATGTACCCTATAGTATTAGAATAAACAATTGCTTATAAGAAAAATTCTGTCTTTGGCACATAATTGAAAATATTAGGTATAAGTTGT…
TRINITY_DN46361_c0_g1_i4	7442	-	-	-	-	-	UniRef90_D6X360	4638	0	3927	62.322	40.2852	-1	2	Uncharacterized protein	Tribolium castaneum TaxID 7070	GO:0007155	cell adhesion	GO:0030246	carbohydrate binding	-	-	smart00832]---[pfam08742]---[smart00216]---[pfam00094]---[pfam01826]---[smart00216]---[pfam00094]---[cd00057]---[smart00231]---[pfam00754]---[pfam13330]---[smart00832]---[pfam08742]---[cd00057]---[smart00231]---[pfam00754	2188-2385]---[2191-2382]---[2506-2931]---[2506-2904]---[2017-2181]---[3466-3942]---[3466-3906]---[5366-5788]---[5363-5791]---[5372-5707]---[6497-6784]---[7172-7396]---[7175-7378]---[4814-5233]---[4811-5242]---[4841-5197	4.00e-07]---[2.00e-10]---[9.00e-12]---[3.00e-11]---[4.00e-09]---[6.00e-15]---[5.00e-13]---[1.00e-23]---[7.00e-13]---[6.00e-18]---[1.00e-08]---[4.00e-20]---[3.00e-17]---[6.00e-37]---[3.00e-30]---[3.00e-26	GTTTATTTTATTTAATTCAATCAAATTTCATTACAATTTAGTCAAATGTTTCAATGGATTTCTAATATTATTGTAACAATTATCACAATTACAATCTTTTGGTATTTTAATTGATATTTCATATAAAAATCCATCTTCACATTTCAATTCAATATTAACATTATCATATTTGATGGCTTTACAACATTTGCAAATATTCTCAAATTTAAAATTGTCTTTATCGAAATAAGTTGTTGATTCGCATGTACCTTTGCATTCATTCAAATTGTCAATGGTTTTATAATTTTTACAAACACCATGCTTTGGTAATTCATATTGGAAGATACCTAAAGTGTCTTCGTTAGGTATTGCGACAGGTGAACAAGTGCGTTGTGCTTCAATTTGTTTGGTGATATTACA…
TRINITY_DN29527_c0_g1_i2	7431	-	-	-	-	-	UniRef90_A0A0E1KEM1	2283	0	761	30.7226	100	-1	2	Phosphate transport system permease protein PstC	Gammaproteobacteria TaxID 1236	GO:0007155]---[GO:0009405]---[GO:0006817	cell adhesion]---[pathogenesis]---[phosphate ion transport	-	-	GO:0005576]---[GO:0042597	extracellular region]---[periplasmic space	COG4985]---[COG4590]---[COG4590]---[PRK14236]---[COG1117]---[TIGR00972]---[PRK10744]---[PRK14240]---[PRK14235]---[PRK14261]---[PRK14242]---[cd03260]---[PRK14270]---[PRK14237]---[PRK14243]---[PRK14241]---[PRK14254]---[PRK14239]---[PRK14268]---[PRK14238]---[PRK14245	3064-3933]---[3956-6175]---[2266-3012]---[1423-2229]---[1423-2172]---[1423-2151]---[1423-2172]---[1423-2151]---[1423-2175]---[1423-2169]---[1423-2169]---[1465-2151]---[1423-2157]---[1423-2241]---[1423-2172]---[1423-2151]---[1423-2205]---[1423-2151]---[1423-2154]---[1423-2184]---[1423-2157	5.00e-151]---[0.00e+00]---[1.00e-07]---[0.00e+00]---[4.00e-167]---[1.00e-150]---[4.00e-147]---[2.00e-145]---[5.00e-143]---[9.00e-141]---[4.00e-138]---[4.00e-132]---[1.00e-131]---[3.00e-126]---[2.00e-123]---[2.00e-122]---[6.00e-122]---[9.00e-121]---[1.00e-120]---[2.00e-119]---[9.00e-119	GCCGGTCAGAGCGGCCAGCGAATCGTTGGCCATGCCGCTGGCGATCTCCCGACGCGGCGCGTGGGCCGCCAGGGCTTCCAGCTTGCCGCTGCGGCTCAGGGCCTTCTTGATCTTGGCCACCAGTTGGTCATTGGAGAATGGCTTGCCGATGTAGTCCGACACCCCGGCCTGGATCGCCTGGACCACGTTCTCCTTGTCGCCGCGACTGGTGACCATGATGAACGGGGTAGTCTTGAGGTTTTCCTGGGCACGGCACCAGGTCAGCAGTTCGAGGCCGGACATCTCCGGCATCTCCCAGTCGCAGAGGATCAGGTCGACGTTCTGCCGACTGAGCAGTTGCTGGGCCTTGCGGCCGTTCACGGCCTCCTCGATATGAAGGCCGGGGAAGTTGTCGCGCAA…
TRINITY_DN46053_c3_g1_i7	7414	-	-	-	-	-	UniRef90_A0A139WBM7	3147	0	1036	42.4467	98.4556	-1	0	Sterile alpha and TIR motif-containing protein 1-like Protein	Tribolium castaneum TaxID 7070	GO:0045087]---[GO:0048678]---[GO:0007165	innate immune response]---[response to axon injury]---[signal transduction	-	-	GO:0030424]---[GO:0005737]---[GO:0030425]---[GO:0043005]---[GO:0043025	axon]---[cytoplasm]---[dendrite]---[neuron projection]---[neuronal cell body	cd09502]---[pfam13676]---[smart00255]---[smart00454]---[pfam00536]---[cd09515]---[pfam07647]---[cd09487]---[cd09512]---[cd09506]---[cd09530]---[cd09501]---[cd09505	785-994]---[437-736]---[329-739]---[1001-1201]---[1004-1192]---[1001-1192]---[1004-1201]---[1010-1180]---[1001-1210]---[1007-1204]---[1049-1192]---[995-1201]---[989-1192	3.00e-27]---[2.00e-18]---[1.00e-16]---[6.00e-13]---[1.00e-10]---[5.00e-09]---[8.00e-09]---[9.00e-09]---[2.00e-07]---[4.00e-07]---[7.00e-06]---[6.00e-33]---[6.00e-07	GATGTTGTGGTGGTAGATTATTACGTTGATAACGATTTGTATTCATCAACCAATTACGGGACGGACTAGCAGCTTTATAAAACCTTGGCAGTGGTGTTGGTGTTGTACCCGAGGCTAGAGGACCATCTAGTCAATCTCTAGATAAACCTGTATTACCATTAACATCTTTATCGGAACTTTTGCCTGAATCATTACTATGCATCCGTTGATAACTAGGTGGTTGACGTACCATTCCAGGATTAGATGGTGTACCTGGTGTTATATCACCTTTACCTAATCCAATACGATTCATTAGACCATCAGTGCAACGTGAATTTAATTCACCACGCATGAACCTTTCAAGTTTATCCACGCAAGCATCCTGATAATCATGAATCCATCGTACACCGTTAAAATGAC…
TRINITY_DN46690_c1_g1_i8	7412	-	-	-	-	-	UniRef90_UPI000873FFB9	4395	0	2188	59.2957	69.3327	-1	0	rotatin	Anoplophora glabripennis TaxID 217634	-	-	-	-	-	-	pfam14726	6571-6870	1e-23	CCTTATTATTGAAATAAAAATGTATATCAAAAGTACAAAAATCATCAAAAATAATCTTAAATAAATAATAATAAGAGAAACCTGTATCATCTAGTCTTATCACTGTCTTTAATTAAACTATACACGTAACGTATTCTATCAAATTCGCAATCCGTTAGAGCCGTATTGTCGACGATTTCGTAATGTTGTATCAATTTTTGTAATTTTAGATCGATTTGTGCTGATTTAAAAATCATTTTAGCCCTTTGATTATTTGCCACTAATGTCCATAGAATTAAAACAACAACCATTTGTTCTTGTTTATTACCATTATCCAATTTAGTTCGTAATAATTTTAGGAAATCATCTGATGTTAATAATCTTGTACGGTTTGAATGACAAAAAGAGATATTTCTTAGC…
TRINITY_DN46779_c0_g1_i3	7398	-	-	-	-	-	UniRef90_H2LVF1	5970	0	2154	80.6975	92.3863	-1	2	Pre-mRNA processing factor 8	Bilateria TaxID 33213	GO:0071222]---[GO:0071356]---[GO:0000398]---[GO:0000244	cellular response to lipopolysaccharide]---[cellular response to tumor necrosis factor]---[nuclear mRNA splicing, via spliceosome]---[assembly of spliceosomal tri-snRNP	GO:0070530]---[GO:0097157]---[GO:0003723]---[GO:0000386]---[GO:0030619]---[GO:0030620]---[GO:0030623]---[GO:0017070	K63-linked polyubiquitin binding]---[pre-mRNA intronic binding]---[RNA binding]---[second spliceosomal transesterification activity]---[U1 snRNA binding]---[U2 snRNA binding]---[U5 snRNA binding]---[U6 snRNA binding	GO:0071013]---[GO:0016020]---[GO:0016607]---[GO:0005634]---[GO:0046540]---[GO:0005682	catalytic step 2 spliceosome]---[membrane]---[nuclear speck]---[nucleus]---[U4/U6 x U5 tri-snRNP complex]---[U5 snRNP	cd08056]---[pfam08084]---[smart00232]---[cd07767]---[pfam01398]---[cd13838]---[pfam12134]---[pfam10596]---[pfam10597]---[pfam08082]---[COG5178]---[COG5178]---[pfam08083]---[pfam10598	122-874]---[74-439]---[374-769]---[398-742]---[461-778]---[1025-1777]---[1106-1795]---[2279-2728]---[3047-3445]---[6511-6966]---[68-6079]---[6148-7092]---[4685-5887]---[3842-4117	1.00e-169]---[4.00e-76]---[1.00e-24]---[8.00e-23]---[2.00e-14]---[0.00e+00]---[3.00e-166]---[1.00e-101]---[3.00e-89]---[3.00e-108]---[0.00e+00]---[3.00e-115]---[0.00e+00]---[1.00e-42	TTCAAGTATTTACAAATAAATCGTTAAAAAAAAACCATAATATTAATAAAAATAATCGTGGAGATTAAGCGAAAGCATCCTCTCTATCGGCACCGGCACCATCACCATCCTCCAATGATGAGAAATTCAAGAAATGCGCCGGTCGATGGATCTCATGATAGAATTCTTTCGGATTTGCTAATTGTAATTCGTATTTCATACTAGGATCATGTCGGACACCCATAAAATTGTAATTCCATGATCCTTGTGCTGGTACCATAAAGAAGCCCAAAAATCGATCCGATAATAACATTTGAACTTTCTCATAATGACTAGGTAGATAACCTTTTGGATTATTACCTTTATCTGTATTTGCTCTACCCCATTCATAACCGGATGGTGTTAATTTATATGCAGTTA…
TRINITY_DN39414_c1_g1_i3	7370	6.2.1.1	Acetate--CoA ligase.	-	-	-	UniRef90_D7EIL8	693	1e-145	674	9.40299	29.0801	1	2	Acetyl-coenzyme A synthetase-like Protein	Tribolium castaneum TaxID 7070	GO:0008152	metabolic process	GO:0003824	catalytic activity	-	-	cd05967]---[cd05966]---[TIGR02188]---[PRK00174]---[PRK10524]---[TIGR02316]---[cd05967]---[cd05966]---[TIGR02188]---[PRK00174]---[COG0365]---[PRK10524]---[TIGR02316]---[PLN02654]---[PTZ00237]---[PRK04319]---[PRK03584]---[cd05968]---[cd05943]---[pfam00501]---[TIGR01217]---[cd05959]---[cd05936]---[cd05934]---[cd05969]---[cd05935]---[PRK10524]---[cd05967]---[cd05967]---[cd05966]---[TIGR02188]---[PRK0…	5846-5947]---[5831-5947]---[5816-5947]---[5813-5947]---[5813-5947]---[5816-5947]---[6135-6827]---[6135-6827]---[6135-6827]---[6135-6827]---[6135-6827]---[6135-6827]---[6135-6827]---[6135-6827]---[6135-6827]---[6141-6425]---[6135-6422]---[6240-6425]---[6135-6422]---[6189-6419]---[6135-6410]---[6147-6404]---[6246-6404]---[6246-6404]---[6252-6419]---[6252-6407]---[7228-7368]---[6947-7177]---[6460-73…	8.00e-08]---[2.00e-08]---[1.00e-06]---[2.00e-09]---[2.00e-10]---[1.00e-07]---[2.00e-73]---[5.00e-50]---[1.00e-46]---[4.00e-45]---[5.00e-41]---[8.00e-39]---[3.00e-29]---[4.00e-29]---[2.00e-22]---[2.00e-19]---[4.00e-18]---[2.00e-16]---[3.00e-16]---[2.00e-14]---[4.00e-13]---[2.00e-12]---[2.00e-11]---[3.00e-10]---[4.00e-10]---[5.00e-10]---[1.00e-07]---[8.00e-38]---[3.00e-22]---[5.00e-19]---[1.00e-17]…	CTGTTCGATAGCATAGCAAAGTTGACGCAAATTTGGACTTGCTTCCTGCACGTTGCTTGGTGGGCAACTGATAATCGATGCTGTTATTAAAGAGTTGCTGAAGAAGACAGCAATGATGCCAAAAACAACGATGAAGGTGTATTGATGCATCCTGAAGATTTATTTGATTTGTAAAAAACTGAAAAATAAGATGATGAATTGCTGCAAAATCACGTTTTGTTATTATCTTTCCCGATTAAAACTTAAGACACGTTATAAATGTAGGCAGTTTTCTAATTTACCCGATGCAGTCTGTTTTAGTAAAGTTTCTGTAACTACGGAACTCGACAAAGTGATCATTTCGAGTACCTCTTTCTATACGTTTTATGTAATTGGGAAATTTGCAAAACTGCAACACTG…
TRINITY_DN43770_c1_g1_i1	7350	4.6.1.1	Adenylate cyclase.	-	-	-	UniRef90_A0A139WHS6	1509	0	1210	20.5306	40.5785	-1	2	Adenylate cyclase type 5-like Protein	Tribolium castaneum TaxID 7070	GO:0035556	intracellular signal transduction	GO:0004016]---[GO:0000166	adenylate cyclase activity]---[nucleotide binding	GO:0016021]---[GO:0005622]---[GO:0005886	integral to membrane]---[intracellular]---[plasma membrane	pfam00211]---[cd07302]---[cd07556]---[pfam06327]---[pfam00211]---[cd07302]---[smart00044]---[cd07556]---[pfam00211]---[cd07302]---[smart00044]---[cd07556]---[COG2114]---[pfam16214]---[smart00044]---[COG2114	379-963]---[385-939]---[490-939]---[2244-2396]---[3173-3394]---[3158-3352]---[3170-3352]---[3209-3379]---[4598-4864]---[4595-4843]---[4586-4972]---[4583-4843]---[4595-4999]---[4868-5884]---[448-1062]---[388-1101	2.00e-69]---[1.00e-48]---[2.00e-35]---[4.00e-11]---[8.00e-22]---[4.00e-16]---[4.00e-17]---[1.00e-12]---[3.00e-37]---[6.00e-28]---[5.00e-36]---[3.00e-24]---[9.00e-16]---[3.00e-49]---[3.00e-45]---[3.00e-18	AAACTACAATCCATTCGTCAAATTCTATACAAATTGGTTTTGCTCTACAATGTTATTGTCACTCTCTCTCTCTCTCTCTCTCTCTCTCTTTCTTTTTTACAATTCCCACACAAACATTTAAATTATTGGCAATTTGTATGGAAAATTCCTATGTGCTTTCACAATTTCACCCTCATCCATGACTAATTATCACCATTCGATTATCAAATAGGAAGAGAAAAAACAGAGAAAACAGAAACAATAAATAAATTAAACTTTCTCGGAAATTGTATCTAATAGTGTTGACATTTGTTGTGTTGAGAAACTTCGATTATCTGTTGTAATATTTGCTAAAGGATTGACGGTAATATTTGTTTCGGTTGTTGTTTTCTTACAATGTCCATCAAGAAAATATGTCTC…
TRINITY_DN46081_c1_g2_i1	7350	-	-	-	-	-	UniRef90_D6WK77	804	4e-108	294	10.9388	91.1565	-1	0	Alpha-tocopherol transfer protein-like	Tribolium castaneum TaxID 7070	-	-	GO:0005215	transporter activity	GO:0005622	intracellular	smart01100]---[pfam00650]---[cd00170]---[smart00516	1222-1356]---[700-1140]---[700-1158]---[700-1116	3.00e-10]---[3.00e-27]---[3.00e-26]---[1.00e-18	GTACAAGTAGATGAGTAATAGAGAAAAAATAATAGTGGATGACGTTGGGCGTTATCAACAATACGCACATTATTTGTCATTAAAAAAAAAAATAACTATTTTTCCATAATTTCGTTGAAAACGTAGACTGAAATACAATAAACAAACAATAATTGTTTATTCGTAGTTATTTCAAAATTATTGCAATCATTATTGTTGTTATAAAAGCTTATATGTCCTCTCTTCCAACAATCTAATGATAATCAACATAAAATTATAATGTATATTATCGAAAATTACGCCTATCTTGTATAAAAAATAAAAATTATATTTCATTTGTTAATCGATGTAGAATAATTACTGTTGTAGTCCAAAAAAAAAAAAACAATGAAAATTGTAATGTATTCAAAATATAAATAA…
TRINITY_DN44556_c1_g3_i4	7341	-	-	-	-	-	UniRef90_D6WUA2	1104	6e-137	448	15.0388	71.6518	-1	0	Synaptic vesicle membrane protein VAT-1 homolog-like	Tribolium castaneum TaxID 7070	-	-	GO:0016491	oxidoreductase activity	-	-	sd00017]---[sd00017]---[sd00017]---[sd00017]---[sd00019]---[sd00019]---[sd00019]---[sd00019]---[sd00019]---[cd08275]---[cd08241]---[COG0604]---[TIGR02824]---[cd08268]---[cd05286]---[cd05188]---[cd08275]---[cd05195]---[cd08273]---[smart00829]---[cd08241]---[cd05276]---[COG0604]---[cd05289]---[PTZ00354]---[TIGR02824]---[cd08268]---[cd08251]---[cd05282]---[cd08253]---[cd05286]---[cd05188]---[cd08267…	61-291]---[229-459]---[145-378]---[313-549]---[61-207]---[313-459]---[145-291]---[229-375]---[397-546]---[5228-5353]---[5228-5356]---[5228-5356]---[5228-5356]---[5228-5353]---[5228-5353]---[5228-5356]---[3160-4092]---[3166-4104]---[3166-4119]---[3166-4104]---[3163-4104]---[3166-4104]---[3160-4104]---[3166-4104]---[3166-4083]---[3166-4083]---[3160-4104]---[3166-4104]---[3163-4092]---[3598-4083]---…	1.00e-24]---[4.00e-24]---[6.00e-24]---[3.00e-23]---[1.00e-13]---[2.00e-13]---[8.00e-13]---[8.00e-12]---[4.00e-11]---[6.00e-16]---[2.00e-06]---[2.00e-07]---[8.00e-06]---[4.00e-07]---[1.00e-06]---[2.00e-06]---[5.00e-103]---[4.00e-30]---[2.00e-27]---[2.00e-26]---[2.00e-26]---[7.00e-26]---[6.00e-25]---[6.00e-24]---[1.00e-23]---[2.00e-22]---[5.00e-21]---[3.00e-19]---[1.00e-16]---[8.00e-16]---[1.00e-15…	TTTTTTTTTTTAGCATATATGAAAATATTTTATTCAAGATTCTGTATACAATTATTTATTGTGCACCTCTAAATGTTTCTTTAAATTACATTTAACTAAAAATCGTTTACCACAATAATCACATTCGAAACGTTTCTCACCTTTATGTACACGTATATGTGTATTTAAATTTGATTTATGTGAAAATTGTTTATTACATATTTTACAATTATAACGTTTATTATCGAAATGTACATTCAAATGTACGTTTAGATAACTTTTTTGTTTAAATGTTCTATCACATATATGACATGCAAATAGATTTTCTGCTGTATGTACCATTAAATGTTTCCTTAAATAACCTTTTGATAAGAAACATTTACCACAATAATTACATTGATATGATTTCTCATTTGAATG…
TRINITY_DN46881_c4_g2_i16	7287	-	-	-	-	-	UniRef90_V5GPH5	465	2e-89	376	6.38123	41.2234	-1	2	Inactivation-no-after-potential D protein	Anoplophora glabripennis TaxID 217634	-	-	-	-	-	-	cd00992]---[smart00228]---[pfam00595]---[cd00992]---[smart00228]---[pfam00595	1172-1342]---[1163-1342]---[1172-1342]---[902-1144]---[896-1144]---[902-1138	2.00e-07]---[5.00e-08]---[4.00e-06]---[5.00e-12]---[1.00e-09]---[7.00e-06	CTTTTGGTAAGATTAGATATTATATAATATATATTATATACAATTCATTACAGTCTGTTGAGAATAATAATAATAATAATAATGATTTCTTTTATTTACTTTTATAATTATATAAATCAACATCTAAATGATGAGAAAAATGTTCTAGAAATCATAAAACATGCATTTTAACCATTTCTAATATTTTCTTTATAATTAAATCTAAACATTGTCTCCACTTTTTCTTAATAAATGGATTTTTCAATTATTATTCAACTAACTAATATAGTTTTTGTTTTTATTAAAATAGATGAAAATCCAACCAAATTTGAACATTCAAAAATACACTTAAACTTCTTTATATTTTAAAATATTTGCTATAAATCAATCAATATTAGAATATACTTTTATAATAATAAT…
TRINITY_DN33220_c1_g1_i1	7280	-	-	-	-	-	UniRef90_Q51382	1857	0	619	25.5082	100	-1	2	Chaperone protein HscA homolog	Gammaproteobacteria TaxID 1236	GO:0016226]---[GO:0006457	iron-sulfur cluster assembly]---[protein folding	GO:0005524]---[GO:0016887]---[GO:0051082	ATP binding]---[ATPase activity]---[unfolded protein binding	-	-	PRK05183]---[TIGR01991]---[PRK14012]---[TIGR02006]---[pfam00012]---[COG1104]---[COG0443]---[PRK00290]---[PLN02651]---[TIGR02350]---[cd10236]---[CHL00094]---[TIGR03402]---[PRK13410]---[PRK13411]---[PRK01433]---[PTZ00400]---[TIGR03235]---[PTZ00186]---[PTZ00009	613-2463]---[616-2403]---[3811-5022]---[3811-5022]---[658-2403]---[3859-5016]---[655-2415]---[670-2403]---[3922-5010]---[667-2403]---[1339-2406]---[685-2400]---[3865-5010]---[745-2400]---[688-2400]---[610-2463]---[685-2400]---[3955-5007]---[730-2400]---[841-2403	0.00e+00]---[0.00e+00]---[0.00e+00]---[0.00e+00]---[0.00e+00]---[0.00e+00]---[0.00e+00]---[0.00e+00]---[2.00e-179]---[4.00e-178]---[1.00e-172]---[1.00e-158]---[1.00e-151]---[6.00e-151]---[8.00e-150]---[1.00e-149]---[5.00e-144]---[1.00e-136]---[4.00e-136]---[4.00e-135	GTTCCCGGCAAATGCGTAGGGCGGGCCTATGGCTAGTCCCGTTCCTCGATCCAGGCGGCCTGGATGGCCTCCAGGACTTTCTCCCCGCTACGCTGAGGATCGTCGGAGAACTCTGGAAGTTCCACCACCCAGCGCCGCAGATCGACGAAGTTGACGTATCGCGGATCGACCTCCGGCTTGCTTTCGTCGAGCTGGATGGCGATTTCCAGCACATCGGTCCATTTCAGGCTCATTGCACGCTCCTCTCTACCGCCGGGCTCAGTGGCCTTCCGACACCTGGTTGATGGTGTACTTGGGAATCTCGACCACCAGGTCCTCGTCGGCCACCACTGCCTGGCAGGATAGCCGCGAATCAGGCTCCAGGCCCCAGGCCTTGTCCAGCATGTCGTCTTCGAGTTC…
TRINITY_DN47047_c1_g1_i5	7265	-	-	-	-	-	UniRef90_A0A1Y1K0I6	3030	0	1100	41.7068	92.1818	-1	0	Uncharacterized protein	Photinus pyralis TaxID 7054	GO:0015074	DNA integration	GO:0004190]---[GO:0003676	aspartic-type endopeptidase activity]---[nucleic acid binding	-	-	cd00303]---[pfam13975]---[pfam13650]---[cd05483]---[cd09274]---[cd09275]---[cd01647]---[pfam00078]---[cd01645]---[cd03715]---[cd03714]---[pfam00665	110-388]---[107-388]---[116-388]---[116-400]---[5541-5900]---[5544-5888]---[6189-6722]---[6189-6671]---[6234-6803]---[6192-6803]---[6189-6536]---[4788-5117	8.00e-10]---[1.00e-08]---[3.00e-07]---[9.00e-07]---[1.00e-57]---[3.00e-07]---[1.00e-69]---[2.00e-33]---[4.00e-32]---[1.00e-27]---[2.00e-09]---[2.00e-16	TACTCAAAGAAGAAGCAGAATGGCGGTCGATGACATTTATCTCGGAACCCGTAAGAGTACTGTGGATTTGCCAAATCTGTTTGTTGAAGTCAATTTTAATTTTAAATTGTCTACAGAAGTCACTACCGAATATAAAAGAATATGAAACAGAAGGTACAACTAAAGCCGGAAGAAATTGTACAGTGTCCTGTATCCTAACAGGTAGATGGACTATACCCTTGACTTCCTGTCTAGTTCCATCAGCAGTGGTTACGATATTGCTAGGACTAGGATTGACAATAATTCCCAATTCATTAATGATAGACAAACCGTCTCTGCCTACCACAGAAGAACTAGCACCACTATCCAACAAAACTGTAACACGTTTACCAAGAATATCTATTTCAATATACGGTCTAT…
TRINITY_DN46698_c0_g1_i1	7249	-	-	-	-	-	UniRef90_D6WQC2	6723	0	2239	92.7438	100	-1	2	DnaJ homolog subfamily C member 13-like Protein	Tribolium castaneum TaxID 7070	GO:0007032]---[GO:0043312]---[GO:0001649]---[GO:0015031]---[GO:0006898]---[GO:2000641	endosome organization]---[neutrophil degranulation]---[osteoblast differentiation]---[protein transport]---[receptor-mediated endocytosis]---[regulation of early endosome to late endosome transport	-	-	GO:0035577]---[GO:0005829]---[GO:0031901]---[GO:0010008]---[GO:0070062]---[GO:0043231]---[GO:0005765]---[GO:0016020]---[GO:0005886]---[GO:0030667	azurophil granule membrane]---[cytosol]---[early endosome membrane]---[endosome membrane]---[extracellular vesicular exosome]---[intracellular membrane-bounded organelle]---[lysosomal membrane]---[membrane]---[plasma membrane]---[secretory granule membrane	pfam00226]---[cd06257]---[smart00271]---[COG0484]---[PRK14277]---[TIGR02349]---[PRK10767]---[PRK14281]---[pfam14237]---[PRK14276]---[PRK14299]---[PRK14297]---[PRK14291]---[PRK14293]---[PRK14278]---[PRK14289]---[PRK14284]---[PRK14290]---[PRK14298]---[PRK14294	2877-3026]---[2877-3032]---[2877-3035]---[2880-3026]---[2880-3026]---[2880-3026]---[2880-3026]---[2880-3026]---[3876-4004]---[2880-3044]---[2880-3044]---[2880-3044]---[2880-3026]---[2880-3026]---[2880-3026]---[2880-3047]---[2880-3026]---[2880-3026]---[2880-3041]---[2871-3044	6.00e-15]---[6.00e-13]---[8.00e-13]---[2.00e-11]---[1.00e-10]---[5.00e-10]---[2.00e-09]---[2.00e-09]---[2.00e-09]---[5.00e-09]---[7.00e-09]---[7.00e-09]---[1.00e-08]---[4.00e-08]---[4.00e-08]---[4.00e-08]---[1.00e-07]---[1.00e-07]---[2.00e-07]---[2.00e-07	AAATATATATTTTTCTTGGAATAAGCATAAATTAGCCTTATTATTAAAAGCATAAAAAGTACTTTTGTTCTTTTTTTCTTCACCATATTTCAACATGTACATTTTGATTTATTTGTTTTTTACAATAACTTTACATAAATACACTAAACTTTATAAAATGTTAAGTCTATTGCTTAGAGATGTAGGAATGCATCCGCACACTTACTCTATATTATCACCCTGTACTTTTATAATCCATCTTGTCGTACAGTTGGATCTTCTTTATCAACTGGTGGCGGTTGGAGTGGTACTTTTGCACTAGCTCCTTGTGTTAAATAACCAGCCGTTGTTGGTGTACCTGCTGTAAGATAACCAGATATTGGTGTATTTGATATGAATAAATCATGTTTTTGATCTTTA…
TRINITY_DN43621_c0_g1_i9	7248	-	-	-	-	-	-	-	-	-	-	-	-	-	-	-	-	-	-	-	-	-	-	-	-	CTCCAATTACGTACCCCTATACTGTGAATTTCTAAAGACTTTATTAATGCAATATTTTACTTTACGTGGCAAAAATTAACAGGATACCTACAATATTTCATCTATTCATTTTGATTTTCTATTATTATTATTATAATTTATCTTGTAAATTTTTTGTTTTGTATTTGACAGAATTTACATATAAACTAAAAAAATTGCAAAATTTTGTGGTGTATAATGCAGTTGCAACAGCTGTATATGGCTGTGTATTGAACACATTCTGCTAGAAAATACTGTTTCACTTTAAATTTTCGTAATAAAACTCTCTCTGCATTACACGATATAACAAAAAGATTATAGAATCAACGACAGTTGTTGTATAATGAACCTGTTGATCAACAATACAATTGTTGCTTTACA…
TRINITY_DN45845_c2_g2_i10	7240	-	-	-	-	-	UniRef90_D2A1P4	1566	0	603	21.6298	86.733	-1	2	Protein white-like Protein	Tribolium castaneum TaxID 7070	-	-	GO:0005524]---[GO:0016887	ATP binding]---[ATPase activity	GO:0016021	integral to membrane	pfam01061]---[cd03213]---[cd03234]---[COG1131]---[cd03232]---[cd03263]---[cd03233]---[cd03225]---[COG1136]---[cd00267]---[cd03256]---[cd03255]---[COG1122]---[cd03230]---[pfam00005]---[TIGR03608]---[TIGR00955]---[cd03213]---[cd03234]---[TIGR00956]---[COG1131]---[cd03232]---[PLN03140]---[cd03225]---[COG1136]---[cd00267]---[cd03256]---[cd03255]---[COG1122]---[cd03230]---[pfam00005]---[TIGR00955]---[…	1188-1799]---[2073-2588]---[2073-2579]---[2073-2621]---[2073-2570]---[2064-2558]---[2073-2573]---[2088-2567]---[2088-2492]---[2088-2330]---[2067-2558]---[2088-2492]---[2052-2567]---[2088-2324]---[2235-2573]---[2109-2555]---[6007-6114]---[6007-6126]---[6007-6117]---[6007-6129]---[6004-6141]---[6007-6123]---[6007-6120]---[6004-6141]---[6007-6138]---[6004-6141]---[6004-6141]---[6007-6141]---[6004-61…	2.00e-25]---[6.00e-49]---[2.00e-41]---[2.00e-35]---[3.00e-33]---[1.00e-24]---[3.00e-24]---[4.00e-22]---[1.00e-19]---[2.00e-19]---[7.00e-19]---[1.00e-18]---[2.00e-18]---[8.00e-18]---[3.00e-17]---[9.00e-17]---[4.00e-09]---[5.00e-12]---[5.00e-09]---[4.00e-09]---[1.00e-08]---[1.00e-08]---[3.00e-06]---[2.00e-10]---[6.00e-09]---[1.00e-08]---[1.00e-06]---[2.00e-09]---[9.00e-07]---[4.00e-07]---[6.00e-08]…	CACAGTTTGTACAAATAAAATAGTATATACATGCTCTCTAGAATAAAAAAAAATGATTCTTAAGGTGTTTACAGATTGTAACATTTATGCTATTTGTTGAAGTCAATATATGTTTGTTTTGACTTGAAGTGTGTACGCACCTTTATCTGTTGATTATTTTCAAAAATATTAGTCTTCTTATTGAAATTATAAATTTAGTCCCATTATTATGATATTAAATTGTTGTATTGTTGATTTGTTTAGAGATTTATTATGTTGAATTCCTTCCTAAAATAAAAATGTGTTGAAATGTAGTTTTTACACTTCTAATTTACCTTAAAACGTAATTTGTTTCAAGTATTACAAAAACATTTTGGAAATAAGAGTAAAAAAATGTCAATAAAAGATTGTCTCTTATAT…
TRINITY_DN46791_c0_g3_i4	7216	-	-	-	-	-	UniRef90_UPI000873EACF	7215	0	3896	99.9861	61.4476	-1	0	hemocytin isoform X1	Anoplophora glabripennis TaxID 217634	GO:0007155	cell adhesion	GO:0030246	carbohydrate binding	-	-	smart00216]---[pfam00094]---[smart00832]---[pfam08742]---[smart00216]---[pfam00094]---[cd00057]---[pfam00754]---[smart00231]---[pfam13330]---[smart00832]---[pfam08742]---[cd00057]---[pfam00754]---[smart00231	2456-2962]---[2468-2956]---[2165-2380]---[2168-2359]---[3482-3931]---[3479-3928]---[5357-5788]---[5363-5767]---[5354-5773]---[6362-6649]---[7055-7198]---[7058-7213]---[4841-5269]---[4847-5230]---[4841-5248	7.00e-12]---[9.00e-13]---[6.00e-08]---[2.00e-09]---[3.00e-14]---[8.00e-14]---[3.00e-26]---[4.00e-20]---[9.00e-18]---[2.00e-10]---[9.00e-13]---[7.00e-12]---[8.00e-31]---[1.00e-20]---[2.00e-18	CTCCTGTTTTGATATTAGTTTTGATCATACCTCCTGCACATCCTTGACATTTACATGAAATTGGCATTGAAATCTTCTTAGTCCAGGTGGTGTAATCGTTGCATTCTAATGGTATATCGATTGTTTTAAATTTGATACCACGACAACATTCACAAACTGATTCATGGTGGCCAAGGAGTGAGTTATAAGCATGCGCTGAATAACAATTCCCTTGACACTCCATAAGTCCAGCTATGGTTTCTTTATTTTCACAAAAACCATGCTTAGTATGATTCATTTGAATTAAACCAACAGTTTTCGGTAATGATATAGGTGTGGGTGTACATGAACTTAATGAGTCTGATGTTAAATTACAATATTGACAACAACCTTTCTTATACAAATTCTCTATTGGACAAT…
TRINITY_DN46057_c4_g3_i4	7214	-	-	-	-	-	UniRef90_D7EJQ4	1923	0	1030	26.6565	56.2136	-1	2	Uncharacterized protein	Tribolium castaneum TaxID 7070	-	-	-	-	GO:0016021	integral to membrane	-	-	-	GTCCATTGAAAATAATCTAAGTTGTTGTCGGATTGTCGCCTTTTCCCTGGCCCGTTTCTTTTGAAATTCCTCCTCAACTTTTTGCATAGCTTCCAATTCACGTAATCGTTGTTTTTCTTTTTTTTCAGCTTCTCGTGATAATTTTTCAGCTAAACGTTTCCTTTCGATTTGCCTTACTGTACTTTGAAATGTGAAACGTTTCGATTTTTTCGTATGTTTCCAATGTTTCTCGTCGACAACAATTTTCGGATCTTGTAAATCTTCTGGTTCTGATGATGATTTTATTTCACCATTAATATTTTCGCACGATTTCGAAAATATCGATAATTTATTATTATTGTTGTTGTTATTGTTATTATAATTGTTGTTTGGATTTTTGCGTGAACGATCAGCACTTTT…
TRINITY_DN35532_c0_g1_i1	7212	6.3.2.8	UDP-N-acetylmuramate--L-alanine ligase.	Cell wall biogenesis	peptidoglycan biosynthesis	-	UniRef90_A6VB84	1416	0	480	19.6339	98.3333	-1	2	UDP-N-acetylmuramate--L-alanine ligase	Proteobacteria TaxID 1224	GO:0007049]---[GO:0051301]---[GO:0071555]---[GO:0009252]---[GO:0008360	cell cycle]---[cell division]---[cell wall organization]---[peptidoglycan biosynthetic process]---[regulation of cell shape	GO:0005524]---[GO:0008763	ATP binding]---[UDP-N-acetylmuramate-L-alanine ligase activity	GO:0005737	cytoplasm	PRK00421]---[COG0773]---[TIGR01082]---[PRK13186]---[COG0849]---[PRK09330]---[PRK01372]---[TIGR01174]---[COG0774]---[pfam03331]---[PRK09472]---[TIGR01205]---[cd02201]---[TIGR00325]---[COG1181]---[COG0206]---[TIGR00065]---[PRK13018]---[cd02191]---[PRK14573]---[PRK14573	5516-6865]---[5516-6865]---[5519-6865]---[138-1031]---[2382-3620]---[1147-2256]---[4527-5438]---[2499-3605]---[129-1031]---[210-1022]---[2382-3632]---[4539-5423]---[1384-2256]---[132-1028]---[4539-5429]---[1333-2256]---[1315-2256]---[1276-2256]---[1384-2256]---[5543-6865]---[4560-5441	0.00e+00]---[0.00e+00]---[0.00e+00]---[0.00e+00]---[6.00e-180]---[3.00e-177]---[6.00e-177]---[8.00e-177]---[2.00e-165]---[7.00e-159]---[5.00e-147]---[5.00e-139]---[7.00e-134]---[1.00e-124]---[1.00e-113]---[4.00e-112]---[2.00e-109]---[2.00e-104]---[4.00e-104]---[7.00e-100]---[2.00e-39	GCCTGCGGGAAGCGCTCGAGCGGTTGGCAAGCCGCGCCGAGAAAAGCCGGCAAGAATAAATCCCGAAATAAAAAGAGGCCACCCTGAGGTGGCCTCCAAATATGGAAAGGAGAGTTTTCCTACACTGCCGCCGCCGGGCGCATATAGGAAATAGGCGCGGTACGCGCGTCTTCGAAGGTCACCACTTCCCAAGCATCCTTGTCTGCGATCAACGTACGCAGCAGTTGGTTGTTCAGGGCATGGCCGGACTTGAAGCCACGGAACTCGCCGATAAGACTGTTGCCGAGCAGATACAGGTCGCCGATGGCATCCAGGATCTTGTGCTTGACGAACTCGTCCTCGTAACGCAGGCCGTCTTCGTTGAGCACGCGGTTCTCGTCGACCACGATCGCGTTCTCC…
TRINITY_DN46508_c0_g1_i10	7189	-	-	-	-	-	UniRef90_D2A1Z2	408	1e-44	962	5.67534	14.2412	1	0	Apoptosis-resistant E3 ubiquitin protein ligase 1-like Protein	Tribolium castaneum TaxID 7070	-	-	GO:0016874]---[GO:0004842	ligase activity]---[ubiquitin-protein ligase activity	-	-	-	-	-	GAAGCTCGTTTGGCCGACTACTACAGGACTAAGCACCTGTCGGATTAGGCAAAATTTAAGATAATACCGAGAGATATTTATGGCATGTGCCTTTAAGAAATCGGTTCATTCGGTTACCGAGCACTTTTGGGGGCCTTATACCGATTCGGGTCGTTAGCGTCATGGTAAATTCGCCCCTGGTCTGATCTGTATACTTTGAAATATGTTTCTTGGTTTCCTTTATAAATAAGGAAATATAAGGGTCCTCATCATCTTCGCCCGATTTTGTTGTGTTGAAATGTTTTATTACTTCGAAATTATCTTGTCGAGATTCCAGTTGATTCACAACCCTCTTGAGAAATGATTCAAAATAGCGAAAGAAGTTTAATTTCGGTTAACTTTTTTTTTTTTTAAAAAAAA…
TRINITY_DN43938_c0_g2_i10	7170	-	-	-	-	-	UniRef90_D6W7L1	3609	0	4480	50.3347	26.8527	-1	2	Dynein heavy chain cytoplasmic-like Protein	Tribolium castaneum TaxID 7070	GO:0030030]---[GO:0007018	cell projection organization]---[microtubule-based movement	GO:0005524]---[GO:0016887]---[GO:0003777	ATP binding]---[ATPase activity]---[microtubule motor activity	GO:0005737]---[GO:0030286]---[GO:0005874]---[GO:0031514	cytoplasm]---[dynein complex]---[microtubule]---[motile cilium	pfam12781]---[pfam03028]---[pfam12777]---[pfam12775]---[pfam12780]---[pfam12781]---[COG5245]---[pfam07728	2539-2682]---[43-2127]---[3572-4603]---[5669-6487]---[4637-5440]---[2916-3434]---[3590-6454]---[5975-6385	1.00e-12]---[0.00e+00]---[0.00e+00]---[1.00e-159]---[5.00e-152]---[4.00e-83]---[7.00e-66]---[2.00e-06	CTAATTATAATTTACGATTTAATAAAATTTTTAAATTTGTAATAATAGAGCAACACCAGCTAATGTCCATTTAGCTGGTTTATCTTTCGTTTTTAAATTAAATGTCCAAACATATGTTGGACCTCTAGTTCTTGTTTTATAAACTGGACATTCGTACATATTTCTCAAATCTTGTTTGTCTTGGGTTATCGCACGAACATTTATAACTGGCATAGGAGGGAATAATTCTTTTAATTTTGAATCCATTATAATCCCAGCTTGAATATCCCAACGAGCACCTTCCATATGCAAACCATGAATGTAAGCACCCTCTTTTGGTGCAGTTGTAAATTCTTCTTTTTGTTTTTTGGTAACATCACATTGGAGACACATTTTGTCTAATGGTAGTTCGTTTCGACG…
TRINITY_DN43941_c0_g3_i5	7161	-	-	-	-	-	UniRef90_UPI00077DC10B	3165	0	1076	44.1977	99.6283	-1	2	hemicentin-1 isoform X10	Tribolium castaneum TaxID 7070	-	-	-	-	-	-	pfam13927]---[cd00096]---[smart00410]---[smart00409]---[pfam08205]---[pfam08205]---[cd05884]---[cd05761]---[cd07705]---[cd05759]---[pfam07679]---[pfam13927	5429-5719]---[5747-5956]---[5747-5989]---[5747-5989]---[6365-6595]---[6071-6292]---[6032-6280]---[6059-6277]---[6032-6271]---[6071-6271]---[5726-6007]---[5771-6010	5.00e-07]---[4.00e-09]---[2.00e-07]---[2.00e-07]---[1.00e-10]---[1.00e-06]---[9.00e-09]---[8.00e-08]---[2.00e-07]---[2.00e-06]---[2.00e-09]---[3.00e-09	TGTTGGGACAACAGGTGTGATAAATTTTTTAATACTTTGAGCCCCAGTTAAAGTGCTAATAATTTACCCGGCGCATCCACCATTTTCACAACTTTTTTTTTTTTAAGTACAGGATTAATTACTGTTTTTGTTGATTTATTTATATTAAAAAATGTCAGCATTGTGTAACAAGTGGGCTCAAAGTGCCAACAATTTCAACAAAATTAAGAACAAATGCACACAGTTTTCCAAGAACACGTATAGAAAAAATACGACATTAATTCAACAATTTTCAGATATGTTTATGTAATAAAAAACATTCAATGTCAACGTTAAAAATGCTTTTTACGTGTAAGTTAGTTATAAAAATTCTCTTATTATTCTATATTTATATTAATTTTTAATTTTTAATTACATAAT…
TRINITY_DN45907_c0_g8_i5	7135	-	-	-	-	-	UniRef90_D6WGY7	1440	2e-171	478	20.1822	89.5397	1	2	Cytochrome P450 353A1	Tribolium castaneum TaxID 7070	-	-	GO:0020037]---[GO:0005506]---[GO:0004497]---[GO:0016705	heme binding]---[iron ion binding]---[monooxygenase activity]---[oxidoreductase activity, acting on paired donors, with incorporation or reduction of molecular oxygen	-	-	smart00230]---[pfam00067]---[COG2124]---[PLN03141]---[PLN02655]---[PTZ00404]---[PLN02302]---[PLN02774]---[PLN02987]---[PLN02966]---[PLN02394]---[PLN00110]---[PLN03234]---[PLN03018]---[PLN02183]---[PLN03112]---[PLN02290]---[PLN02500]---[PLN00168]---[PLN02687	2-130]---[5007-6269]---[5094-6431]---[5055-6269]---[5904-6233]---[5040-6269]---[5871-6269]---[5907-6269]---[5904-6269]---[5091-6245]---[5865-6269]---[5859-6275]---[5493-6233]---[5865-6269]---[5874-6233]---[5874-6233]---[5907-6269]---[5907-6269]---[5682-6245]---[5883-6233	3.00e-07]---[4.00e-53]---[1.00e-22]---[1.00e-11]---[2.00e-11]---[2.00e-11]---[1.00e-10]---[2.00e-10]---[2.00e-10]---[3.00e-09]---[4.00e-09]---[4.00e-09]---[1.00e-08]---[8.00e-08]---[1.00e-07]---[3.00e-07]---[6.00e-07]---[7.00e-07]---[3.00e-06]---[4.00e-06	CCTTTGGCCGTTTCCATGTAAATTGAAATGGTGGTGTTTGATGGTAGAATACAGAAGCTTGAGTTGCTGGAAAATCAGGATCTTCCCATAATTCGCCCCGTTTCAAACAGGTCCTTCGTATACGTTCGTATTCACTCATTCCCTAAATAAGAAAAATAGAAGAAAAAAAAACTAATTAATTGTTGAATAACATTGATGATTTCAATTTGAAATGTGTAGGTACCTTTCACTCTCATCATATACATATCTAGACATTTTATTTGTGATAATTTAAAATCCATTTCTCGTGTTTAGCTGTGCAGTTAATGGATGGATTAATTGCTAATGTTCGTTCATGCAGGGCATTAAAGCTAAAGCCACAAGGCCGATGACCTGGGAAATGACAGTGATTCGTATGCA…
TRINITY_DN38953_c1_g1_i3	7125	-	-	-	-	-	-	-	-	-	-	-	-	-	-	-	-	-	-	-	-	-	-	-	-	CGATGTGAATAATTCTTGTGGGAATTCTTTTGTTGGCTTTATACTTTCATAAGATTGTTTTTTTCCTTCAAATATTAAAACAGAAAAAAGTCAAGGTGAAATTTGTAAAAATTTAATTATACGTTGGTTGATCAACATTCAATGTATTTTATACAAATATAATATAGACTTTTTTTTCCCATTCAGATTGATAATAACAATAAAATTCCATGTCAACCTTGTATTTGAACTCGATTCATTATTTATAAGAACTACCAAACTGGAATAAACGTCAGATAATTGAATAAACCAGATGAGTGTAATTAGGATACAATAAGAAGAAATGGAAGATTTTCTATTTGAATTGAGGAAAACGATGATGAGTCATGATAAACAAATTCCTGTCTGATTGAAGGTAAA…
TRINITY_DN46681_c2_g1_i8	7123	-	-	-	-	-	UniRef90_D7EIC7	6906	0	3424	96.9535	67.4065	-1	2	Protein unc-80 homolog-like Protein	Tribolium castaneum TaxID 7070	GO:0055080]---[GO:0045475	cation homeostasis]---[locomotor rhythm	GO:0005261	cation channel activity	GO:0034703	cation channel complex	pfam15778	6249-6860	7e-112	TTACGCGGAAATGATGGTAATTTCATTAGTTCTTCATGCAAGAAAACTACTCGTTGTACGACCATATCAACATTCTTTAAAATCGCCCACGTTAATAGAACTTTACCAATTTCAACAAATTTATGTAGCAATTCTTGTTTTTGTAAAGCATTAAATGCTTCTTCCGGTTTCATATACACCAATTCTAATTGAGGATATTGTGATCGTTTGAAAAAGTAATAATCCCGCACATATGATGACGGATTCCTGATTTGATGAGTTTTATAATCGACAAGGAAAAATTCTTTATGACGAAATTCTTCAATACCAAAGAAATCTAACGATTCTCTTAATATTTGACAAAATTGGGTATCCTCCTGTACTGGAAATTGTGATGGTATACCACCAGCATCCGGATCT…
TRINITY_DN46304_c0_g2_i7	7120	-	-	-	-	-	UniRef90_D6W6F7	5409	0	1902	75.9691	94.6898	-1	1	Uncharacterized protein	Tribolium castaneum TaxID 7070	-	-	GO:0004867	serine-type endopeptidase inhibitor activity	GO:0016021	integral to membrane	pfam02210]---[cd00110]---[smart00282]---[pfam00008]---[cd00054]---[pfam02210]---[cd00110]---[smart00282]---[pfam02210]---[pfam02210]---[cd00110]---[cd00110]---[pfam00014]---[smart00282]---[smart00282]---[cd00109]---[smart00131]---[pfam00054	2092-2547]---[2101-2568]---[2101-2562]---[2701-2784]---[2680-2805]---[5326-5736]---[5326-5811]---[5326-5751]---[2851-3240]---[4636-5019]---[2857-3312]---[4642-5112]---[5944-6102]---[2851-3255]---[4642-5034]---[5941-6105]---[5944-6105]---[2842-3240	5.00e-15]---[4.00e-08]---[8.00e-10]---[9.00e-07]---[7.00e-06]---[5.00e-17]---[2.00e-14]---[7.00e-13]---[5.00e-20]---[3.00e-14]---[6.00e-15]---[6.00e-13]---[5.00e-14]---[7.00e-14]---[2.00e-11]---[1.00e-13]---[2.00e-12]---[5.00e-07	TTTATTAAACATTTCTTCTTAATGCGATGCTTACCTTCTGTTTTTAATGCTTCCTGTGATGATTTCATTGGTGTTTCATTAACATCACTAGAGGTCTGTGTTGGAAGAACAAAATCACAAAACTGATATTGTAAAAATTTTATATTTACTATAAAAACCAAATCAGTCATTAAATTAAAAGAGAAACAAAAAAACCGCAAACATATAATGCATAAAATGAAAACCGAATGTTTACATTTGTTTTTGCAACAATAATGTTAATTACAACTGTAATAATTTTACAAATGATGATGTTTAACCCAACACCGGTGATGATGGTGTGCCAGTGAATTCCGAACTTCCCATTTCATCTATCATATATGGTAATTGTGTAGCTAATGGATTACTATGAGGTGGTGG…
TRINITY_DN45862_c1_g1_i5	7099	-	-	-	-	-	-	-	-	-	-	-	-	-	-	-	-	-	-	-	-	-	-	-	-	TATTCAATACAACAACGAAGATATCAAAGTTTAATAAAAATTTATGAGATTTATAATATTGTGTGTGTGTGTGTGTGTGTATCTTGAAAACTTTTCACTTGAAATGAATAATTTTTCTCTACTGTCGATAACACATAGTACAGTTCAAGTACGTTCATAATTTTTTTTTTTGCTCGACTCTCCTCCAATCAATCATAAACAATATTTACTCTTTATAATATCAAATATATAAATATAAATACAAGCGGTTGTTGAATTTTTGTATGAATAAATTTTCCATTATTATTGTCGAAAATCGTTGTTTATTTGTTTGAATGTTGTTACTGCAGTAAACATCGCATGTCAAAATACATAAACGAATATGTACATAAATAAAAGTAATAAAAACGTCAGATAAAA…
TRINITY_DN46613_c1_g2_i14	7099	2.7.10.2	Non-specific protein-tyrosine kinase.	-	-	-	UniRef90_UPI00077DCB0F	3339	0	1209	47.0348	92.225	-1	0	focal adhesion kinase 1 isoform X8	Tribolium castaneum TaxID 7070	GO:0001525]---[GO:0001568]---[GO:0030644]---[GO:0071560]---[GO:0021955]---[GO:0007010]---[GO:0043542]---[GO:0048013]---[GO:0007173]---[GO:0030198]---[GO:0045444]---[GO:0060396]---[GO:0045087]---[GO:0007229]---[GO:0007254]---[GO:0000165]---[GO:0000226]---[GO:2000811]---[GO:0043066]---[GO:0050771]---[GO:0030336]---[GO:0022408]---[GO:0046621]---[GO:0051964]---[GO:0001764]---[GO:0007097]---[GO:003808…	angiogenesis]---[blood vessel development]---[cellular chloride ion homeostasis]---[cellular response to transforming growth factor beta stimulus]---[central nervous system neuron axonogenesis]---[cytoskeleton organization]---[endothelial cell migration]---[ephrin receptor signaling pathway]---[epidermal growth factor receptor signaling pathway]---[extracellular matrix organization]---[fat cell d…	GO:0003779]---[GO:0005524]---[GO:0042802]---[GO:0005178]---[GO:0008432]---[GO:0004715]---[GO:0019902]---[GO:0043548]---[GO:0032403]---[GO:0019901]---[GO:0004713]---[GO:0042169]---[GO:0004871]---[GO:0031625	actin binding]---[ATP binding]---[identical protein binding]---[integrin binding]---[JUN kinase binding]---[non-membrane spanning protein tyrosine kinase activity]---[phosphatase binding]---[phosphatidylinositol 3-kinase binding]---[protein complex binding]---[protein kinase binding]---[protein tyrosine kinase activity]---[SH2 domain binding]---[signal transducer activity]---[ubiquitin protein li…	GO:0016324]---[GO:0016323]---[GO:0005737]---[GO:0005829]---[GO:0043197]---[GO:0031234]---[GO:0005925]---[GO:0014704]---[GO:0030027]---[GO:0005815]---[GO:0016604]---[GO:0005730]---[GO:0005634]---[GO:0048471]---[GO:0005886]---[GO:0042383]---[GO:0001725	apical plasma membrane]---[basolateral plasma membrane]---[cytoplasm]---[cytosol]---[dendritic spine]---[extrinsic to internal side of plasma membrane]---[focal adhesion]---[intercalated disc]---[lamellipodium]---[microtubule organizing center]---[nuclear body]---[nucleolus]---[nucleus]---[perinuclear region of cytoplasm]---[plasma membrane]---[sarcolemma]---[stress fiber	cd05056]---[pfam07714]---[smart00219]---[cd00192]---[smart00221]---[cd05060]---[cd05040]---[cd05032]---[cd05057]---[cd05034]---[cd05041]---[cd05068]---[cd05116]---[cd05085]---[cd05115]---[cd05044]---[cd05033]---[cd05052]---[cd05053]---[cd05148	3953-4765]---[3977-4744]---[3977-4744]---[3977-4732]---[3977-4744]---[3965-4726]---[3971-4732]---[3977-4765]---[3965-4747]---[3977-4726]---[3977-4732]---[3998-4765]---[3998-4726]---[3977-4735]---[3983-4753]---[3971-4726]---[3965-4750]---[3974-4765]---[3962-4780]---[3968-4765	2.00e-172]---[3.00e-123]---[4.00e-121]---[1.00e-120]---[4.00e-120]---[3.00e-97]---[3.00e-86]---[3.00e-83]---[7.00e-82]---[2.00e-81]---[2.00e-80]---[6.00e-80]---[8.00e-80]---[8.00e-79]---[9.00e-79]---[5.00e-78]---[8.00e-78]---[1.00e-77]---[3.00e-75]---[7.00e-74	GTGAAGAAAATGGTGGATGCGCCAGGTGCAGCATCTTTTTCTATAATGTTAAAGATAAAAATAGATAAAACACAAAATAAGCGCATTTCTAAAATTGTATTATTTAAAAACATAAGATACCACACGTAATCCTTTATTCAATTTTTTTCCTTAAAAAGAGCAAATAAATAATTTCAACAATACTTAATATGGATGCTCCAATAAACAGACCAGCTGTTCCACCGATAGAAACAACTAAGTCCATTGTAGTCCTTACAACTATCCGTTTGAATCTTGATGTTGGCAATGATTGCATTTTGATGATGATCTCACTGTGGGACGATTTTACACCTTTTGTCCTGGCGACAACTTTATATTCAGGTTCAACGCACGATGGCAAGCAATCACAAACCAATCCGG…
TRINITY_DN46703_c6_g5_i2	7098	2.3.2.26	HECT-type E3 ubiquitin transferase.	Protein modification	protein ubiquitination	-	UniRef90_D6WKR6	5556	0	2052	78.2756	88.5965	-1	0	E3 ubiquitin-protein ligase TRIP12-like Protein	Tribolium castaneum TaxID 7070	GO:0006974]---[GO:0006281]---[GO:0009790]---[GO:2000780]---[GO:0042787	response to DNA damage stimulus]---[DNA repair]---[embryo development]---[negative regulation of double-strand break repair]---[protein ubiquitination involved in ubiquitin-dependent protein catabolic process	GO:0046966]---[GO:0004842	thyroid hormone receptor binding]---[ubiquitin-protein ligase activity	GO:0005737]---[GO:0016607]---[GO:0005654	cytoplasm]---[nuclear speck]---[nucleoplasm	pfam02825]---[smart00678]---[cd00078]---[smart00119]---[pfam00632]---[COG5021	4372-4569]---[4366-4563]---[607-1788]---[619-1719]---[601-1647]---[604-2151	4.00e-24]---[3.00e-21]---[1.00e-108]---[4.00e-96]---[2.00e-88]---[3.00e-77	TATTATTATCATGTATACAAATTTATTGAAACATTTCTTATTTGAAATTAAAATTACATTTGTTAATTAATAATTAATTAATCACTTCAATAAACGAGCAAAAAAAAAGTAGAACGAAACAGTGAACTATACATTTGGCAATAACTTTAGCATCATCAAATTTTAATTTCACAAACACTGAATCTGTGTTCATTGCACCACACTCTTTCAATTCCACAATACGATAATCACATTTCACTTTCACTAATTATAAAATGCACTCGATATATTCCAAAAAAAAAGTTGCACAAAGAAAAGAAAACAATTTTGAATGAACACGTTATATTAAGGAAATTATTTGAATTAAAACAGTTTTAATGAAGAAAACAGAGCAAAAACTGACAATAACTGATAAGTGGA…
TRINITY_DN43934_c1_g1_i1	7095	2.7.7.49	RNA-directed DNA polymerase.	-	-	-	UniRef90_UPI00077D9A66	978	4e-76	733	13.7844	44.4748	-1	2	uncharacterized protein LOC107398934	Tribolium castaneum TaxID 7070	-	-	-	-	-	-	cd01650]---[cd01650	5682-5843]---[5560-5682	7.00e-09]---[6.00e-06	GAATTTGTTAACATCAGGTACATAAACTAAAGAAATGTATAATTGCAATTTGCCCATTCGATCTTCTGTTTTCAGTAGGAACGTTACAATTACAAAAATTTAGCTGATGCACCTGTTGACACAGATATTGAACACTTCGTGTATTTTTTGAATTGTAGTATATGTATTCTGTTTTAGTTAAAAAATCAAATTTATTCCAATAAAAAATTGAATTTAAACCTAAGAAAATATTATATTTAGGAAAAATGATTCTCATGAATAAAGTCAACTATACATATGAGTTAACTATTCCATAAACAACAAATGCAATAAAGTAAGTAGATTTTATTTTTTATGTTTAATTTTTGTTTGATATACATTTCTGGTTTTCTAGAAATATTTCTGCACATTTGTTTGGCA…
TRINITY_DN46587_c0_g1_i9	7088	-	-	-	-	-	UniRef90_D6X3I7	4902	0	1849	69.1591	89.7242	-1	1	Voltage-dependent calcium channel type A subunit alpha-1-like Protein	Tribolium castaneum TaxID 7070	-	-	GO:0005509]---[GO:0005245	calcium ion binding]---[voltage-gated calcium channel activity	GO:0005891	voltage-gated calcium channel complex	pfam16905]---[pfam08016]---[pfam00520]---[pfam00520]---[pfam00520]---[pfam00520]---[pfam00520]---[pfam08763	1166-1378]---[1400-1996]---[1379-2128]---[3389-4090]---[2381-3106]---[4451-5032]---[5952-6305]---[932-1162	4.00e-39]---[3.00e-09]---[4.00e-60]---[3.00e-45]---[2.00e-41]---[1.00e-29]---[1.00e-20]---[3.00e-37	CTCTAGTTGTTGCTGATGCTGGTTGTAGTGGTACTGCTGCTGCTGCTGCTACTGACGGTGGTGGTGGTGGTGGTAATGGTCCTCCGATTCCTGCAGGAATAATCTCTCTTAACGGTTCACGATCATGTGGATGATTGTGAGAAGGCGGAGGAGACAAAATATGTGGTGTTGTTGTATCGTGTGTTGAATGTGACTGTAAATGAGTGGGGGAGGCGTTTAATTTTGGGAAATTAATCGGTCCCGGTCTTAGTTGTAATGTTGACGGTTTAGATGGTGTTGGTGGTAAACGTCTACCTTGGCCTCTTCGTCCACCGATCATCGGATGACTATGTTGGACACTGGTTTGCATTACTGCTGATTGTTGCATTGGAATACCCACTACAGCACCAGCTATAGTTG…
TRINITY_DN44242_c2_g2_i1	7087	-	-	-	-	-	UniRef90_A0A139WBH7	2283	0	757	32.2139	95.2444	-1	0	Regulator of G-protein signaling 7-like Protein	Tribolium castaneum TaxID 7070	GO:0007186]---[GO:0035556	G-protein coupled receptor signaling pathway]---[intracellular signal transduction	GO:0004871	signal transducer activity	GO:0005834	heterotrimeric G-protein complex	cd08705]---[cd08740]---[cd08737]---[pfam00615]---[cd08739]---[cd08738]---[smart00315]---[cd08746]---[cd08745]---[cd08715]---[cd08718]---[cd08706]---[cd08717]---[cd07440]---[cd08709]---[cd08713]---[cd08712]---[cd08723]---[cd08711]---[cd04450	3389-3754]---[3380-3754]---[3383-3757]---[3386-3733]---[3392-3754]---[3392-3754]---[3386-3733]---[3389-3829]---[3392-3742]---[3386-3730]---[3389-3742]---[3389-3727]---[3392-3730]---[3392-3715]---[3389-3727]---[3395-3730]---[3389-3727]---[3392-3721]---[3389-3763]---[4313-4576	6.00e-65]---[9.00e-43]---[3.00e-42]---[6.00e-41]---[3.00e-40]---[4.00e-38]---[5.00e-34]---[2.00e-28]---[3.00e-27]---[8.00e-27]---[6.00e-26]---[1.00e-25]---[1.00e-25]---[4.00e-25]---[1.00e-24]---[3.00e-24]---[5.00e-24]---[7.00e-24]---[1.00e-23]---[2.00e-28	ATCACATTTCGCATTTGTTTTATTTCTACAATAATTTTTATAATAACATTTTTGTCTATCAACAATTTCTATTAAACAAAAAAAAGTTTTTTTTCTTATTTATTTGTTTAATTTTTATTTATATGACATTAATAATGTTAACATGGGTTCTCTTTTATTCTTCTCAATAATACAATATAATTCAGCTATTATTATAAAACTATATACATCACTAACTTTCTCACTGTCGGCAGCATAAATATATATACTTTATTTATATAAATATTTACTTTTATTTATAATAATATGTAGGTATAATCATTGATGACGCTTACCACCACAATATTTCTAATAAGAGATGAAACATTTATCATGAAAATAGCATCAATCAAATTAGCATTGCAGATTAATTAATGACTA…
TRINITY_DN46790_c1_g3_i5	7082	-	-	-	-	-	UniRef90_A0A139WPE8	5547	0	2722	78.3253	67.3402	-1	0	Neurofibromin-like Protein	Cucujiformia TaxID 41088	GO:0030036]---[GO:0030325]---[GO:0021764]---[GO:0048844]---[GO:0007420]---[GO:0048593]---[GO:0007154]---[GO:0071549]---[GO:0034605]---[GO:0021987]---[GO:0050890]---[GO:0030199]---[GO:0030198]---[GO:0008625]---[GO:0021897]---[GO:0048853]---[GO:0048820]---[GO:0007507]---[GO:0001889]---[GO:0000165]---[GO:0001656]---[GO:0022011]---[GO:0016525]---[GO:0048712]---[GO:0030336]---[GO:0008285]---[GO:000195…	actin cytoskeleton organization]---[adrenal gland development]---[amygdala development]---[artery morphogenesis]---[brain development]---[camera-type eye morphogenesis]---[cell communication]---[cellular response to dexamethasone stimulus]---[cellular response to heat]---[cerebral cortex development]---[cognition]---[collagen fibril organization]---[extracellular matrix organization]---[induction…	GO:0005096]---[GO:0008017]---[GO:0031210]---[GO:0008429]---[GO:0045545	GTPase activator activity]---[microtubule binding]---[phosphatidylcholine binding]---[phosphatidylethanolamine binding]---[syndecan binding	GO:0030424]---[GO:0005737]---[GO:0030425]---[GO:0031235]---[GO:0016020]---[GO:0043005]---[GO:0005730]---[GO:0005634]---[GO:0014069]---[GO:0043234	axon]---[cytoplasm]---[dendrite]---[intrinsic to internal side of plasma membrane]---[membrane]---[neuron projection]---[nucleolus]---[nucleus]---[postsynaptic density]---[protein complex	pfam13716]---[smart00516]---[cd05130]---[smart00323]---[cd13313]---[cd04519]---[cd05392]---[cd05137]---[cd05128]---[pfam00616]---[cd05136]---[cd05391]---[cd05132]---[cd05127]---[cd05134]---[cd05135]---[cd05394]---[cd05395]---[cd05133]---[cd05131	4083-4451]---[4086-4508]---[4623-5621]---[4605-5666]---[3744-4073]---[4824-5585]---[4719-5606]---[4863-5396]---[4878-5600]---[4926-5447]---[4737-5504]---[4722-5555]---[4629-5447]---[4599-5336]---[4872-5549]---[4842-5549]---[4884-5396]---[4815-5627]---[4719-5465]---[4722-5408	2.00e-27]---[5.00e-21]---[0.00e+00]---[2.00e-112]---[2.00e-71]---[2.00e-60]---[1.00e-56]---[2.00e-37]---[2.00e-36]---[2.00e-36]---[1.00e-34]---[2.00e-33]---[1.00e-27]---[1.00e-27]---[2.00e-25]---[5.00e-25]---[2.00e-23]---[5.00e-21]---[1.00e-20]---[1.00e-19	GCCTATTATAGGTAACAACACATTTTTCATCAGCGAGATCCAAAATGACCCCCGGCGTCGTTGTAATTATAATGAAACATTATTATTGAAATACCACGAATTATCTCAAAAAAAATTGAAATCAACAGTTAGGATCTAAAGTCAGAATTTTTTGTTTTTCAATTGTATTTACGTTGTAATATATGTAATAACAGATACAAATATTTACCATCATTAAGAAACATACATAATAATTTTTTTTATTATTATTTTATACATTAATCTATCACAAGTAGAATTTTTTATATAAGACATAAACAATAAAATTTAAATAATGAAATTAATTTAAAATTTACATAAAATACGTAGATAAAAAATATTTTATATTGAAACACTGGATAAAGTAGAATGTTCATCATA…
TRINITY_DN46788_c0_g1_i4	7071	-	-	-	-	-	UniRef90_V5FZP5	6924	0	4649	97.9211	48.8707	-1	1	Dynein heavy chain cytoplasmic	Cucujiformia TaxID 41088	GO:0008088]---[GO:0007298]---[GO:0007349]---[GO:0007098]---[GO:0051642]---[GO:0040003]---[GO:0007282]---[GO:0031122]---[GO:0048813]---[GO:0045198]---[GO:0051683]---[GO:0040001]---[GO:0045197]---[GO:0045478]---[GO:0048134]---[GO:0007294]---[GO:0008298]---[GO:0006886]---[GO:0051237]---[GO:0035011]---[GO:0007018]---[GO:0072382]---[GO:0048311]---[GO:0000278]---[GO:0007052]---[GO:0016319]---[GO:000740…	axon cargo transport]---[border follicle cell migration]---[cellularization]---[centrosome cycle]---[centrosome localization]---[chitin-based cuticle development]---[cystoblast division]---[cytoplasmic microtubule organization]---[dendrite morphogenesis]---[establishment of epithelial cell apical/basal polarity]---[establishment of Golgi localization]---[establishment of mitotic spindle localizat…	GO:0005524]---[GO:0008569]---[GO:0042623]---[GO:0045505]---[GO:0045503]---[GO:0051959]---[GO:0003777	ATP binding]---[minus-end-directed microtubule motor activity]---[ATPase activity, coupled]---[dynein intermediate chain binding]---[dynein light chain binding]---[dynein light intermediate chain binding]---[microtubule motor activity	GO:0005938]---[GO:0005737]---[GO:0005868]---[GO:0030286]---[GO:0045169]---[GO:0005794]---[GO:0030529]---[GO:0000776]---[GO:0005874]---[GO:0005875	cell cortex]---[cytoplasm]---[cytoplasmic dynein complex]---[dynein complex]---[fusome]---[Golgi apparatus]---[ribonucleoprotein complex]---[kinetochore]---[microtubule]---[microtubule associated complex	cd00009]---[COG5245]---[pfam03028]---[pfam12781]---[pfam12780]---[pfam12777]---[pfam12775]---[cd00009]---[COG5271]---[smart00382]---[TIGR02168]---[TIGR02168	5145-5417]---[1179-6740]---[165-2399]---[2847-3497]---[4617-5456]---[3570-4580]---[5697-6488]---[5982-6473]---[5289-6512]---[5970-6419]---[3771-4622]---[3678-4622	4.00e-06]---[0.00e+00]---[0.00e+00]---[2.00e-94]---[5.00e-44]---[2.00e-41]---[6.00e-19]---[9.00e-12]---[1.00e-08]---[2.00e-07]---[4.00e-06]---[6.00e-06	TTTTTTTTCGCAATTTAATTTATTTTATTATTATTATTATTTTTTAATTTATTACAATAATTCAAATGTTAGTTATAATATTATTATTAATTAATAAAGCATAAATAAAGGAATAAATATTTGGATATACAATTATTATTTTTCTAATTAAGTGCAGTTGATGTAAGCAAAGCAACACCTCTTTCATAGAAACTATGCGCCTCCTGTCCGGGTGCAATATTCAAATCGACTGTATACAACAATTCTGTACGTGTTGAATTCAAATAAATCGGTAATGATAATTTATTAGTTGATTGTTTCTCATCACGTATCCAACGTAATAATGTTATCGGTAATTCCATCATAATACTTGATGTTAATAATAGTTGATTATTACGACATTGGGCACCTTGTAATTTA…
TRINITY_DN42251_c1_g1_i6	7054	-	-	-	-	-	UniRef90_A0A1B6LB29	189	3e-07	278	2.67933	23.3813	1	0	Uncharacterized protein (Fragment)	Graphocephala atropunctata TaxID 36148	-	-	-	-	-	-	-	-	-	CTCCACTAGGACCATTTCCTACAATTACCACTTCCTTGTAAATGACGTCATTTGAACTTCCGGATACCATTCTGTTATCTGTGGAGAAAAAAATAGAAAAAATTATAGAATCACGACCTTTTACATCTAAATTATTTTTTAAAACTATCAAAAAACCTTCAAAACCTAGAGAGAACCTTGTTATCTGTAAAATATTGAAGGATATATTTGTATTAAAATTTTGCAACAATTCCAGAAAGATCAATTAAATTGTGTAGAAAAATTGGAATTGATTACGTTGATAAGTCAAGAATGATTGATTGATAAGTTGTAGAATTTTCAATACTAGATAGATAATAAACTTGAACTTACACAAGGTCGTTTAGATTAATCGTAATTAGAAGGAAAAAAATTATTAAT…
TRINITY_DN46961_c4_g1_i3	7034	-	-	-	-	-	UniRef90_A0A139WB86	7032	0	15212	99.9716	15.422	-1	0	Uncharacterized protein	Tribolium castaneum TaxID 7070	GO:0090286	cytoskeletal anchoring at nuclear membrane	GO:0051015	actin filament binding	GO:0016021]---[GO:0034993	integral to membrane]---[SUN-KASH complex	cd00176]---[pfam10541]---[cd00176]---[cd00176]---[COG1196	402-989]---[3-155]---[2199-2870]---[696-1214]---[2733-4700	2.00e-12]---[1.00e-10]---[2.00e-10]---[1.00e-06]---[7.00e-06	TTATAACGTAATGTTGGTGTTAAACTATTTGCTATACTGTTTACCAATGAACAAGAATAATCTTCTTCTGAATAAGGAACTAGAGAAGCAGCACCCAATAATAATAACATCAATGCTTGTATTGGTAATGATGCTCTAGCTACACGTCCTAAGAAACGACAGCCTTTCCGTAGTACAGATGTATTAATATCCAAATTATCGGAGGAAGCACCATTGTAAGCAGGGTCGTCTGGTGCAGAGGTAGTTGGATGGTCCCGACTTGGTTGGTCCAGAAGATCATAATTGACTGTATGTAATGGTGCTGTTACACTACTTGATGTTGCTATATTAGCACCAATTTCATTTGGATCACGTCCTAATACAGTACCCAATTTCAATATATAAACACCAGTTAAACGT…
TRINITY_DN46693_c2_g1_i2	7025	-	-	-	-	-	UniRef90_A0A1Y1JVH7	3153	0	1073	44.8826	98.3225	-1	2	Uncharacterized protein	Photinus pyralis TaxID 7054	GO:0015074	DNA integration	GO:0004190]---[GO:0003676	aspartic-type endopeptidase activity]---[nucleic acid binding	-	-	cd09274]---[cd09275]---[cd01647]---[pfam00078]---[cd03715]---[cd01645]---[cd03714]---[cd00304]---[pfam13975]---[cd05483]---[pfam13650]---[cd00303]---[pfam00665	2587-2940]---[2587-2940]---[3220-3753]---[3220-3705]---[3223-3834]---[3220-3837]---[3229-3567]---[3220-3567]---[4051-4326]---[4051-4335]---[4054-4326]---[4054-4326]---[1834-2115	2.00e-56]---[6.00e-07]---[2.00e-79]---[5.00e-38]---[1.00e-35]---[1.00e-33]---[3.00e-14]---[4.00e-08]---[2.00e-12]---[9.00e-09]---[1.00e-08]---[4.00e-08]---[1.00e-13	TTTTACTTATACGCACTTCACCACTGAAGGATTGAAAGAAAAGTGTCTGAATTCGATGTCCGGCAAAATTGAACCGGTCGTGATTAAAGCGATAGCCCATCGTGACGAATTTCCGCTGACTAGCACGATGCCAACTCAAAATTTTGGAACTAGATTTAATTGATGACCCGCGAATTTGGTGAAAAAAAAATAGTTAGGAAAGTTAACAGATATAAGAAGAAACAATACCGAAAACGGAAGAATGGACCAAAAAGCTCTTTGTATCAAGTTGCCCACCTTGATACGGCCACATAAAAGATCAGAAAAGATATAAAAAAAAGGTTAACGAATAATTAATAATAGATCAAAACGGCACAAAGAAACATGAGCGCTAAATTCAAGTGCAGACTGCTCACCCCT…
TRINITY_DN46849_c3_g1_i2	7010	-	-	-	-	-	UniRef90_A0A0U9HSH6	1521	0	1255	21.6976	41.5936	1	2	Putative ABCC protein (Fragment)	Chrysomela populi TaxID 154003	-	-	GO:0005524]---[GO:0042626	ATP binding]---[ATPase activity, coupled to transmembrane movement of substances	GO:0016021	integral to membrane	PLN03130]---[PLN03130]---[PLN03130]---[PLN03232]---[PLN03232]---[TIGR00957]---[TIGR00957]---[TIGR00957]---[cd03244]---[cd03244]---[PTZ00243]---[PTZ00243]---[TIGR01271]---[TIGR01271]---[TIGR01271]---[cd03369]---[cd03369]---[cd03250]---[cd03250]---[COG1132]---[COG1132]---[COG1132]---[cd03228]---[cd03228]---[cd03254]---[cd03254]---[cd03288]---[cd03288]---[COG4988]---[COG4988]---[COG2274]---[COG2274]…	3657-6356]---[2395-3285]---[5670-6359]---[3453-6359]---[2395-3306]---[3438-6356]---[5472-6359]---[2410-3285]---[5667-6314]---[3657-4154]---[3582-6359]---[2710-3285]---[3528-6326]---[2395-3285]---[5472-6323]---[5655-6314]---[3660-4229]---[3663-4193]---[5673-6293]---[4632-6356]---[3366-4193]---[2551-3282]---[5673-6293]---[3663-4193]---[5667-6338]---[3660-4193]---[5667-6347]---[3660-4253]---[5631-63…	1.00e-113]---[3.00e-19]---[9.00e-19]---[6.00e-113]---[7.00e-20]---[2.00e-112]---[4.00e-19]---[1.00e-13]---[1.00e-94]---[9.00e-20]---[2.00e-93]---[2.00e-18]---[7.00e-88]---[1.00e-18]---[1.00e-14]---[1.00e-69]---[1.00e-08]---[2.00e-67]---[2.00e-35]---[6.00e-66]---[1.00e-32]---[5.00e-09]---[3.00e-64]---[2.00e-29]---[2.00e-62]---[1.00e-24]---[5.00e-57]---[6.00e-13]---[2.00e-56]---[6.00e-27]---[2.00e-…	TATTTTTATGTCCATAAAAATAACCTTAAGGGAGAATCGTGTATGACACGGTAAATAAATTTGTGTATACGATTGTGTCCACAATTATGTGTATAATTGTGCATCGTGTCAAACGAGCTTTAGGCTATGAGTCGTTTTTATTGATTGAACTATAGTTTCGGCCTTTCTTTAGGCCATCATCAGCAATAAGCTACAATTTATAAAATAAATAAAATTATTCAAAAAATAACAAATTCAATAAAATTCAAATTTGAAGATTAGGCGTTATTTTAAATACCAGTAGTAGGTATCAATAGATAAATTTAATAATAGTTGAAACCAGAGGCGGACTGGCAAATTTTTCCGTCCCGGGCAATTACTTGTAACCGGCCGTAGAAATATCGAAAGTAAGTTTATGAA…
TRINITY_DN39035_c3_g1_i3	7010	-	-	-	-	-	UniRef90_D6WK18	87	6e-07	231	1.24108	12.5541	-1	0	Protein big brother-like Protein	Tribolium castaneum TaxID 7070	-	-	GO:0003713	transcription coactivator activity	GO:0005634	nucleus	pfam02312	1986-03-01	1e-13	CCAACACCATCTAAACGTTCTAAATCTAACCAACCCTTCCATCTAACACAAACACCATTCATAATAAATGATGCTTTAATATGGACCTGGAAAATAGCCAAAATGTTAAAATTAATGGAATTGTTTTGAAATCAAATAAAAAAGAAAAGAAATGGACGCCCTTTCACAACAGTAGGTCCAATATATTGTAACAATATGTGGAACCTGGCCGTAAAGGGCTGCTAATACAATAGAGAAAAGGCGTGCGAAAAATTATTATATAATCGAATCTTTCCCAATGACATCTGCAAGGGTTACCGGCAAGTACCAGCAGGAGATTTTTGTTAACATTTGATTTGTTATTATTCAAAATGTCAAAATTAATAAAGTTTTCAACAATTGATAATTCAATTTGTACAG…
TRINITY_DN23755_c0_g2_i1	6967	1.2.4.2	Oxoglutarate dehydrogenase (succinyl-transferring).	-	-	-	UniRef90_M4WWW6	2829	0	943	40.6057	100	-1	1	2-oxoglutarate dehydrogenase E1 component	Proteobacteria TaxID 1224	GO:0006096]---[GO:0006099	glycolysis]---[tricarboxylic acid cycle	GO:0004591]---[GO:0030976	oxoglutarate dehydrogenase (succinyl-transferring) activity]---[thiamine pyrophosphate binding	-	-	PRK12270]---[PRK09404]---[COG0567]---[TIGR00239]---[PRK05675]---[PRK12270]---[TIGR01816]---[PRK08958]---[TIGR01812]---[PRK07057]---[PRK09078]---[PTZ00139]---[PRK08205]---[PLN00128]---[COG1053]---[PRK06069]---[PRK05945]---[PRK09231]---[cd02016]---[TIGR01176]---[PRK05950	3004-3123]---[346-3168]---[343-3156]---[349-3129]---[4150-5847]---[346-2922]---[4150-5841]---[4150-5913]---[4150-5892]---[4150-5928]---[4150-5898]---[4150-5895]---[4150-5910]---[4150-5898]---[4195-5910]---[4150-5817]---[4150-5823]---[4150-5823]---[1732-2517]---[4150-5823]---[3431-4129	1.00e-06]---[0.00e+00]---[0.00e+00]---[0.00e+00]---[0.00e+00]---[0.00e+00]---[0.00e+00]---[0.00e+00]---[0.00e+00]---[0.00e+00]---[0.00e+00]---[0.00e+00]---[0.00e+00]---[0.00e+00]---[0.00e+00]---[0.00e+00]---[3.00e-178]---[3.00e-172]---[2.00e-158]---[6.00e-158]---[2.00e-154	CTGTGCAGCCGGAGCGGCGGCGGGCGCAGCGGCAGCCGGAGCGGCCGGAGCGGCGGCGCCGCCTTCGTTCAGCTTGCCGAGCAGCTCGTTGCTCAGAACGGTGTCGCCTTCGTTCTTGATGATCTCGGCCAGCACGCCGTCAGCCTCGGCGAGAACCTCGATGACCACCTTGTCGGTCTCGATGTCGACGATCAGTTCGTCGCGCTTGACTGCTTCGCCCGGCTTCTTGTGCCAGGTGGCGACGGTGCCGTCGGCGACCGATTCCGGGAAGGTTGGGGCTTTGATTTCGATAGCCATTGTGTGCGTTTCCTTAAATTCGGTTTCTTCAGCGCGTAGGCGTTAAACAGTAAAGGCGTCTTGCAGCAGTTTTTCCTGCTGCTCGGCGTGCATCGAGGCGTA…
TRINITY_DN40792_c3_g2_i7	6963	-	-	-	-	-	-	-	-	-	-	-	-	-	-	-	-	-	-	-	-	-	-	-	-	CGCCGTCTTTCATAGCCCCAGTTCCAGAAGAGAAGTGTTCCTCTTCATTGGTTTCAGAAGATTCTGGTGTAGAAAGGTTCTCCTATAACACAAAAAAAAACAAACAACAAAAATCAGTAAAAGCCTCAACTACAATTACAGACTTCTGTAAGTGTGATATTCCGTGCCCACGATGCATTTGGCGTGTCTTTTCGATAATAATTTCGAAAAATCCACACGCAATTATTACACAAAAACATAAATAAGCTAGAACTTCTAGTAATTATAAATTTAAATTGTTCCATAAATGGCCTAGCACCACGGTCAATTAACTGTAGACAATGTTGATAAGTGGTAAAATAATAAATATAATGGCCATTATTTCGTTTTTTATTATTATCAATAATAAAGGAAAAATAA…
TRINITY_DN45451_c0_g1_i1	6948	-	-	-	-	-	UniRef90_UPI00077DD8F5	2946	2e-103	11652	42.4007	8.71095	-1	1	titin isoform X1	Tribolium castaneum TaxID 7070	-	-	-	-	-	-	-	-	-	TGTGGTTTGGATTGAATATTTGTATCTTCTTCCATTTCAACACTTTCCAATTTAGCAATAAGTTTCTCTACAGGCTGCAAGACAACAGTAAACGCTTTTTCAGGCATAATATTCTGAATAACTTGTTCTAACTGATTTTTCAGAGCGATTGTAGCCTTTTTAACTTCAGGAATCTGCACCATCTGACACTCAGCCTGATTCAAGCTTGTTTCCATTTTGATTAAAACAGATGTAAATTCTTCTAAAGGCTTCTGTAAATTTTCAAGACTTGCTACAGACTTCTCAGATAATGTTTCTTCTAAACTGTCCACTTGACTTAATGATTCCTTAAAGGCAATCAGTTCAGGTTGAACTTCAATTAAGGAACTAGTTGCAATTTGAGGAACTGTTTGGTTTTCT…
TRINITY_DN46908_c1_g2_i3	6947	-	-	-	-	-	UniRef90_UPI00077DE53F	4113	0	1915	59.2054	71.7493	-1	1	Down syndrome cell adhesion molecule isoform X49	Tribolium castaneum TaxID 7070	GO:0007156]---[GO:0048812	homophilic cell adhesion]---[neuron projection morphogenesis	GO:0042802	identical protein binding	GO:0005887	integral to plasma membrane	pfam12355]---[cd00063]---[cd00063]---[cd00063]---[cd00063]---[cd00063]---[cd00063]---[cd00096]---[cd00096]---[cd00096]---[cd00096]---[cd00096]---[cd00096]---[cd00096]---[cd00096]---[pfam00041]---[pfam00041]---[pfam00041]---[pfam00041]---[pfam00041]---[pfam00041]---[cd05735]---[pfam07679]---[pfam07679]---[pfam07679]---[pfam07679]---[pfam07679]---[pfam07679]---[pfam07679]---[pfam07679]---[pfam13927…	1688-2029]---[4772-5056]---[3293-3562]---[4457-4753]---[3854-4141]---[4154-4435]---[3038-3259]---[3587-3781]---[6530-6709]---[6227-6451]---[5375-5587]---[5975-6160]---[5075-5302]---[5666-5872]---[6779-6946]---[4793-5047]---[3869-4135]---[3314-3556]---[4478-4753]---[4175-4435]---[3035-3271]---[5045-5311]---[5066-5353]---[3572-3787]---[6524-6748]---[6218-6472]---[5393-5647]---[5945-6205]---[5657-58…	5.00e-40]---[1.00e-15]---[9.00e-14]---[2.00e-13]---[1.00e-12]---[2.00e-09]---[9.00e-08]---[6.00e-14]---[9.00e-12]---[6.00e-11]---[3.00e-09]---[4.00e-09]---[4.00e-08]---[3.00e-06]---[4.00e-06]---[6.00e-14]---[5.00e-11]---[3.00e-10]---[8.00e-10]---[7.00e-08]---[7.00e-06]---[8.00e-14]---[2.00e-13]---[1.00e-12]---[6.00e-12]---[3.00e-11]---[2.00e-09]---[4.00e-09]---[5.00e-07]---[3.00e-06]---[1.00e-12]…	CTTCGTTTGAAAATTGAAGCTCATACAATCAAAATTTGTTGTTTTTTTGTTTGTTTGAGAGAGAAATATAATGGCAAAGTGTATAAAATAGAAGCACAAAAATCACAAAAAAACATTACAAAATAGAAACACAAAACAGTATAAAACACACAATTGTTTAAAAAGGGATAATATCAAGAGAATATTGCAGAAAATTACATAATATCGAGTATTATATAACACTAAAAACTATTTATTTTTTCTGAGGGTAATATTTTTATATACTATATATATATAGCACACAGAAGATACATTTATATATATTAAATAATGGCATTCTAAACCATTAAACAAAAGGAGGAAAACAACAGGAAATAAACAGATGAAAAATTGAAAGTGTTGTGACCATTTCGTTTTTTG…
TRINITY_DN46555_c0_g5_i4	6944	-	-	-	-	-	UniRef90_UPI00046C0E24	6621	0	2934	95.3485	72.2563	-1	0	zinc finger homeobox protein 4 isoform X1	Tribolium castaneum TaxID 7070	GO:0032922]---[GO:0007517]---[GO:0045662]---[GO:0000122]---[GO:0045892]---[GO:0045663]---[GO:0045893]---[GO:0006355]---[GO:0071559]---[GO:0006366	circadian regulation of gene expression]---[muscle organ development]---[negative regulation of myoblast differentiation]---[negative regulation of transcription from RNA polymerase II promoter]---[negative regulation of transcription, DNA-dependent]---[positive regulation of myoblast differentiation]---[positive regulation of transcription, DNA-dependent]---[regulation of transcription, DNA-depe…	GO:0001046]---[GO:0019899]---[GO:0046983]---[GO:0000978]---[GO:0003705]---[GO:0003700]---[GO:0044212]---[GO:0001078]---[GO:0008270	core promoter sequence-specific DNA binding]---[enzyme binding]---[protein dimerization activity]---[RNA polymerase II core promoter proximal region sequence-specific DNA binding]---[RNA polymerase II distal enhancer sequence-specific DNA binding transcription factor activity]---[sequence-specific DNA binding transcription factor activity]---[transcription regulatory region DNA binding]---[RNA po…	GO:0005737]---[GO:0016604]---[GO:0005654]---[GO:0005634]---[GO:0005667	cytoplasm]---[nuclear body]---[nucleoplasm]---[nucleus]---[transcription factor complex	pfam00046]---[smart00389]---[cd00086]---[COG5576]---[pfam00046]---[smart00389]---[cd00086]---[sd00017	381-539]---[381-551]---[378-548]---[378-563]---[1179-1349]---[1191-1358]---[1182-1358]---[2925-3119	6.00e-18]---[8.00e-18]---[2.00e-17]---[1.00e-10]---[6.00e-11]---[8.00e-13]---[1.00e-12]---[8.00e-06	TGTTGTTGTTGTTGTTGTTGTTGTTGTTGTTGTTGTTGTTGTTGTTGTTGTTGTTGTTGTTGTTGTTGTTGTTGTGGCGGCTGCTGTAGTGGTTGCTGTTGCTGTGATTGTTCGATGGTAGTACTTGAATTTGAATCTTCTGAGCTAAGAACAGCGGCAATTTGAGCAGCGGCAGCTTGAGCTTGTGCTGAACGTTTTGCATCTTCTTCTTTGAAACAATGTGTTTTTTGATGTCGAATCAATTCATAATATCTTTGGAATACCAATAAGCACTTTTTACACTGATAATTAAGACCTGGAGTTCTTTGAAATCTATTAGCACCTGTTTCATCACCAATTCCAGGTGCTGGTTCAACAGCGGGTTGATTTTCATAAACTTTTCTAGCTTTCTGACGAGCA…
TRINITY_DN45385_c0_g2_i8	6929	-	-	-	-	-	UniRef90_UPI0008401226	4278	0	1751	61.7405	83.438	1	0	uncharacterized protein LOC108621909	Ceratina calcarata TaxID 156304	-	-	-	-	-	-	pfam03564]---[pfam05380]---[cd01644]---[pfam05585	3043-3477]---[5482-5847]---[4795-5439]---[3955-4416	2.00e-38]---[2.00e-54]---[3.00e-72]---[9.00e-11	TCACATTGTTTTTCAGCATTATTTAAATATTCTGGTATATCATTTATATTACCAATACGACGCATTATTTCAATTAAACGTACTAATGCTGTCCAATTTGTTGGTTGTTTTATTAATAATTGTGTGAAATGGAATTGAGCCATATCGAAATCAATCTGAAAACGTTCAAAAAAAGAAAAAAAAAACACTGAAGCGGTCCATAGACGTAATTCTAATATTTCATAATGTTTCCATAAATAAGTATTTGCATAAGGAGATGCGTTCTTTATTAGGATATCCACAGATACATAAACCGATAAGTACAACTAAAAGTGTACAGATTGTCTTTAAAATGCACCAGAAGGGTGTTGCTTTTAAGATAACACAGTCCTAGCATGGTTAACGACGCTAATCTGTGCC…
TRINITY_DN45713_c2_g3_i9	6929	2.7.4.21]---[2.7.4.24	Inositol-hexakisphosphate kinase.]---[Diphosphoinositol-pentakisphosphate kinase.	-	-	-	UniRef90_D6WTL0	1383	1e-143	402	19.9596	100	-1	2	Uncharacterized protein	Tribolium castaneum TaxID 7070	-	-	-	-	GO:0016021	integral to membrane	-	-	-	GAATAATTTATTATAAAACAATGCATACAAGTTTATTTACAATTTTTGAAATATTGGATATTTATTCAATATATATTACGTTTACATCAATTAATAATTTAATGGAAATTAATGCTAGATTCATTCGATAAATTACGAAATAATTATAGCTTGTCGAAGATGCCTTGACATGTATTTACTAGATAGGCGTTTTACTGTTTATTAATGGAAAATATTGTTCAAAAATGGTAATCAAATAAATAATTGAAATTTTCTAAACGGCTAAATTTCACTATAGTCAAGTTTAATATTAAAATATTGATGAATCTAGCATTAATTTTTACAAAAATAAATATTATAATTATTCTGTTATACTGTAAAACCGGGTGCATTATGTCTTACCCTATTATCTGGTGGTGG…
TRINITY_DN22533_c0_g1_i1	6909	6.3.5.4	Asparagine synthase (glutamine-hydrolyzing).	Amino-acid biosynthesis	L-asparagine biosynthesis	L-asparagine from L-aspartate (L-Gln route): step 1/1	UniRef90_A0A1W5Y8Q6	1881	0	627	27.2254	100	-1	0	Asparagine synthase	Pseudomonadales TaxID 72274	GO:0006529]---[GO:0006541	asparagine biosynthetic process]---[glutamine metabolic process	GO:0004066]---[GO:0005524	asparagine synthase (glutamine-hydrolyzing) activity]---[ATP binding	-	-	cd04951]---[TIGR03108]---[cd03808]---[cd03808]---[cd03808]---[cd03807]---[cd03807]---[cd03807]---[TIGR01536]---[cd05232]---[COG0367]---[TIGR03104]---[pfam00733]---[cd00712]---[cd01991]---[PRK09431]---[PLN02549]---[PTZ00077]---[cd03801]---[cd03801]---[cd03801]---[pfam13537]---[COG0451]---[cd03811]---[cd03811]---[cd04951]---[cd00352]---[cd03798]---[cd03798]---[cd03798	1258-1596]---[3565-5445]---[1270-2358]---[2480-3553]---[5495-6130]---[2441-3553]---[1261-2145]---[5486-6319]---[3763-5436]---[308-1231]---[3565-5445]---[3565-5445]---[3622-4677]---[4747-5442]---[3754-4665]---[3685-5445]---[3709-5445]---[3703-5445]---[1261-2286]---[2441-3520]---[5501-6424]---[4930-5295]---[284-1231]---[2483-3553]---[1297-2307]---[2438-3553]---[4918-5442]---[2435-3349]---[1255-2307…	6.00e-20]---[2.00e-164]---[3.00e-141]---[2.00e-47]---[4.00e-15]---[1.00e-140]---[4.00e-45]---[1.00e-11]---[7.00e-137]---[7.00e-122]---[2.00e-110]---[3.00e-101]---[8.00e-93]---[4.00e-92]---[8.00e-81]---[1.00e-78]---[4.00e-57]---[2.00e-56]---[4.00e-56]---[2.00e-49]---[9.00e-16]---[2.00e-54]---[6.00e-54]---[8.00e-51]---[2.00e-34]---[1.00e-49]---[2.00e-46]---[2.00e-45]---[6.00e-41]---[3.00e-11	CCATGATCGTCGAGGAAGCCCAGCAATGCGATCCCAATACCCGCCCCCAGGATACCAGTGGCCAGATCCGGTTTCACCGCGCCCAATATCGCCGCAAGCAGCACTGCCAGCAGGAAGGAGAGCACGATAGCGACACCGCCCCCCCTAGGCGTCGGCACCTGGTGAGAACTTCGAGCATTGGGTACATCGATCAAGCTGCGGGCAATCGCGTAACGGCGCAAGCCGGCGGTCAACAGCAGGGAAAGAGCGGCAACCGCCGGCAACAACAACCATAGATTCATCATTGGCGATCCAGGAAAGAGCGGGCGGTTTTCTCCAATGCCTGGTCCACCCCTACCGGCGGAGTCCAGCCAAGCACTTGGCGGGTTTTCATGATATCGACTTGCAATGAGCCGCACA…
TRINITY_DN45696_c1_g1_i2	6901	-	-	-	-	-	UniRef90_D6W6K8	2481	0	823	35.9513	98.5419	-1	0	Leucine-rich repeats and immunoglobulin-like domains protein 3	Tribolium castaneum TaxID 7070	-	-	-	-	GO:0016021	integral to membrane	sd00033]---[sd00033]---[sd00033]---[sd00033]---[cd05763]---[cd05356]---[sd00031]---[sd00031]---[sd00031]---[sd00031]---[sd00031]---[sd00031]---[PLN02780]---[pfam07679]---[pfam07679]---[pfam07679]---[pfam00106]---[COG0300]---[cd05233]---[pfam13927]---[pfam13927]---[pfam13927]---[smart00410]---[smart00410]---[smart00410]---[smart00409]---[smart00409]---[smart00409]---[cd05725]---[COG4886]---[COG488…	5882-6568]---[5699-6439]---[5726-6511]---[5690-6295]---[4946-5167]---[1866-2198]---[5900-6214]---[6110-6439]---[5741-6151]---[6182-6511]---[5690-6007]---[6254-6562]---[1866-2276]---[4946-5218]---[4673-4936]---[5222-5524]---[1869-2066]---[1860-2135]---[1869-2105]---[4712-4939]---[4985-5218]---[5270-5527]---[4946-5200]---[4673-4915]---[5249-5500]---[4946-5200]---[4673-4915]---[5249-5500]---[4946-51…	3.00e-61]---[1.00e-54]---[4.00e-54]---[1.00e-45]---[9.00e-41]---[2.00e-39]---[9.00e-28]---[2.00e-27]---[8.00e-27]---[2.00e-25]---[6.00e-23]---[7.00e-14]---[5.00e-26]---[3.00e-22]---[3.00e-17]---[2.00e-06]---[2.00e-18]---[2.00e-17]---[1.00e-15]---[2.00e-14]---[2.00e-13]---[2.00e-10]---[5.00e-14]---[5.00e-11]---[9.00e-10]---[5.00e-14]---[5.00e-11]---[9.00e-10]---[1.00e-13]---[1.00e-13]---[1.00e-08]…	GTTGGTATTCCCTCCTGTTTTCACATTACAAAGCCCAAGTCTGTATAGATATATGGAGGATAATTTTTTATCGTGATTTAACATTGCTGTCTTGAAAACCGTAAATAATACCAGAGTAGTTAAATAATTGCATATTTAAGGGATTATTGATGTAACGGATCCATATTTAAAACAAAAAAACTAGGTTGATTGCTGTAGAGTAAAAACCAATTTAAACTTTAAACTATAAGATAACTGAAATGAGAACAGCCGAAATAAAAAATACAGGTCCATATTAAAAAAAAATTAAATTGATGATGGCCCTGAAGAGGTGAAATGTTGTATCGAAAATTTGCTACTACAAAATTAAAGCCTGCATCACTTCAATGATAACATTTTTTCAGCATTTTTCAAAGGTGC…
TRINITY_DN47067_c11_g1_i1	6899	-	-	-	-	-	UniRef90_UPI0008753097	2259	0	811	32.7439	92.6017	-1	0	mutS protein homolog 5-like isoform X2	Anoplophora glabripennis TaxID 217634	-	-	-	-	-	-	pfam00153]---[pfam00153]---[pfam00153]---[cd03281]---[smart00534]---[cd03243]---[pfam00488]---[cd03284]---[cd03287]---[cd03286]---[cd03285]---[cd03282]---[cd03280]---[cd03283]---[COG0249]---[PRK05399]---[TIGR01070]---[pfam15247]---[TIGR01069]---[smart00533]---[COG1193]---[PRK00409	1737-1997]---[1452-1658]---[2007-2273]---[3216-3830]---[3195-3731]---[3216-3830]---[3168-3731]---[3183-3830]---[3192-3827]---[3192-3827]---[3186-3827]---[3261-3827]---[3216-3830]---[3234-3830]---[3141-5384]---[3048-4016]---[3162-4085]---[5835-6035]---[3126-4121]---[3792-4727]---[3129-4736]---[3138-4043	6.00e-17]---[2.00e-11]---[4.00e-22]---[2.00e-58]---[3.00e-52]---[3.00e-47]---[1.00e-43]---[5.00e-43]---[3.00e-37]---[3.00e-32]---[8.00e-32]---[5.00e-31]---[1.00e-26]---[4.00e-18]---[7.00e-70]---[3.00e-44]---[1.00e-40]---[7.00e-31]---[8.00e-29]---[2.00e-28]---[2.00e-25]---[3.00e-25	AGGACTTTATCACAGTCTAAACAATGACACAAAACTAAAATCCTAAATATATTTTCAATAATAATAATAATAATAACAGTGACAAGGTCGCTTATCACAAAACAAAATAGAAGACAATGCTGTTAAATTCCCAACAGTCTTCTATTTCTTTTCCTCTTCTTCTATATTTATAATATATAAATATGATAGTACTCCCATCTGAACGAAGTCAATATCATAGAAAATATATATCGCATTTGATAAGGACTTTATCACAGTCTAAACAGCGTCTTAGTGACGACAAAAATACCAAGAGCACAACAATTTCTGGATGTGATTAATTTGCTTGTTTCTCCAATTATTTTAAACAAAACTATTCTACTGTATTTACAATAAATTATTAAAATTATTGTTTTCGGT…
TRINITY_DN47068_c14_g1_i2	6875	-	-	-	-	-	UniRef90_A0A139WNU0	5364	0	1912	78.0218	92.9916	-1	2	Plexin B	Tribolium castaneum TaxID 7070	GO:0007411]---[GO:0070593]---[GO:0008045]---[GO:0007162]---[GO:0035021]---[GO:0071678]---[GO:0050772]---[GO:0035025]---[GO:0008360]---[GO:0043087	axon guidance]---[dendrite self-avoidance]---[motor axon guidance]---[negative regulation of cell adhesion]---[negative regulation of Rac protein signal transduction]---[olfactory bulb axon guidance]---[positive regulation of axonogenesis]---[positive regulation of Rho protein signal transduction]---[regulation of cell shape]---[regulation of GTPase activity	GO:0017154	semaphorin receptor activity	GO:0030425]---[GO:0016021]---[GO:0005886	dendrite]---[integral to membrane]---[plasma membrane	pfam08337]---[cd12205]---[cd12790]---[cd12787]---[cd12792]---[cd12793]---[cd12791]---[cd12788]---[cd12789]---[pfam08337]---[cd12205]---[cd11236]---[cd12790]---[cd12787]---[cd12792]---[cd12793]---[cd12791]---[cd12788]---[cd11272]---[cd12789]---[smart00630]---[cd11244]---[cd11245]---[cd11276]---[cd11274]---[cd11271]---[cd11277]---[cd11273]---[cd11275	323-508]---[254-508]---[257-508]---[254-508]---[245-508]---[254-538]---[254-508]---[257-508]---[311-508]---[562-2025]---[562-2025]---[4546-5892]---[562-2025]---[562-2025]---[562-2025]---[562-2025]---[562-2025]---[562-2025]---[4435-5889]---[562-2022]---[4624-5889]---[4546-5889]---[4546-5892]---[4546-5886]---[4537-5889]---[4546-5889]---[4549-5901]---[4546-5889]---[4549-5898	3.00e-21]---[2.00e-26]---[5.00e-19]---[3.00e-14]---[2.00e-10]---[4.00e-14]---[3.00e-13]---[7.00e-12]---[9.00e-09]---[0.00e+00]---[4.00e-146]---[5.00e-145]---[1.00e-121]---[1.00e-103]---[3.00e-99]---[2.00e-96]---[4.00e-96]---[7.00e-91]---[1.00e-71]---[1.00e-67]---[7.00e-63]---[5.00e-62]---[3.00e-60]---[6.00e-60]---[1.00e-58]---[3.00e-58]---[2.00e-57]---[3.00e-54]---[7.00e-51	CACCTACATCCTTAATTGTTATCATATAATTAAAAACCTGTAATAATAATAATAGTAGCAATAATAATAATAATAATACAAAAATCTCTCTTAGGAAACAGTAATTTTTTAGTATATTCTGCATTTTATACAAGAAAAAGCATGTAGGTGTGTAATGCGCATGGAATCAGGGCGCAAAATTTTGGGGCAGCAATGGATCAGGTGACTGACGTGGTCAGCAAGCTGATGTTGGATCATCACCTCCAAGCGTATAAGCAACACCATCCAGCCGTTGTGCCAAATGTAAACGTCGACAATTAATATCAGTACTTAATGCATCCATTATTTGATCTCTATATTTTGTTACATAAATATATAATTCTTTTAAAGCTGCAATTGTATCGAATTCATCAGCCTGTT…
TRINITY_DN46386_c1_g1_i2	6847	3.2.1.14	Chitinase.	-	-	-	UniRef90_UPI00077DB0D6	2562	0	1950	37.4178	39.2821	-1	2	uncharacterized protein LOC103314049 isoform X3	Tribolium castaneum TaxID 7070	-	-	-	-	-	-	pfam01607]---[pfam01607]---[pfam01607]---[smart00494]---[smart00494]---[pfam00704]---[smart00636]---[cd02872]---[cd02873	195-362]---[5085-5255]---[5319-5483]---[5328-5489]---[5103-5261]---[5709-6512]---[5709-6512]---[5736-6509]---[5694-6362	7.00e-08]---[3.00e-10]---[5.00e-10]---[1.00e-08]---[7.00e-07]---[3.00e-27]---[3.00e-23]---[7.00e-19]---[2.00e-07	ATTGTGGCACATTTTGTAGAATTACAGTTTGATGTTATGTGGACCTCTGATTACCCCCCCCCAAGCTGGATGAAACTGATACAAATAAATAATTAAAAAAACGAATTATATATATAAAAAAAAACTAGTATGATTACAATAAATAAAAAATCTAAATCTAATGATTAATCACTTGGTAATAAGGTGTTTTCCAAACAAGCAGGTCCTTGACTAGGCCAGTTACAAGCACCCAAACTGTTATCAAATGTTAGATGCACTGGACAGTTGAAGACATGTAACGTATAACGATTCTTTGTACAATCCCATCGGCACGAGTAAAATTTATTACATTCTGTTGGATGTCGGAATAATCCAGCTCTTTGACAATCGATAGTACCTTGTAAACGTTCATTGCGACTA…
TRINITY_DN40450_c0_g1_i1	6834	-	-	-	-	-	-	-	-	-	-	-	-	-	-	-	-	-	-	-	-	-	-	-	-	TTTATACCAATATTATTCCAGAAAGATGAAACAGAAAAACAAGAATGTACCTATATCCACCCACCTATTTACAAACAAACAAAACAAAAAACCGTTCCACATTTATCAGGAACAAGTTGCTTCAAATAAGATTTATGCTAAAGTAGTTTATTATTTGGGAGAGTCAAAAATAAAAATGAACAGTTTTAAAGGTATGTCAGTATATTTGATGTTAGACGATTCAATACAAATTATTGATTGTAGGTATTTTATTGTATACATTTCATCTTATTATTGAGCAATTTATAAATAATTGGACAAACCGAATAATAAAATCCAACAACTTGACAAGCCAACACTGCATCTTTTAAAAGTTTGGACCTCCATGAATTAAACGAAGATAATTACAACCTACACTAT…
TRINITY_DN40160_c1_g3_i9	6826	-	-	-	-	-	UniRef90_A0A139WDJ9	450	2e-79	1469	6.59244	10.211	-1	2	Uncharacterized protein	Tribolium castaneum TaxID 7070	GO:0030154	cell differentiation	GO:0003682	chromatin binding	-	-	cd04714]---[cd04370]---[pfam01426]---[smart00439]---[cd04717	3154-3498]---[3142-3495]---[3142-3495]---[3142-3501]---[3247-3510	1.00e-43]---[6.00e-16]---[8.00e-15]---[4.00e-14]---[1.00e-07	TACACGACAACAGGCACAACAAATTAATAAAACACAGATTTACGTCTCTTCAATAATGATAGTAATAATAATAATAATAATAAATTTCAAATATATATAGATATATTGTACTATTTATATAATATTTACAAAAACCAAAAATTATATACATATAAAATAATAAACGGGGTGGAACAGAATAAGGGAATATGAGGAGGACAAAACAAGCTTTCTCGCCACATATTTTAGCACCGCATTGTCAGATATTATCCAAAAATACTATTTCATCTCTTCCTATATATACATAACACACAAAAACACACAAACATATACTGCTCCTTATGTATTTTAACTATATAATAGATATAAATACTTAAGTCGTTATATAATGTTTTCAAAAAAAAAAACTAGCACACCTAA…
TRINITY_DN47054_c2_g1_i2	6811	2.7.7.49	RNA-directed DNA polymerase.	-	-	-	UniRef90_A0A224X5N6	1707	1e-155	1154	25.0624	50.0867	-1	1	Putative enzymatic polyprotein (Fragment)	Panstrongylus lignarius TaxID 156445	-	-	-	-	-	-	pfam00665]---[cd02901]---[smart00506]---[pfam01661]---[cd02749]---[cd09274]---[PTZ00368]---[COG5082]---[cd01647]---[pfam00078]---[cd03715]---[cd01645]---[cd03714	562-903]---[1396-1767]---[1408-1779]---[1408-1710]---[1366-1776]---[2308-2664]---[5103-5330]---[5109-5330]---[2947-3489]---[2947-3426]---[2947-3573]---[2947-3531]---[2956-3294	2.00e-21]---[1.00e-33]---[5.00e-09]---[9.00e-08]---[1.00e-06]---[1.00e-57]---[1.00e-11]---[1.00e-06]---[1.00e-76]---[6.00e-32]---[2.00e-25]---[4.00e-18]---[2.00e-06	ACAGTAATTTTCTAATTTCATTCTTAAAAAGGGATCTAGTAGCCTTCTATTTAAACGTTAAAATCGACTTTAAGCCCGTACATTCAAAGCCAAAAGTAAGCTAACTAGGCCTTAGATTATAGTTACTAAACTGACAGCAAAATGCGTTGGTGAAATGATATTTTGCTTAACGAATCAATCAAATTTAGTTGTTCGTTAATTAACGAATCGTTAAAAAAAAGTTGGTGAAATCCACCCTAAATCTCCTATATTGAATCGTCTAATTTTACTTCTTTTATCATACTGTTCCATAGCTACTTCTGTGGATTTATTTAGATTTCCTTTAACTATTTCGTACACTTTAGGTAATTTAGCTGAAAGTTCTGAAGCATAATTTTGATCTACATCATATCTAATTCG…
TRINITY_DN45107_c0_g1_i19	6806	-	-	-	-	-	UniRef90_A0A139WI57	2394	0	1086	35.1748	74.1252	-1	2	Anion exchange protein	Tribolium castaneum TaxID 7070	GO:0015701]---[GO:0048854]---[GO:0006821]---[GO:0035641]---[GO:0035264]---[GO:0007399]---[GO:0009791]---[GO:0021860]---[GO:0051453]---[GO:0009416	bicarbonate transport]---[brain morphogenesis]---[chloride transport]---[locomotory exploration behavior]---[multicellular organism growth]---[nervous system development]---[post-embryonic development]---[pyramidal neuron development]---[regulation of intracellular pH]---[response to light stimulus	GO:0015301]---[GO:0005452]---[GO:0008510	anion:anion antiporter activity]---[inorganic anion exchanger activity]---[sodium:bicarbonate symporter activity	GO:0016323]---[GO:0016021]---[GO:0005887]---[GO:0043025]---[GO:0005886	basolateral plasma membrane]---[integral to membrane]---[integral to plasma membrane]---[neuronal cell body]---[plasma membrane	pfam07565]---[TIGR00834]---[TIGR00834]---[pfam00955]---[pfam07565	4372-4860]---[2629-4779]---[5869-6270]---[2773-4248]---[5872-6189	8.00e-73]---[0.00e+00]---[2.00e-38]---[0.00e+00]---[6.00e-36	CACGCATCCAAACATTACCAAATCATTTGAAATAAAAATTAAATGAAAATGTATTGTTAATAATGTAATCAACAAAAAAATTGATAATACAGGAATTGTTTGGCAACAATACTTGTTCAAATCTCAATTTTCATAAAATGTTGTGAAAAAATAGTTTTAATAAGCTGTAAGTATATTACTATATCTACTTGGTTATAATTTTCTTCATTTTCTTTGTTTGTTTAATTTTAAAAACTATTATGCTTCATACATGTGTTTCATCAGAGTCTTGTTTACATCGCTTTCGATCTTTCCAGTTTTTATCTTTAGATTGTTCACAATTTACGTGCATATGGTGTTATTGTTCGTGTATTTATTTGTGCGACTGTGTATAAGTTATTTTATTGTTATGAAATAACA…
TRINITY_DN46567_c4_g7_i2	6786	-	-	-	-	-	UniRef90_J9KTJ5	570	4e-52	1029	8.39965	19.242	1	2	Uncharacterized protein	Acyrthosiphon pisum TaxID 7029	-	-	GO:0003677]---[GO:0004518	DNA binding]---[nuclease activity	-	-	pfam09588]---[pfam12017	4115-4423]---[6001-6540	1.00e-09]---[1.00e-49	TATAGCGAGGTGTTGATGATGGCATAACTGCCGAAACCGGTACACCAATAACAATTAAATAAAATATTTGGATAAGAACATATATTTCTAATTATTATTGATCATTAATTATACAAAAGATGGACTCTCAACAATATAAGAATTAGAGTTTGTTCAGTATTTCAAAAACATGGCAGCCAGATTACTCGGTCTAAATCTCAAAAACTGCGGTGCCGTAGAGAATGCGACAAGAATTTGAACGTATTCTTCCTCCTGGAAGTTGGGCAAAATGTCGTGAAACAGGATGGATCAATTCTGACATTTTTTCGAGATGGGTTGAAAACCCATACAAAAGATAATGAACCAAAAAGCTAGAGAAAATAGTGTTGTTCTGTTATGCCTTCCCCACGCATCACATAC…
TRINITY_DN46650_c2_g1_i2	6779	-	-	-	-	-	UniRef90_A0A139WGL8	6372	0	4252	93.9962	48.5419	-1	1	Transcription-associated protein 1-like Protein	Tribolium castaneum TaxID 7070	GO:0006281]---[GO:0016573]---[GO:0016578]---[GO:0043968]---[GO:0043967]---[GO:0016579]---[GO:0006355]---[GO:0006351	DNA repair]---[histone acetylation]---[histone deubiquitination]---[histone H2A acetylation]---[histone H4 acetylation]---[protein deubiquitination]---[regulation of transcription, DNA-dependent]---[transcription, DNA-dependent	GO:0016301]---[GO:0003712	kinase activity]---[transcription cofactor activity	GO:0005794]---[GO:0035267]---[GO:0005654]---[GO:0005634]---[GO:0000125]---[GO:0030914]---[GO:0000812]---[GO:0033276	Golgi apparatus]---[NuA4 histone acetyltransferase complex]---[nucleoplasm]---[nucleus]---[PCAF complex]---[STAGA complex]---[Swr1 complex]---[transcription factor TFTC complex	-	-	-	CACCCGGACTACTATTCGGCGTATTAGTCGGATTCTGTTGTTGTTGTTGCGGCTGTTGTTGCTGTTGCTGTTGTTGCTGCTGCTGCTGTTGTTGTTGTTGTTGAGCATCATTAACTTGACATGCTAATCTCAACAAAAAATTCAAAACTGTATCAGTATGTTGTTTATCAATCGGTTTATTAGCATTTAATTCAGTTTTTGCAACTGGAACCGGTTGGAATGATGTTGATGGTTGTTGTTGTTGATTCGGTAGATTATTCCCATTCCCACTATTTGTAGAGGTAGTTGCAGTTATTGCTAACCGTTTTCTTTGACCTTCTTGTGTCTCATCAAATATCAAACGTTTTGTATTCTTATCAATTGTATCATTATCATCATCTTTAATACCATATAATTCCC…
TRINITY_DN45379_c1_g1_i2	6775	-	-	-	-	-	UniRef90_D6W6X4	5976	0	1995	88.2066	99.4486	-1	0	Uncharacterized protein	Tribolium castaneum TaxID 7070	GO:0010506	regulation of autophagy	-	-	GO:0005615	extracellular space	COG1196]---[COG1196]---[COG1196]---[COG1196]---[COG1196]---[COG1196]---[COG1196]---[COG1196]---[TIGR02169]---[TIGR02169]---[TIGR02169]---[TIGR02169]---[TIGR02169]---[TIGR02169]---[TIGR02169]---[TIGR02169]---[TIGR02169]---[TIGR02168]---[TIGR02168]---[TIGR02168]---[TIGR02168]---[TIGR02168]---[TIGR02168]---[TIGR02168]---[TIGR02168]---[TIGR02168]---[TIGR02168]---[TIGR02168]---[COG0419]---[COG0419]---…	1718-4141]---[2384-5149]---[2777-5287]---[1046-3568]---[1169-3493]---[2984-5434]---[1979-4330]---[965-3136]---[1880-3988]---[3020-5434]---[1994-3139]---[2636-4981]---[992-3355]---[1484-3802]---[1973-4603]---[1205-3625]---[3311-5434]---[2144-4594]---[3062-5434]---[1169-3643]---[1973-4336]---[2735-5065]---[1589-4297]---[1268-3580]---[2699-5434]---[1043-3412]---[1175-3493]---[1037-3133]---[1880-3676…	2.00e-21]---[4.00e-21]---[7.00e-20]---[1.00e-19]---[1.00e-18]---[2.00e-18]---[2.00e-15]---[9.00e-15]---[9.00e-20]---[9.00e-17]---[1.00e-13]---[1.00e-12]---[1.00e-12]---[2.00e-11]---[3.00e-11]---[5.00e-11]---[1.00e-07]---[1.00e-19]---[2.00e-19]---[3.00e-19]---[5.00e-19]---[2.00e-18]---[4.00e-18]---[2.00e-16]---[2.00e-16]---[2.00e-15]---[2.00e-15]---[4.00e-14]---[2.00e-16]---[4.00e-16]---[1.00e-09]…	TTTTTTTCTAGTTATTTTATCAGCCACTTTACAAACACATAATTTACATTTTTTTTTTCCTAAGACGAAAACACTAACTTTTCAAACAAACACAAATTGCAGGGATAAAAAATGGAAACAGATTTTTTCTTTACTTATATTATAATTATTTCTTTTTTCCTTTAACTGTCTTTTGTTGTTCGGGTGATGTCGTTGAGACAATATTTCCATTACTGTTATTCCTCATTAATGGTCTATGTGTTGAGCTTGTATCGTGTCGTGTTTCTGTTGCATGTCGTTCTAAGCTGTTGCTTCTTGAAGCTGAACCACCCTTTTTGAATATACCCGTGATGCGTTCTCGTAGATCCTTTTTACTACCTTTTTCTTCAATGTCCGTGCTGGAATTCGGTTTTGATGATA…
TRINITY_DN30808_c0_g1_i1	6774	-	-	-	-	-	UniRef90_A0A0F6RTJ8	1785	0	595	26.3508	100	-1	0	Type VI secretion protein family	Bacteria TaxID 2	GO:0033103	protein secretion by the type VI secretion system	-	-	-	-	TIGR03345]---[TIGR03357]---[COG3518]---[pfam04965]---[cd14743]---[COG3516]---[pfam05591]---[TIGR03358]---[COG3515]---[COG3517]---[TIGR03355]---[pfam05943]---[COG3519]---[pfam05947]---[TIGR03359]---[COG3520]---[pfam06996]---[TIGR03347]---[pfam16989]---[TIGR03362	2-265]---[3416-3805]---[3413-3820]---[3485-3745]---[3220-3387]---[5343-5837]---[5367-5825]---[5361-5834]---[6188-6763]---[3833-5305]---[3839-5263]---[3842-5113]---[1288-3069]---[1294-3063]---[1288-3066]---[317-1321]---[362-1261]---[362-1267]---[5981-6763]---[5978-6772	6.00e-11]---[5.00e-41]---[3.00e-37]---[3.00e-15]---[5.00e-11]---[1.00e-66]---[4.00e-64]---[4.00e-56]---[1.00e-14]---[0.00e+00]---[0.00e+00]---[0.00e+00]---[0.00e+00]---[0.00e+00]---[0.00e+00]---[8.00e-102]---[7.00e-88]---[5.00e-87]---[2.00e-80]---[1.00e-75	GGGCCAGCAACAGCGCATCCTGCAGCCACTGCACCAGCTCGGGCGCGAACACCGGATTGCGCGAGGCACTATGCTCGCCCCGCGCTTGCAACGCGGCGTTGAGTTCGCCGGCGTCCACCGCGGCATCCTGCAGGGCGCGCGCCAGCAGTCCCTGGGGACGCTCCAGCAGGCCCAGCAACAGGTCCTCCACCAGTACCTTGCTGCCGCCACGGGCTACGCAGCGCTCGGCCGAGCCTTCGAGGTCGCGCCGGGTGTCGGCATCCAGCGCCTGAATCAGTTGTTGCAGGTCTACGTTGATCATGCTCATCCATCCTTAATGAATCTTGCTGCCCAGCGTCACCACGCCATCCGCGCGCTCCCGGCCCAGCCAGCTGGTCCAGCCAAGGCGGCAGGCGTTCT…
TRINITY_DN43238_c6_g2_i1	6753	-	-	-	-	-	UniRef90_UPI000874DA99	2406	0	1163	35.6286	69.6475	-1	1	protein argonaute-2	Anoplophora glabripennis TaxID 217634	-	-	-	-	-	-	cd15522]---[cd02846]---[pfam16486]---[pfam02170]---[pfam08699]---[cd02825]---[cd04657]---[PLN03202]---[smart00950]---[pfam02171]---[cd02826]---[cd04658]---[pfam16488	1402-1539]---[5112-5462]---[5637-5858]---[5067-5405]---[5463-5609]---[5109-5462]---[3717-4976]---[3735-6023]---[3714-4622]---[3714-4622]---[3729-4934]---[3747-5066]---[4890-5030	9.00e-13]---[4.00e-17]---[5.00e-16]---[2.00e-13]---[2.00e-09]---[1.00e-07]---[4.00e-160]---[3.00e-115]---[2.00e-94]---[9.00e-87]---[6.00e-72]---[6.00e-68]---[7.00e-13	AAATAAGGCGAAGTAACAGACCATTATATGGGACGCATTTATCTAATACTACGCCACTGATTAGAAAAGAAAATATGCTGACCACGAATACGCTCCATCTTCTCTTCTCTACAAATTTGATCTGATTCATTTTTTTTTTGTACGATCAACCTTTGACCAATCAGTCACAATAACTAAGTAATAATTAAATTTTAACTTAGATAATAACTTTTCCGAATGAAATTAATTAATCTCAACTTTAATTGAATCAGTAAATACATATATAATAAACAATGATTTATACTAAATAATTTGCAAAGTACGCTTATTAATCGTACATTCAACAAAAGGGTATACGGACTACGAAGCTTTATGTTAATCAATGAAACTATCTTGTTTTTTAGGTTCATAGCATAAAGT…
TRINITY_DN44889_c1_g2_i18	6746	-	-	-	-	-	UniRef90_UPI00077DAD33	4332	0	1981	64.2158	75.1641	-1	0	cilia- and flagella-associated protein 44 isoform X1	Tribolium castaneum TaxID 7070	-	-	-	-	-	-	cd00200]---[COG2319]---[sd00039	5100-6071]---[5103-6173]---[4968-5909	2.00e-12]---[3.00e-08]---[8.00e-07	CAATGATCGATGATGATCATTTAGATTTGAGTTTACAACAAGAAGAGATGTTCCTAAAACAATATTTAGCACTACTTGAAAATAAACAATAATTATTTTATTTAAATATTAATTTCTTTATAAACATTGTCTAGAATTTCTTTTATTATTTCACGACCCAATTCATTCTCTATTTTATTCTCCAATTCCATCTCATCAAGTTTATTATTTAATGATAATTCAATGAAACGTTCAATTATCATTTCCATACTTGTTTGTTTCTTTATAAAATCGATCGGTAATTGTGAAATTAATTCATTGATGAATGTTGATACGATGTCAACTGGTTCGTCAAGTGCTGAAATGCCATTCAATAAATCTTGAAGTATTTCAGCACAGTACTTCTCTAAATCTTCATTT…
TRINITY_DN43498_c1_g1_i3	6746	-	-	-	-	-	UniRef90_A0A139WLQ0	5358	0	1854	79.4248	87.6483	-1	1	Uncharacterized protein	Tribolium castaneum TaxID 7070	-	-	-	-	GO:0016021	integral to membrane	-	-	-	TTTTTTTTATAAATCAGTTGGTGGATTAAAATATTCCCAGTGATGATGATGTACAGTCTTACCATCTCCATAACCCAATAGAATTAATCCAGCAATTATTATTAATAATAAAACAATTAATACATTTAAATCTTGATTGCTAAAATCTGGATTGCCTAAATAGTTATTTGTTACATAAACAATCAGTCTTTTAAGGTTGCTATCAGCAGCTGTACAACAAGCATGCATTAATTGGCCTGTTAATTGTGATATCGTTGGTTCTGGTGATTTATAACGTCGTCTGCTTGATGATGGGCGTCTTTGATTATTGTATTCTTCATCAGAACTTGAACGTGATGTACGTGTTGTTTTATAATAACGTCGTCGACGTGGCACTATAGGAATGTCATCATCAATATT…
TRINITY_DN46604_c0_g2_i3	6745	-	-	-	-	-	UniRef90_A0A139WEN9	1968	0	656	29.1772	100	-1	2	FAS-associated factor 1-like protein	Tribolium castaneum TaxID 7070	-	-	-	-	-	-	pfam00060]---[cd01771]---[cd01767]---[pfam00789]---[smart00166]---[cd01773]---[cd01774]---[cd02990]---[cd02958]---[smart00594]---[cd14413]---[cd13723	2017-2811]---[4647-4886]---[4647-4880]---[4650-4886]---[4650-4874]---[4647-4889]---[4707-4883]---[5142-5549]---[5142-5549]---[5172-5582]---[6483-6581]---[2116-3069	5.00e-17]---[6.00e-34]---[7.00e-24]---[6.00e-19]---[4.00e-12]---[4.00e-11]---[1.00e-06]---[1.00e-62]---[7.00e-26]---[3.00e-22]---[2.00e-12]---[7.00e-12	CACATGTATAGTGGTTGTAATTTAAAAATATTTGTAGTGTGGCTTTAGGAAATTTTTTGATGTAAAACACCATTGGCTTCTTATCACTTCATCATCAACAGATCTTGAAGAGAAATTCGATAATGTTACAATTAACATTAATGCTGATATAAATTTAGCAATTTCTGATGACACAAATGCGAGTTTTTCAATAATCGATGTATATAATGCTGCTTCAAAACATGGTGGATCATTAAATTTCACTCAAATAGGTTTCTATAATCGAAAAATTGGATTTCATGCTAGAATTATCGAGGCGAAATATTGGGCTAGGAGGAACATGTCTTCGGTCAAATTTAAAACAATGGTGGTGGTAAGTAAATAGGGTTTACCGATTGCGCTAGAAACTCGTTCGATAGG…
TRINITY_DN46510_c1_g2_i1	6737	-	-	-	-	-	UniRef90_D6W8D3	5751	0	1915	85.3644	100	-1	0	Plexin A	Cucujiformia TaxID 41088	GO:0021960]---[GO:0007411]---[GO:0021785]---[GO:0021793]---[GO:0021602]---[GO:0021610]---[GO:0021612]---[GO:0021615]---[GO:0008045]---[GO:0007399]---[GO:0048812]---[GO:0021784]---[GO:0048841]---[GO:0050923]---[GO:0071526]---[GO:0048485]---[GO:0021636]---[GO:0021637]---[GO:0021644	anterior commissure morphogenesis]---[axon guidance]---[branchiomotor neuron axon guidance]---[chemorepulsion of branchiomotor axon]---[cranial nerve morphogenesis]---[facial nerve morphogenesis]---[facial nerve structural organization]---[glossopharyngeal nerve morphogenesis]---[motor axon guidance]---[nervous system development]---[neuron projection morphogenesis]---[postganglionic parasympathe…	GO:0017154	semaphorin receptor activity	GO:0016021]---[GO:0005886	integral to membrane]---[plasma membrane	pfam08337]---[cd12790]---[cd11236]---[cd12205]---[cd12787]---[cd12793]---[cd12792]---[cd12791]---[cd12788]---[cd11272]---[cd11244]---[cd11274]---[cd11273]---[cd11271]---[cd11276]---[cd11245]---[cd12789]---[smart00630]---[cd11277]---[cd11275	207-1886]---[135-1886]---[4398-5732]---[141-1886]---[141-1886]---[141-1886]---[141-1886]---[141-1886]---[120-1886]---[4287-5732]---[4398-5753]---[4389-5759]---[4398-5735]---[4398-5762]---[4398-5729]---[4398-5732]---[123-1889]---[4476-5732]---[4401-5732]---[4401-5732	0.00e+00]---[0.00e+00]---[8.00e-162]---[2.00e-149]---[4.00e-132]---[2.00e-127]---[1.00e-125]---[2.00e-123]---[3.00e-109]---[2.00e-102]---[5.00e-95]---[4.00e-89]---[3.00e-88]---[1.00e-86]---[6.00e-86]---[7.00e-86]---[8.00e-83]---[6.00e-76]---[6.00e-69]---[6.00e-68	AAATAAATTTTGTTTTATTAGCATGCCAATTCCTGAGGTGCTGATGGTTGCATAGTGACCACAGGAGATAATGGTGGCGCCGTTGGACGCATTAAATCAGGCCAGTATCACGGTTGCGAACTTTCAGCCATTATATTATGTACTTGTTCTAATTTATATGCCAAACGTTGTTTTTGAGAAAATTCATCTTCTTCTAATGTAACAGTTAATTGTTCGTTGTATTTTACTGCATAAGTATAAAGTTCATGTAATGCACAATTTGTATTAAATTCCGTTGTATGAAGCCTTGATTCTTCAGCCAACATTGCATTCATATCTTGATCAGAAATTGCTGGCATCATTTTAATATCGGAATAATAACGTTCTACCCATTCTTTATAACATGGAATGTCTTTTGCA…
TRINITY_DN44782_c2_g1_i7	6735	-	-	-	-	-	-	-	-	-	-	-	-	-	-	-	-	-	-	-	-	-	-	-	-	ATTTGGATTAAATAAACCTCTTTTTTGTATTGTGATTCTGATTCTGATCTTTTTATAATAACAATAATAATAATAATAAACCTATTCTAGAAAGTTCATCAACAACTATTACTATAAACATAATTAACGTGATATAATCATGAATTTGTGTTTAATTATTCCAATACCTCTACACGATATTATTGTATAAACTCTTCTCTTGCAATTTCCACTAGTATCAACAAAAACTGTCATTAACGGAAGTCATCAACGACCTTATCGTCCAGAATTAATACATGTTTAACATTCACTAGCACGAACATATTCACAAAATTTCGTTTTATATCTACCTGGAAGGCACGTACGACTATATTATAAGTGCTTGTCAGGGTTTTAAAAACGACGAAAGACAGATGAAGA…
TRINITY_DN46343_c4_g1_i10	6709	1.6.3.1	NAD(P)H oxidase (H(2)O(2)-forming).	-	-	-	UniRef90_UPI000873B876	3912	0	1619	58.3097	80.6053	-1	2	dual oxidase 2-like	Anoplophora glabripennis TaxID 217634	GO:0008365]---[GO:0048085]---[GO:0042335]---[GO:0019221]---[GO:0042742]---[GO:0042744]---[GO:0007476]---[GO:0002385]---[GO:0043066]---[GO:0072593]---[GO:0051591]---[GO:0006979]---[GO:0035220	adult chitin-based cuticle development]---[adult chitin-containing cuticle pigmentation]---[cuticle development]---[cytokine-mediated signaling pathway]---[defense response to bacterium]---[hydrogen peroxide catabolic process]---[imaginal disc-derived wing morphogenesis]---[mucosal immune response]---[negative regulation of apoptotic process]---[reactive oxygen species metabolic process]---[respo…	GO:0005509]---[GO:0020037]---[GO:0016174]---[GO:0004601	calcium ion binding]---[heme binding]---[NAD(P)H oxidase activity]---[peroxidase activity	GO:0012505]---[GO:0016021	endomembrane system]---[integral to membrane	cd06186]---[pfam08030]---[pfam08022]---[COG0543]---[PLN02844]---[PLN02292]---[PLN02631]---[pfam01794]---[PLN02844]---[cd00051]---[cd09820]---[pfam03098]---[cd09822]---[cd05396]---[cd09823]---[cd09826]---[cd09824]---[cd09825]---[cd09821]---[cd00322]---[cd06198	1234-1752]---[1009-1461]---[1483-1740]---[1285-1740]---[1240-1683]---[1363-1683]---[1363-1728]---[2217-2555]---[2067-2369]---[3186-3365]---[4080-5870]---[4293-5879]---[4251-5519]---[4299-5480]---[4305-5486]---[4233-5489]---[4254-5510]---[4242-5831]---[4239-5519]---[973-1740]---[970-1704	3.00e-44]---[3.00e-29]---[1.00e-15]---[1.00e-12]---[1.00e-09]---[1.00e-08]---[3.00e-08]---[2.00e-10]---[2.00e-06]---[1.00e-08]---[0.00e+00]---[2.00e-152]---[3.00e-93]---[8.00e-83]---[3.00e-76]---[2.00e-67]---[1.00e-55]---[9.00e-55]---[7.00e-28]---[4.00e-21]---[1.00e-19	AAGTTAATCAATTTATCTTTTTTGTATTATTTTAATTTGTTCTAATTAATACATGATTTCTCCTATTATTTTATTTTATGGCGTTTATTCCCTTCAATATAACATTTATAAATATATTGGTGGACTAGAAAGTGATCCCCTACAAAAATATTTCGAATTTGTTCATCTCTAATCCACTATTATTTGAATTAAAAAAAAAAAAAAAAACGGCTTACTAGTTTGCACTAGAAACCCGTAGGTCGCCTTCAGTTCTCCGTTAAGGGCCGGTTGTTTTTCACACACTTAAACTCCATTTAGAGTCGAGTGTTTTTCAAATTAGTCTAAAGTTGCTTGAATATGGATGTGGCGACTTCAAACTGATTCAACATACATTTGATCCTCACTTACAACTCAAATGTG…
TRINITY_DN45262_c2_g1_i1	6701	-	-	-	-	-	UniRef90_UPI00077DEA71	6378	0	3355	95.1798	62.921	-1	0	LOW QUALITY PROTEIN protein dachsous	Tribolium castaneum TaxID 7070	GO:0000904]---[GO:0008283]---[GO:0042067]---[GO:0001736]---[GO:0007156]---[GO:0018149]---[GO:0035332]---[GO:0090251	cell morphogenesis involved in differentiation]---[cell proliferation]---[establishment of ommatidial planar polarity]---[establishment of planar polarity]---[homophilic cell adhesion]---[peptide cross-linking]---[positive regulation of hippo signaling cascade]---[protein localization involved in establishment of planar polarity	GO:0005509	calcium ion binding	GO:0016327]---[GO:0016021	apicolateral plasma membrane]---[integral to membrane	cd11304]---[cd11304]---[cd11304]---[cd11304]---[cd11304]---[cd11304]---[cd11304]---[cd11304]---[cd11304]---[cd11304]---[cd11304]---[cd11304]---[cd11304]---[cd11304]---[cd11304]---[cd11304]---[smart00112]---[smart00112]---[smart00112]---[smart00112]---[smart00112]---[smart00112]---[smart00112]---[smart00112]---[smart00112]---[smart00112]---[smart00112]---[smart00112]---[smart00112]---[smart00112]-…	4941-5225]---[4626-4916]---[3669-3965]---[5892-6197]---[4323-4604]---[2418-2717]---[3363-3641]---[5253-5555]---[2097-2396]---[6219-6539]---[5592-5861]---[3987-4280]---[2742-3026]---[1773-2024]---[3069-3329]---[6570-6701]---[3663-3908]---[4935-5174]---[4620-4862]---[5886-6140]---[4323-4544]---[6213-6446]---[2412-2657]---[5247-5480]---[3357-3593]---[5571-5810]---[3981-4211]---[2076-2339]---[2736-29…	7.00e-32]---[2.00e-31]---[4.00e-31]---[1.00e-26]---[1.00e-23]---[1.00e-23]---[1.00e-21]---[7.00e-21]---[8.00e-20]---[8.00e-20]---[2.00e-19]---[4.00e-17]---[7.00e-16]---[4.00e-14]---[3.00e-12]---[5.00e-07]---[1.00e-24]---[3.00e-24]---[1.00e-20]---[1.00e-20]---[9.00e-18]---[6.00e-17]---[3.00e-16]---[1.00e-15]---[8.00e-15]---[1.00e-13]---[2.00e-13]---[4.00e-13]---[2.00e-11]---[4.00e-08]---[6.00e-08]…	GTCATTTAAATAATTACATATCTACAATAATTTAAACAAAAAAAAAACAAACACACATTTACATACAATTGTTTTAGATGAAATCGAAAATACAAAAAAAAAATATATAAAAAAAAATTGAAAAAAAAACATGATTCGTTAGTCTTTATGGCTAATAATGGCAGGCAGAAGAGAACACTACCTAATGAGCATTTTTTTAAGAGAAAAAAAAAACTATTTACACGAAATTTATATTACAAAAATGCTTTTAAAACATCATTTTTTATCATCAGTCAATAGAGGAAACACAGCCGGTAAAATTGATTACACCCATTAATTAATTATATCCTTAATTCAGTATCAGTTTTATTACGATTCTGTGGTGGTTGCCTTGACATGACATGATGACTTGTTGGTAAA…
TRINITY_DN45183_c4_g1_i3	6699	-	-	-	-	-	-	-	-	-	-	-	-	-	-	-	-	-	-	-	-	-	-	-	-	TAAAATAAACAGTACCAAAACGGTGGATTTTACAAAAATTAAAACAATAGTAGTGGCAAAAATATGAATAAACACATAATTAATTTTGAAAAGTTCAGCTATATTATCAATGAAGTGAATCATAAAACAAAACAAGTATAAAATTGGCGTTTATACGGCTCTAAACTTATTTTAACGATCACTTTAATCTGGCCTTTATTATTATTATCATCATCTCATAAACAGTGGTTTGATGATTGTGGCGCGTGCCTAGAGATGCTCGTATTTTATTCGGCTATTCGGACGCACTTTTACAGTTTTAACTGCAGTAAAAGTCCTTTTGATGGCCTTTTTATTGCAACTACCTACTAAGAATGGGTAGGATACCTTATTTTTTATCTCTTTAAAAAAAGAAGAATA…
TRINITY_DN46595_c2_g2_i5	6686	-	-	-	-	-	UniRef90_D6W9G3	6084	0	3277	90.9961	61.1535	-1	2	Uncharacterized protein	Tribolium castaneum TaxID 7070	-	-	-	-	-	-	pfam16910]---[pfam16908]---[COG5043]---[pfam12624]---[COG5043]---[pfam12624	4093-4692]---[5188-5865]---[6194-6334]---[6194-6328]---[5140-6117]---[5926-6120	2.00e-17]---[4.00e-55]---[4.00e-11]---[2.00e-11]---[4.00e-30]---[2.00e-16	CTACGATGATAATGATGTTGTTGTTGTTGTTGTTGTTGTGGGAATTGAATGTAAACGTATTAATTTCTGCCAATTTCGACGTGAACAATTCGTTTGTATTGGCATAAAATTCGGTAAAATTATCCGTATGAAATGTTTATTGATTTTATCGTATAATTGTGATGTTGTTTCTGATGGAAATTGTAGACTTGATAATGTTTCAAAATCATAATTGACTTCCGTATCATTTTTACCCAAATCATCAACATTACTATCACGATCTTCATTTAAATCTTCACTAAAATCACCAGCATAATAGATACTTCTTGTTGGACTATTCGGTAGAGAATCTTGATTTTCAAACGTTTTAACACATAATAATGTTGTTTCTTCATCTTCTATATTCGTTTTCTTTTCATA…
TRINITY_DN40989_c1_g1_i3	6682	-	-	-	-	-	UniRef90_UPI0005F4F790	3342	0	1732	50.015	64.03	1	2	uncharacterized protein LOC105555674	Vollenhovia emeryi TaxID 411798	-	-	-	-	-	-	pfam13873]---[pfam03564]---[pfam05585]---[cd00303]---[cd01644]---[pfam13359]---[pfam13359]---[pfam05380	746-979]---[2241-2654]---[3216-3629]---[3201-3434]---[4026-4676]---[5780-5986]---[6039-6275]---[4722-5207	5.00e-06]---[2.00e-34]---[2.00e-09]---[4.00e-06]---[3.00e-74]---[2.00e-07]---[5.00e-17]---[3.00e-83	AACGAAGTTGTCCATCACCCTGATGAAGAAGGGAATGCAAGAAGAAGGGTACTCATTGAGACTGTCTTTAGGTAAACGAATATTTAATTTTATTAGAAAGACAATATCTTATACACATTATATATTTAATTGTAGTTTTCGAATTTTTTTACTAGGTGTTTTTATTTTGTAGTTCTTCTAATTTCATTTGTAGTTCTGCCTGTTTAATTTTTATTGACAAATCGAACAGTATTTTTTCATTATCCACTTGTTGGGTGACACGCTCCAGTTCTTTTTTTTTTGCTTCTACTAGCTGTTCATCCCTTTCATCCTTATAATTTTTTCTGTGTATGAGTCGGTTTGTTAAAATATCAACGCATTTTTTTTTCTTTGCAGGGAGCTTTGATGATGGCTGCAACG…
TRINITY_DN45511_c0_g1_i6	6671	-	-	-	-	-	UniRef90_UPI00096B1E92	2370	0	865	35.5269	92.2543	-1	1	LOW QUALITY PROTEIN protein FAM184A-like	Aethina tumida TaxID 116153	-	-	-	-	-	-	TIGR02168]---[TIGR02168]---[TIGR02168]---[TIGR02168]---[COG1196]---[COG1196]---[COG1196]---[COG1196]---[PTZ00121]---[PTZ00121]---[TIGR02169]---[TIGR02169]---[TIGR02169]---[COG0419]---[COG1269]---[pfam15921	398-2599]---[539-2578]---[386-2518]---[1604-2632]---[539-2608]---[419-2575]---[401-2461]---[1766-2599]---[401-2371]---[1139-2590]---[593-2608]---[1766-2572]---[1700-2590]---[782-2458]---[1541-2374]---[1040-2611	4.00e-12]---[6.00e-11]---[2.00e-09]---[2.00e-07]---[2.00e-11]---[2.00e-08]---[4.00e-08]---[7.00e-07]---[3.00e-10]---[5.00e-07]---[3.00e-08]---[2.00e-06]---[2.00e-06]---[3.00e-07]---[8.00e-06]---[1.00e-05	CTTCTATACATTTTATAGGTCACGATATAAATAAGTAAAAACAAATTATAACAAAATTGAATCGTACAAGAATACGAACAATTTTCTCATGCGTTATTTTTTGATTTTACAAGTTCACGTAAAAATTAATTTTTTTAGCTTACAAAATGAATTTTTGAATTTCAATAAAATGTCTACTTTATAGGGAATGTACAGCACAAGAAAATTATTCGCATTTCCTCCACGTATAAATATAAAAGAAAGAAAAAAAAAATCATTCATCACATTCAGGTATTGTTGGCGGTATTGATAATAACGTAACAGCAGGTCCAGAAAATACAGGATATACAGGTGGTGGCAAATTAACAGGATAATCGGCTGGTTCTTCGACTATATAATCACCACTATTCGTACGTGATA…
TRINITY_DN46640_c0_g2_i2	6666	-	-	-	-	-	UniRef90_A0A139WEH6	2724	0	929	40.8641	95.3714	-1	1	Uncharacterized protein	Tribolium castaneum TaxID 7070	-	-	-	-	-	-	-	-	-	TTTACAGTATCTTTGTATCATACTAGATTTGCCAACGCCACCATTGCCCACGATCACCACCTTAAGTGCTACTTCTAATTCTTCTTCACGCATATTTATTAGGCCTTTGGCCCTTGATTGTATCCCCAATCTGGAGGGTTCATTTTTTGCAAATTTACAGTTGAATTCGGACGCGATTCATGACCACCATTATTCTTCGCTTGCTGCATTGTACGATTATTTCGAGTCATACTACTATCACTATTGTTATTATTATTGTTTAAATAATCGCGATTTTTGCTGATATTGTTAGAAACATTTGATGAGTACATATGTGTCGGTTTGAACTTCGTTATACCGTTTTCATCGACCAAAACATAAGAAATCCGTCCATTCAACACACTTCTTGCCGAATCTTTC…
TRINITY_DN46202_c2_g7_i13	6656	2.7.1.107	Diacylglycerol kinase (ATP).	-	-	-	UniRef90_D6WD28	1692	0	989	25.4207	54.3984	-1	0	Diacylglycerol kinase	Cucujiformia TaxID 41088	GO:0035556]---[GO:0007205	intracellular signal transduction]---[protein kinase C-activating G-protein coupled receptor signaling pathway	GO:0005524]---[GO:0004143]---[GO:0046872]---[GO:0003951]---[GO:0003723	ATP binding]---[diacylglycerol kinase activity]---[metal ion binding]---[NAD+ kinase activity]---[RNA binding	GO:0005622	intracellular	smart00046]---[pfam00781]---[pfam00788]---[smart00314]---[cd16476]---[cd16455]---[cd16479]---[pfam13639]---[cd16454]---[cd16684]---[COG5243]---[cd16469]---[cd16797]---[cd16683]---[cd16665]---[cd16504]---[cd16474]---[cd01783]---[pfam00788]---[cd01768]---[smart00314	285-662]---[288-668]---[1254-1520]---[1257-1514]---[2345-2464]---[2333-2464]---[2342-2467]---[2342-2464]---[2342-2461]---[2345-2467]---[2327-2668]---[2339-2464]---[2339-2464]---[2345-2464]---[2339-2464]---[2336-2467]---[2342-2464]---[957-1247]---[951-1247]---[957-1235]---[963-1247	1.00e-44]---[4.00e-29]---[3.00e-10]---[3.00e-06]---[5.00e-10]---[6.00e-09]---[9.00e-09]---[8.00e-08]---[2.00e-07]---[1.00e-06]---[2.00e-06]---[2.00e-06]---[2.00e-06]---[2.00e-06]---[2.00e-06]---[5.00e-06]---[6.00e-06]---[5.00e-42]---[3.00e-19]---[1.00e-15]---[1.00e-08	AGCAGGCATTGGATAACTACTCGAAACTGTCTATAGTTCGTTTCTCTTGTAATTAAAATCAATTAAAAAATAAATAAATAAATAAATCAATAAAAACAAAATCAAAATCGTTAGTTTTTAATTACAGCAAAACAACATCTATATACACATATTGATTGACCTGCTTTTCTAATTTGCTCATTGGTCACTTTCATTTTGGACAGTTTTTGCCTCTTCTTACCGGTGGAGTTGACCTGTTTAACGCTGTCATCCGGCTTATCCTCTGGATGAAAAACGACCGTCCATCTATCTAAACGTATCTCTTCAGCATCAATAACATCACGTAATAGATTTAATGGATCCTCGCCACCTGTATAACCTGGTCCCCAACGTAATACACGTGCCAGATCATTACCAGTT…
TRINITY_DN46047_c2_g1_i19	6636	-	-	-	-	-	UniRef90_A0A139WNB2	819	0	420	12.3418	65	-1	2	PI-PLC X domain-containing protein 1-like Protein	Tribolium castaneum TaxID 7070	GO:0006629	lipid metabolic process	GO:0008081	phosphoric diester hydrolase activity	-	-	cd08587]---[cd08557]---[cd08616]---[cd08586]---[cd08588]---[cd00137]---[cd08619]---[cd08622]---[cd08587]---[cd08557]---[cd08616]---[cd08586]---[cd08620]---[cd08588]---[cd08621]---[cd00137]---[smart00148]---[cd08619]---[PTZ00268]---[cd08590]---[cd08622]---[cd08622]---[cd08587]---[cd08557]---[cd08616]---[cd08586]---[cd08620]---[cd08588]---[cd08621]---[cd00137]---[smart00148]---[cd08619]---[PTZ00268	197-994]---[197-979]---[197-976]---[710-979]---[197-958]---[566-982]---[692-979]---[3128-3934]---[3137-3961]---[3137-3940]---[3137-3946]---[3137-3952]---[3470-3958]---[3419-3937]---[3131-3940]---[3404-3928]---[3479-3928]---[3482-3940]---[3341-3958]---[3482-3928]---[188-1000]---[5292-6101]---[5301-6101]---[5301-6101]---[5301-6110]---[5301-6101]---[5808-6092]---[5577-6104]---[5739-6101]---[5670-608…	6.00e-70]---[3.00e-47]---[3.00e-31]---[6.00e-11]---[7.00e-07]---[1.00e-06]---[8.00e-08]---[2.00e-75]---[4.00e-69]---[8.00e-47]---[4.00e-40]---[2.00e-17]---[1.00e-15]---[6.00e-11]---[6.00e-11]---[1.00e-10]---[2.00e-10]---[2.00e-09]---[3.00e-08]---[9.00e-06]---[6.00e-110]---[5.00e-85]---[3.00e-67]---[2.00e-49]---[3.00e-41]---[2.00e-16]---[2.00e-07]---[3.00e-08]---[6.00e-08]---[8.00e-09]---[3.00e-06…	ATGCTGTTTATTTTTTATTTTTGTAACAATGGCATTTAATGTAACTATATTTGTAAAGAACTGATTTATAATTTATAAACAATGTACAAAATTATGGAGAATATAAATTAAACTCTAATAAGTCCTTTTGTTCTGATTTGTTTTTCTTTTTCGATTCAACTTTAAGTATTTGTTAGAAAAGAACTTATTTATTATTGTTAGCCTCAATAGCTACATGAATTATATCGTTGCCTAAGAAGTAATCAGTAGCAACAACGTTGACATCTTTTGTCCAATCATCTCTAAACCATTGAGTCACTTTCCGATTAACATCATTAGCAAGCTTCCGTAAATTATTCGTACGAAAGAGTAAATCTATAGGTTGTGGTGTTAATTCAGCCATCAATGCAAACATTGGAT…
TRINITY_DN35492_c2_g1_i5	6629	-	-	-	-	-	UniRef90_UPI00077DCD87	2130	0	719	32.1315	98.331	-1	1	thrombospondin type-1 domain-containing protein 1 isoform X4	Tribolium castaneum TaxID 7070	-	-	-	-	-	-	cd00041]---[smart00209]---[pfam00090	2699-2950]---[3146-3286]---[3146-3283	3.00e-07]---[4.00e-17]---[3.00e-14	CTCGCATTAGATACATATATACCAAATTATATAAATTTAGCATTTTTGTTTTTTTTTAGATAACATTCTATAACACAACCTGGAAAAAAGAAATACATATTTACAAGGAACTTGAAATTTACCTACATGTACCTATATGTATATATTTGTGTGATTTATAATAAATAAATACATAAATAAGCGACTAATTTTCCTAAAATTGGTCAAGTCCCCCACAACGAACACATCACTTCAGGACTTCCAATATAAATTACAAAACAACCAATCTAATCTAACTAAGCTATATATATTATCGACAAATATAATGAAAACTCTGGCATACATGACTAGATTTTTTTTTCTTTAACACTAGAGATAACTGAAGCTTATATTTTCATTCATCTTTGTTTGTTTTTTCTC…
TRINITY_DN46383_c0_g1_i9	6628	-	-	-	-	-	UniRef90_UPI00077DCC56	3963	0	1651	59.7918	81.5263	-1	0	kinesin-like protein unc-104 isoform X9	Tribolium castaneum TaxID 7070	GO:0048489]---[GO:0047496	synaptic vesicle transport]---[vesicle transport along microtubule	GO:0005524]---[GO:0008017]---[GO:0003777	ATP binding]---[microtubule binding]---[microtubule motor activity	GO:0005737]---[GO:0005874]---[GO:0005875]---[GO:0045202	cytoplasm]---[microtubule]---[microtubule associated complex]---[synapse	cd01233]---[cd01365]---[smart00129]---[cd00106]---[pfam00225]---[cd01369]---[cd01374]---[cd01371]---[cd01372]---[cd01366]---[cd01370]---[cd01364]---[cd01373]---[cd01368]---[COG5059]---[cd01367]---[cd01375]---[cd01376]---[pfam00225]---[cd01366]---[cd01365]---[smart00129]---[cd00106]---[cd01369]---[cd01374]---[cd01371]---[cd01372]---[cd01370]---[cd01364]---[cd01373]---[pfam12473]---[cd01368]---[COG…	614-922]---[4346-4525]---[4346-4522]---[4373-4525]---[4367-4525]---[4367-4522]---[4367-4522]---[4367-4519]---[4367-4522]---[4361-4525]---[4367-4522]---[4340-4519]---[4340-4525]---[4373-4519]---[4187-4519]---[4373-4519]---[4373-4525]---[4373-4519]---[5160-5999]---[5163-5999]---[5160-6020]---[5160-6017]---[5160-6017]---[5160-6023]---[5160-6017]---[5160-6017]---[5163-6020]---[5133-6017]---[5160-6023…	4.00e-47]---[3.00e-36]---[1.00e-26]---[3.00e-23]---[1.00e-26]---[4.00e-15]---[7.00e-14]---[2.00e-22]---[2.00e-20]---[3.00e-15]---[7.00e-19]---[2.00e-17]---[2.00e-18]---[7.00e-06]---[5.00e-14]---[5.00e-11]---[7.00e-10]---[4.00e-08]---[1.00e-109]---[1.00e-75]---[1.00e-159]---[4.00e-111]---[7.00e-110]---[4.00e-82]---[2.00e-79]---[2.00e-78]---[6.00e-77]---[2.00e-70]---[1.00e-64]---[4.00e-64]---[9.00e…	GTAAGGAATATCGATAAATTTTAATTAGATTGGTACATGTATCTTCATATATATTTTTTATTATTATTATTATTATTAATATTTTTATTATTATAAGAAGCATTTCAATTCTATTCTTCTTTGATAACACTTTTTAGGGGAATATTTGAGAATATTCGCAATATAAACGGTAATGTTAGCGTTTACATTGCGGATATTCTCTGGAATCGAATATTGATTAAAGCAATTTTGAGATTCAATTTTTTTTTTTTTACATTTACATTGAGAATATTGCACACACGTTTAAATCGCACCGTGGAAATTCCTTTAAATAATAACCAATTCCTTTTTACATCAACAATCATTCAAATTCACTCATTCATTCGAATTAATAAAGCAACAAAATGACTAGAGTTTCAT…
TRINITY_DN43491_c0_g3_i1	6626	-	-	-	-	-	UniRef90_S4PSG3	1863	0	1110	28.1165	56.2162	1	1	ATP-dependent DNA helicase (Fragment)	Pararge aegeria TaxID 116150	GO:0006310]---[GO:0006281]---[GO:0000723	DNA recombination]---[DNA repair]---[telomere maintenance	GO:0005524]---[GO:0003678	ATP binding]---[DNA helicase activity	-	-	pfam14214]---[pfam05970	2012-2455]---[3815-4858	5.00e-60]---[2.00e-99	AAGTCGGGTTAGTTACACCATTTATAATTTAAGAACGGCTGGACCGATTTTAATGATTTTTGATTTGTTGTAGGAGAGGCTAGCGGACTTACGAAAGAAAGCACTTTGCGCTTTAAATATATAGATATAGAAAATACTATAATGGAAATCTAAATAAAATATTACAGCTAAAGTGTAATTTTTTTTGTTTTATGTTGTCTGTTATTTGTTTAAAATATATATATACAATGTATATATATATATATATAAAGGTTACCGTTCGATTTGTTTGTTTTGTGCGAGTGTCATTAATAAATATTATTGTGTAAGTATTGTTATTAAAAAATGCCAAACCCAGAAGATCTAATCTTTCCCAACAAAGCCGTAATGCAATTAGGCTTCGTAATATTGCGAATGAAT…
TRINITY_DN42025_c1_g1_i5	6605	-	-	-	-	-	-	-	-	-	-	-	-	-	-	-	-	-	-	-	-	-	-	-	-	AATCCATAACTTGCAACTTGTCTGATTTTAACTAGGGGATGTCTTTGTGTAATTCAAATCCATCTCTCTCTCTCTCACACACACACTCTCCCTCTCTATATATATACTCTTACTATAATTACAAACATCTACACTTTTCACTGTTTAACGACTAATGTCGAAAAATCTAAAAAAAAAAACAAGAGGATGAAAGTGATGGCAAAGTAAAGAAATACAACCAAACTAGGATAAATAGGGGGAGTTGTTTCAATGGAACTATAAGATGAAAGGTTGTTTTATTAATGAGTTGACATTCTCTATAGAATGTACATATTTTCAATTGAAGGCGAGTGGTAGTGAAATTAAATTTCAAATAGTTCCCATTGAAATGTGAAATACTTTTGTGCGTCTACAACGGTT…
TRINITY_DN46265_c0_g1_i7	6599	3.4.19.12	Ubiquitinyl hydrolase 1.	-	-	-	UniRef90_D6WPT8	5937	0	3261	89.9682	60.0123	-1	0	Ubiquitin carboxyl-terminal hydrolase 34-like Protein	Tribolium castaneum TaxID 7070	GO:0090263]---[GO:0016579]---[GO:0071108]---[GO:0006511]---[GO:0016055	positive regulation of canonical Wnt receptor signaling pathway]---[protein deubiquitination]---[protein K48-linked deubiquitination]---[ubiquitin-dependent protein catabolic process]---[Wnt receptor signaling pathway	GO:0004197]---[GO:0004843	cysteine-type endopeptidase activity]---[ubiquitin-specific protease activity	GO:0005829	cytosol	COG5560]---[cd02665]---[cd02659]---[cd02668]---[pfam00443]---[cd02257]---[cd02661]---[cd02660]---[COG5077]---[cd02664]---[cd02674]---[cd02667]---[cd02663]---[COG5533]---[cd02658]---[cd02657]---[cd02671]---[COG5207]---[cd02662]---[pfam13423	4233-4910]---[4332-4868]---[4233-5255]---[4239-5246]---[4242-5249]---[4239-5246]---[4242-5246]---[4371-5246]---[4236-5294]---[4239-5246]---[4239-5246]---[4239-5246]---[4239-5246]---[4236-5249]---[4377-5246]---[4239-5246]---[4374-5327]---[4650-5252]---[4239-5246]---[4386-5249	6.00e-11]---[2.00e-10]---[4.00e-141]---[8.00e-60]---[2.00e-58]---[6.00e-54]---[8.00e-38]---[3.00e-37]---[2.00e-36]---[2.00e-35]---[4.00e-34]---[5.00e-25]---[3.00e-22]---[4.00e-22]---[7.00e-22]---[5.00e-16]---[3.00e-15]---[1.00e-12]---[3.00e-10]---[2.00e-09	TCCACTTATAATTATGTAGACACTGTATATGTGTAGTTTTTTGTTTTCTTTTATTTTGTATTTGCTAATTATTTACGATATGGAAAATACACATGGATAAACCTTCAAAATATTTTTTGTGTATTGTTCATTATATTTTGTATTTACATTTTGTAGATTGATAAAAGAAGTATGACTGTTCAAGATGAATAAAATTTAACAAAAAGTGATGATAGATTATCACAAAATTTAAAAACACCTGTTGTTCCGCGTTAACTTTGATAATACAGCAACATATAAAAGAGATACTTTATTTAACAGTCTTATAATGAAAAGTTTACAGTGAAAATTTTTAAGAAGCACAATCAACAGTACAATAAAGGTTTGTTGCAATTTAAGTAATTATAGAAAATTTACACA…
TRINITY_DN40392_c0_g1_i2	6599	-	-	-	-	-	UniRef90_N1NV95	990	0	422	15.0023	72.7488	-1	2	CG13597-like amine receptor	Cucujiformia TaxID 41088	-	-	GO:0004930	G-protein coupled receptor activity	GO:0016021	integral to membrane	cd15314]---[cd00637]---[cd14967]---[cd15203]---[cd15074]---[cd15049]---[cd14964]---[cd15061]---[pfam00001]---[cd15048]---[cd14969]---[cd15053]---[cd14970]---[cd15297]---[cd15065]---[cd15051]---[cd15302	5533-5763]---[826-1470]---[811-1422]---[811-1422]---[814-1485]---[811-1416]---[826-1473]---[811-1410]---[838-1476]---[808-1422]---[811-1422]---[811-1488]---[811-1422]---[811-1434]---[811-1419]---[811-1410]---[811-1422	4.00e-06]---[1.00e-19]---[8.00e-13]---[9.00e-11]---[1.00e-10]---[3.00e-10]---[3.00e-09]---[3.00e-09]---[1.00e-08]---[7.00e-08]---[9.00e-08]---[3.00e-07]---[5.00e-07]---[1.00e-06]---[1.00e-06]---[2.00e-06]---[6.00e-06	TTTAGGTTTACAGTTACATATTACAGTAATGATTCTTTTTATAGTAACATCACTATGTGTAGTTACTTTTTGAATATGAATATTTGAGAAGTTGATATTTAATTGTTTTAAAACATAGTCCCATATTGCTACAAACATGAACACTAAACACTTGGTGGTCAATAATTACTTTCATGCCCTTCTTTTTTTTTTGACTATATTGACACAATTTTGATCTCTTTTACAACAGTTTTTTTTATTTTATGGAAATTTTAAATAATTACATCAATATATCGTGGACGAATTAATATTAAATTCTATCTAAAAAAAAAATTGCTTAATTTTCAATTATTATATTATTGATCACAATTTGACAAACAAGACTACACCAGTTCACTTTGATAATGTGGCAGTTTCAGT…
TRINITY_DN46161_c2_g1_i6	6584	-	-	-	-	-	UniRef90_UPI0008401226	5112	0	1751	77.6428	99.3147	-1	2	uncharacterized protein LOC108621909	Ceratina calcarata TaxID 156304	-	-	-	-	-	-	pfam00665]---[pfam05380]---[pfam05585]---[pfam03564]---[cd01644	619-954]---[2029-2394]---[3460-3921]---[4399-4833]---[2437-3081	2.00e-09]---[2.00e-54]---[1.00e-10]---[2.00e-38]---[3.00e-72	CATTTTACAATGTAATCATAACATGCCGCCCGGCTTGAACAGCATGCGTTCAAAAAACAGCTTAATTCACTACATTCAAAAATTTATTAAATATCTACACTAACACAAACTTTACTGCACTGGTAAAGGAGCAACACGTTTAACACAACGCTTATAAATTCCTTTAAATGTTCGCACACTCACCACTCTCACTATTCCATCGGAACCAGGATGAATTTCAACTATTCTTCCCAAAACCCAACACAACGGTGGGGTGTTATCTTCTTTTAAAACCACTAATGTACCGATGGATATCTGCTCTGACGCACCAGATTGCCATTTCGATCTTACGTTGAGCGCATTGAGATATTCTTTGTTCCACCTTTTCCATATGTGTTGTTTGATGGTTTGAATATGCTG…
TRINITY_DN39783_c0_g1_i8	6581	-	-	-	-	-	UniRef90_A0A139WGS1	885	7e-135	475	13.4478	59.7895	-1	1	Collagen alpha-1(IV) chain-like Protein	Tribolium castaneum TaxID 7070	-	-	GO:0005201	extracellular matrix structural constituent	GO:0005604]---[GO:0005581	basement membrane]---[collagen	pfam01413]---[smart00111]---[PTZ00449]---[PTZ00449]---[pfam01391]---[pfam01391]---[PTZ00449]---[PTZ00449]---[PTZ00449]---[pfam01413]---[smart00111]---[PHA03247]---[PHA03247]---[PHA03247]---[PHA03247]---[PTZ00449]---[PTZ00449]---[PTZ00449	401-802]---[392-805]---[2070-2630]---[3252-3710]---[3338-3517]---[3299-3472]---[4653-4934]---[5244-5558]---[5223-5522]---[812-1123]---[806-1129]---[1167-2492]---[1899-3722]---[1800-2738]---[1164-2426]---[1839-2417]---[1800-2303]---[2901-3386	5.00e-57]---[2.00e-52]---[3.00e-06]---[3.00e-09]---[1.00e-07]---[9.00e-06]---[1.00e-05]---[1.00e-07]---[2.00e-06]---[5.00e-56]---[9.00e-50]---[1.00e-09]---[1.00e-08]---[5.00e-08]---[5.00e-07]---[7.00e-09]---[1.00e-08]---[9.00e-07	ATTTTTTTGTTCTAATAATTTTTTATTAATTCAATGATAAAATAATTGATTTCAGCAATTATTATTATTATTACATACATACAACTTAACAACTAAATTCTATACAAATATCTTTACATGCTTTATTTTTTGTTTAAAAAAAGAAAAATTAGTGTTATATAAAACATGGCACGGCAGTATTAAACAGTTAAAAGCTCTTTATACAAAAACAATGTTTTTTTTTTTTAATTGTTCGAAAAAGACATTAATTAAAGTGCTTGTTCATCTGTTAGTTTTCCTTATCACACATAGATGAACAAGAACTTGATCGTGAAAGGAACACTATGAGGTTTTTGAACACATTCAAAATGAAGAAAAACAAAAATTAATAATAAATGGTAATAGCCTAGTAGTTTTTAA…
TRINITY_DN46967_c5_g1_i5	6561	-	-	-	-	-	UniRef90_A0A139WPI9	1842	0	622	28.075	98.8746	-1	1	Plastin-2-like Protein	Tribolium castaneum TaxID 7070	GO:0051764]---[GO:0051017]---[GO:0051639]---[GO:0031100]---[GO:0016477]---[GO:0022617]---[GO:0071803]---[GO:0010737]---[GO:0033157]---[GO:0009611]---[GO:0002286	actin crosslink formation]---[actin filament bundle assembly]---[actin filament network formation]---[organ regeneration]---[cell migration]---[extracellular matrix disassembly]---[positive regulation of podosome assembly]---[protein kinase A signaling cascade]---[regulation of intracellular protein transport]---[response to wounding]---[T cell activation involved in immune response	GO:0051015]---[GO:0005509]---[GO:0051020]---[GO:0042802]---[GO:0005178	actin filament binding]---[calcium ion binding]---[GTPase binding]---[identical protein binding]---[integrin binding	GO:0015629]---[GO:0005884]---[GO:0032432]---[GO:0005737]---[GO:0005829]---[GO:0070062]---[GO:0005615]---[GO:0030175]---[GO:0005925]---[GO:0048471]---[GO:0001891]---[GO:0005886]---[GO:0002102]---[GO:0001726]---[GO:0032587]---[GO:0001725	actin cytoskeleton]---[actin filament]---[actin filament bundle]---[cytoplasm]---[cytosol]---[extracellular vesicular exosome]---[extracellular space]---[filopodium]---[focal adhesion]---[perinuclear region of cytoplasm]---[phagocytic cup]---[plasma membrane]---[podosome]---[ruffle]---[ruffle membrane]---[stress fiber	pfam00307]---[pfam00307]---[cd00014]---[cd00014]---[smart00033]---[smart00033]---[pfam00307]---[cd00014]---[smart00033]---[COG5126]---[COG5126]---[pfam13499]---[PTZ00183]---[COG5069]---[pfam00307]---[cd00014]---[smart00033	60-374]---[414-716]---[414-713]---[60-365]---[420-719]---[54-362]---[1191-1523]---[1188-1523]---[1194-1523]---[1659-1907]---[1656-1874]---[1659-1865]---[1674-1910]---[54-1850]---[786-1106]---[798-1103]---[801-1091	1.00e-18]---[2.00e-17]---[2.00e-09]---[1.00e-07]---[3.00e-17]---[2.00e-15]---[5.00e-17]---[4.00e-18]---[2.00e-16]---[5.00e-09]---[2.00e-07]---[3.00e-07]---[3.00e-07]---[3.00e-71]---[1.00e-18]---[9.00e-11]---[2.00e-11	TATTATTATTATTATTGTTGTTGTGTGACACTATCCATGTTAGGTACGTAATCTAATGCCATTAAACACGCAAATACAGTCATAACCATTTTCGGTTTACCTTCCGCAATATCTTCCGGTAAAGCGTAAACTCTAGCTCCGATTTTACGTGACATGGAAATTGCGTATTTGGCATTAGCCAAATTATCCTCTTCATTTCCACCATTTTTAACTAAATCATAATTAACAGCACCTGGTTTTATAGCATCAATTAAATCAATAACAACTTTAGCATCAGTAATTGTTGGATCTTGAAAATTTTTTATGGAAGACTTTTTACCAGCTGATAATAATTTATTATTAACCCATGTAACAATTTCTTTCTCAACAATCGGACTACCAGATTCAGCTAATTGTGAT…
TRINITY_DN44147_c3_g1_i1	6558	2.7.7.49	RNA-directed DNA polymerase.	-	-	-	UniRef90_A0A1B6DI21	3429	0	1277	52.2873	93.8136	-1	1	Uncharacterized protein	Clastoptera arizonana TaxID 38151	GO:0015074	DNA integration	GO:0004190]---[GO:0004519]---[GO:0003676]---[GO:0003964	aspartic-type endopeptidase activity]---[endonuclease activity]---[nucleic acid binding]---[RNA-directed DNA polymerase activity	-	-	pfam00665]---[cd09274]---[cd09275]---[cd01647]---[pfam00078]---[cd03715]---[cd01645]---[cd03714]---[pfam07253]---[cd00304	2343-2654]---[3351-3704]---[3345-3704]---[3990-4535]---[3990-4487]---[3999-4616]---[3990-4586]---[3999-4334]---[656-1855]---[3990-4334	6.00e-13]---[1.00e-58]---[2.00e-06]---[3.00e-80]---[1.00e-41]---[5.00e-37]---[1.00e-26]---[1.00e-09]---[4.00e-07]---[7.00e-06	GATTTTCTCCAGTTTTTTTTTTTTATTTAAAAAAAAATGAAATCTGGCTCACCTTATAATTATTTTTTCTTCTCTCTCTCTTTTTTTTTTTTTTTTTGTTTTGTTTTGTTTTGTTTGTGGGAGTCTAACGTTGCCTTCTGATGAGGACGTCACTCGGAAATAGCTGCGGATATGTCACAGGTTAACTGTTTAACAGATCACAAATAATGCAAGCTATTCCACCGCTTGTCACCAATTACAAAGTTTTGAAAATACAAATGAATTTTATTTTAAACGAATATTAATGTTACAAATTTTATAGATGTACAATAACTAACTATCTATGGAAAGATCATCCATTTATATGTTTAAAATATTTACTTTACGCTGATAAGATGTTGTCTTTAATTATAACATCTC…
TRINITY_DN46581_c0_g1_i2	6551	2.3.2.26	HECT-type E3 ubiquitin transferase.	Protein modification	protein ubiquitination	-	UniRef90_D2A235	3366	0	2583	51.3815	43.2443	-1	1	E3 ubiquitin-protein ligase HECTD1-like Protein	Tribolium castaneum TaxID 7070	-	-	GO:0046872	metal ion binding	GO:0005737	cytoplasm	pfam06701]---[pfam07738]---[cd00204]---[cd00204]---[cd00204]---[sd00045]---[sd00045]---[pfam12796]---[pfam12796]---[PHA02878]---[COG0666]---[PHA03095]---[PTZ00322	1499-1675]---[1781-2182]---[4845-5162]---[4800-5123]---[4950-5219]---[4845-5105]---[4920-5162]---[4920-5195]---[4833-5093]---[4899-5183]---[4845-5261]---[4845-5174]---[4839-5081	2.00e-25]---[6.00e-21]---[3.00e-20]---[1.00e-17]---[4.00e-08]---[2.00e-18]---[7.00e-15]---[6.00e-13]---[2.00e-10]---[2.00e-07]---[2.00e-07]---[7.00e-06]---[8.00e-06	TAAATGATAATAAATTTCTTGATACCATTACTTCATCATAATCAGCATCATCTTCATTTTCATCATCATCATTATCATCATCATCACCCATTTCTTCATCATCATCTAATTCAGCTAATAATGTTGGTGCACGACATGATTCTAAAAAATCTTCTAAAGATACTTGTTCACTATCACTACTTGTTGATGTTAAACTCATTGTTAATGCTTGACTTAAACCTTGTACAGTTCCTGTTGTTGTTGATATACCACTTTGTTGTGCTGCTGTATTATTACTAGATGATAAACTTGGATAACTTTGTGCTGTACTTAATAAACCACTTGGAAAATTACTTGATAATGCTAAACGTACTAAACTAGATACTGAATTTGGTCCACGTGGAAATAATGAACCAGAAT…
TRINITY_DN46031_c1_g1_i2	6545	1.1.1.100]---[1.3.1.39]---[2.3.1.38]---[2.3.1.39]---[2.3.1.41]---[2.3.1.85]---[3.1.2.14]---[4.2.1.59	3-oxoacyl- acyl-carrier-protein reductase.]---[Enoyl- acyl-carrier-protein reductase (NADPH Re-specific).]---[ Acyl-carrier-protein S-acetyltransferase.]---[ Acyl-carrier-protein S-malonyltransferase.]---[Beta-ketoacyl- acyl-carrier-protein synthase I.]---[Fatty-acid synthase.]---[Oleoyl- acyl-carrier-protein hydrolase.]---[3-hydroxyacyl- acyl-carrier-protein dehydratase.	-	-	-	UniRef90_D6WBV1	6426	0	2149	98.1818	99.9069	-1	1	Uncharacterized protein	Tribolium castaneum TaxID 7070	GO:0006084]---[GO:0071353]---[GO:0006633]---[GO:0030879]---[GO:0001649	acetyl-CoA metabolic process]---[cellular response to interleukin-4]---[fatty acid biosynthetic process]---[mammary gland development]---[osteoblast differentiation	GO:0047451]---[GO:0004317]---[GO:0004316]---[GO:0004315]---[GO:0004313]---[GO:0004314]---[GO:0045296]---[GO:0008144]---[GO:0047117]---[GO:0004319]---[GO:0004312]---[GO:0016295]---[GO:0070402]---[GO:0004320]---[GO:0016296]---[GO:0031177]---[GO:0042803]---[GO:0003723	3-hydroxyoctanoyl-[acyl-carrier-protein] dehydratase activity]---[3-hydroxypalmitoyl-[acyl-carrier-protein] dehydratase activity]---[3-oxoacyl-[acyl-carrier-protein] reductase (NADPH) activity]---[3-oxoacyl-[acyl-carrier-protein] synthase activity]---[[acyl-carrier-protein] S-acetyltransferase activity]---[[acyl-carrier-protein] S-malonyltransferase activity]---[cadherin binding]---[drug binding]…	GO:0005829]---[GO:0070062]---[GO:0042587]---[GO:0005794]---[GO:0042470]---[GO:0016020]---[GO:0005739]---[GO:0005886	cytosol]---[extracellular vesicular exosome]---[glycogen granule]---[Golgi apparatus]---[melanosome]---[membrane]---[mitochondrion]---[plasma membrane	pfam16197]---[pfam02801]---[COG3321]---[cd00833]---[pfam00698]---[cd05195]---[smart00829]---[smart00827]---[smart00825]---[pfam00109]---[TIGR02813]---[cd08251]---[COG0304]---[cd05276]---[cd00825]---[TIGR02824]---[cd00834]---[cd00828]---[COG0604]---[cd08266	5081-5410]---[5414-5767]---[3830-6472]---[5282-6472]---[4070-5020]---[1529-2350]---[1529-2350]---[4166-5014]---[5282-6466]---[5777-6472]---[4166-6466]---[1529-2179]---[5312-6469]---[1529-2182]---[5282-6253]---[1523-2182]---[5312-6466]---[5282-6466]---[1523-2182]---[1523-2182	4.00e-34]---[8.00e-25]---[7.00e-118]---[3.00e-94]---[5.00e-78]---[2.00e-71]---[2.00e-66]---[2.00e-60]---[7.00e-59]---[3.00e-57]---[1.00e-34]---[2.00e-30]---[5.00e-29]---[3.00e-28]---[4.00e-27]---[2.00e-24]---[2.00e-24]---[8.00e-24]---[9.00e-24]---[1.00e-23	GCTCAATTTATTCTAAAATCCCCTACATCAACAGTCCAATCAGTACAATAGTTTAGATAAGATAATGTTGTTCGTTGATATATTCAGCAGTTACTTCACTGTTGATTATACTCAAATGATCACCGTTGACCAAAGTAATTTTCGGTGTTTGTTTACAAAACGATACTAATCCACAATTATCGTATTTACTCGATCCAAATGGTCGAATTAGATGAATTTGACCACTAACCAATTCATCGTTAGCATTGAATTTGGATAGGTCCTCCAATCGTGCTTTCAATGTATCTAAACCAACTTCTAAATATTTCCGTTCAGGTAATGTTCCTTCATAATTATCTAGAGTAACTTTAACACGTGCTTGCCAAGTTGATGTACCATTCATCTTTTTCACAACTTCTG…
TRINITY_DN45204_c0_g1_i3	6542	-	-	-	-	-	UniRef90_D6WHT0	5994	0	2008	91.6234	99.9004	-1	1	HEAT repeat-containing protein 1-like Protein	Tribolium castaneum TaxID 7070	-	-	-	-	-	-	pfam12397]---[pfam08146]---[smart01036	5192-5539]---[650-1054]---[650-1066	1.00e-20]---[5.00e-29]---[7.00e-26	TTTTTTTTAGAAATATTAGTGTTTATTTAGAACCTTGGAAATTAATCAGTAGATTTACAGAATAACTAAACAACCTGGCATCTATAGATTTCGAGTTTCCACTACCAACACATTAGTTACAAAATTACTACATTTGAGCTACTTTCAATGACGTCACACGAGCGGCAAATTTGATTTCTTAAACACCAGAGAGCAGAACAAATACTTATAATAATGGTTTTATTTCAATTACAATGATACATTTTTAGAAATATTTCTGTATAGGTTCACCCAATATCTTCTCCATCATTTGTATAGATTTCCGGCAAACTTTCTCAACTTCCTCCTCTTCATCTTCCAATAATTCAGCCAAAAATGGTATAGTTTCTGGTAATAATGGTAAGAAATCTTCACCAACTT…
TRINITY_DN44232_c1_g1_i7	6540	-	-	-	-	-	UniRef90_D6W8F2	1794	0	608	27.4312	96.3816	-1	1	Uncharacterized protein	Cucujiformia TaxID 41088	GO:0006260]---[GO:0006351	DNA replication]---[transcription, DNA-dependent	GO:0003677]---[GO:0003700	DNA binding]---[sequence-specific DNA binding transcription factor activity	GO:0005634	nucleus	smart00523]---[pfam10524]---[pfam03165	3267-3593]---[3654-3767]---[3276-3590	2.00e-24]---[1.00e-20]---[3.00e-17	CCTCTGATTTATTCTTAAAATTAAAGTCATACAATCGCTTTTTGTTAAGCATACTACTTAATTATAATAATAATAGTAATAATAATAATAATAATAATAATAATAACTACTACTGACGTATGTACGTCTAACAATTGAATCAAAAATATCAATGGCACTGGTTAAATATCACCCGATTCTATAAGTATATGCATAAGTAACAAATACTTTTATTTTGTTATTTATTTACTGTATAATTATAACTTCGATTATATTAATAAATTGTCCAAATTATTAGATCTTCACATTTTAACGCAAACAATAATGATAATTACAATAAATTAATTATTATTTAATTAAAAGCTTGAATTAGTTAAAAAATATTAATTAGACCTGGTTAAGTGTTAATAAATATTACAA…
TRINITY_DN45781_c1_g2_i6	6529	-	-	-	-	-	UniRef90_D6WI64	6273	0	2215	96.079	95.5305	-1	2	Uncharacterized protein	Tribolium castaneum TaxID 7070	GO:0006336	DNA replication-independent nucleosome assembly	-	-	-	-	sd00006]---[sd00006	6015-6338]---[5916-6203	8.00e-10]---[1.00e-10	CCTGAATCTAATGAAAATTTCAATTGTGATGGCTTAAATCCTGATATAGATGCTGCTGTTGCTGCTGCTGATGATGATGATGATGATGGTGATACTGATGATGGTGATAATGAAGCTGGTATACTGGGAATATTAATTTTCTTTGATGTTGATGAATCTTTTGCTATAATTTCCGCTTCAATATTTTTCGTTAATTGTTTTGTTGATAATTGTTTTTGACGATCAGCTAATTTCTCTTGTAATGTTTTACCAGGACTGGATGGTATAAATGATGGTATACTCATTGTATTGGACATTACTGGTGTTATTGAGATATTTGGACGATCTTTCATTAGAATATTTGCAGCTTTTTCGATACTCTTTTGTATATGGGAATGGGCTTTTGTTATTGTCGGTTCC…
TRINITY_DN45329_c0_g2_i9	6518	-	-	-	-	-	UniRef90_UPI00077DDEB3	3240	0	1264	49.7085	85.443	-1	2	nephrin isoform X4	Tribolium castaneum TaxID 7070	-	-	-	-	-	-	smart00410]---[smart00410]---[smart00410]---[smart00409]---[smart00409]---[smart00409]---[pfam13927]---[pfam13927]---[pfam13927]---[cd00096]---[cd00096]---[cd00096]---[pfam07679]---[pfam07679]---[pfam07679]---[smart00408]---[smart00408]---[cd05725]---[cd07693]---[cd05724]---[cd05730]---[cd05773]---[cd05746]---[pfam00047]---[cd00096]---[cd05761]---[smart00410]---[smart00409]---[pfam13927]---[pfam0…	3331-3591]---[3619-3876]---[3025-3276]---[3331-3591]---[3619-3876]---[3025-3276]---[3373-3606]---[3658-3903]---[3064-3324]---[3352-3558]---[3040-3261]---[3628-3831]---[3331-3603]---[3025-3273]---[3619-3876]---[3649-3858]---[3364-3570]---[3349-3558]---[3331-3606]---[3331-3585]---[3358-3585]---[3010-3333]---[3031-3261]---[3340-3594]---[4243-4431]---[4252-4428]---[5443-5721]---[5443-5721]---[5494-57…	3.00e-13]---[5.00e-09]---[1.00e-06]---[3.00e-13]---[5.00e-09]---[1.00e-06]---[1.00e-12]---[9.00e-10]---[1.00e-08]---[3.00e-11]---[4.00e-09]---[2.00e-08]---[1.00e-10]---[1.00e-06]---[1.00e-06]---[4.00e-09]---[2.00e-08]---[8.00e-09]---[4.00e-08]---[4.00e-08]---[1.00e-07]---[1.00e-07]---[5.00e-07]---[8.00e-07]---[9.00e-06]---[9.00e-07]---[8.00e-10]---[8.00e-10]---[1.00e-05]---[6.00e-10]---[1.00e-07]…	GGTATACAAGCGCGTAAAAACAAACATTCAATTCTTTATTATATTATTGTTTTGTCGACGAAACGTAGAAAGAATTGAAGATTTGTTTTTTGGATATTTTTGAAAATGTTTTTCTTTCATATTTACAATTTTATGAAATGTGATGATTATGATTCTAGGATAGAAATTTGATGAGGAAAATCGTTAGGGGAAATACGACAGGGAATTATTTTAGAAACACCGCACTAGTTTACAATACACAGCAGATTGTATTGATAATTGAAGGCACTTTGAACATTTATTATTATGTTTTTTTTTCATTTGTTAATTTATTAGTCATTACATTGGCAAAATGGAAGGTATTAGTTTCATCTCTTTACTCTCATCTTAAATATTTAATTTATTTACAATGATTTAGTT…
TRINITY_DN44579_c0_g2_i4	6497	-	-	-	-	-	UniRef90_UPI00077DD8FC	5508	0	1893	84.7776	97.9398	-1	0	cadherin-23 isoform X1	Tribolium castaneum TaxID 7070	GO:0042491]---[GO:0060088]---[GO:0006816]---[GO:0016339]---[GO:0007155]---[GO:0050957]---[GO:0007156]---[GO:0048839]---[GO:0042472]---[GO:0060122]---[GO:0007626]---[GO:0045494]---[GO:0048563]---[GO:0051480]---[GO:0050953]---[GO:0007605	auditory receptor cell differentiation]---[auditory receptor cell stereocilium organization]---[calcium ion transport]---[calcium-dependent cell-cell adhesion]---[cell adhesion]---[equilibrioception]---[homophilic cell adhesion]---[inner ear development]---[inner ear morphogenesis]---[inner ear receptor stereocilium organization]---[locomotory behavior]---[photoreceptor cell maintenance]---[post-…	GO:0005509	calcium ion binding	GO:0005813]---[GO:0016021]---[GO:0060091]---[GO:0001917]---[GO:0005886]---[GO:0032420]---[GO:0032426]---[GO:0045202	centrosome]---[integral to membrane]---[kinocilium]---[photoreceptor inner segment]---[plasma membrane]---[stereocilium]---[stereocilium bundle tip]---[synapse	cd11304]---[smart00112]---[pfam00028]---[cd11304]---[cd11304]---[smart00112]---[smart00112]---[pfam00028]---[pfam00028]---[cd11304]---[cd11304]---[smart00112]---[smart00112]---[pfam00028]---[pfam00028]---[cd11304]---[cd11304]---[smart00112]---[pfam00028]---[cd11304]---[cd11304]---[smart00112]---[pfam00028]---[cd11304]---[cd11304]---[cd11304]---[cd11304]---[smart00112]---[smart00112]---[smart00112…	1491-1829]---[1485-1715]---[1506-1826]---[2508-2804]---[2181-2477]---[2502-2759]---[2175-2429]---[2577-2804]---[2232-2453]---[3522-3830]---[3153-3488]---[3147-3440]---[3510-3776]---[3531-3830]---[3168-3482]---[4197-4508]---[4530-4859]---[4191-4451]---[4215-4505]---[5229-5525]---[5553-5828]---[5220-5474]---[5241-5525]---[4884-5195]---[2841-3128]---[1854-2147]---[3855-4175]---[4875-5147]---[2835-30…	2.00e-13]---[1.00e-10]---[2.00e-06]---[2.00e-25]---[2.00e-13]---[2.00e-18]---[1.00e-09]---[3.00e-12]---[4.00e-06]---[1.00e-21]---[3.00e-19]---[3.00e-11]---[4.00e-10]---[3.00e-14]---[5.00e-11]---[7.00e-23]---[2.00e-10]---[4.00e-13]---[1.00e-13]---[3.00e-19]---[2.00e-10]---[3.00e-14]---[2.00e-12]---[4.00e-26]---[4.00e-24]---[6.00e-22]---[2.00e-18]---[6.00e-16]---[2.00e-15]---[3.00e-14]---[2.00e-13]…	CTTAAATCATGTTAATAAAAATATAAATACGTAAGTGAATATAAATAAATGATGATATCGTTGTTATAATAATCGGCGAAAGGAATTTTTATATTTTACTGTTTACAGTTAAATTTTAGCAAATTTTCAAAATTACCGGAAAAAGAACATTTAGTGACATCTCTAATTAAGAAGAATAACTATATAGTTCATCTACAGATTTCTGTAAAATTACGTTAAATCAATTTTTAGCTAAAGCGTATCATAGACGAGGCGGATAGTTGAAAGTGATTGTGTTCGTTGTGTTTTTGTACAGAATAATAATCCTATTTCTGTTTTTTTGTTTATCAATCCAAATGTAGCACAGATATCTTATTACGACTTCTAAAATTATAAAATTTGGTTAAAAATCATAATTCG…
TRINITY_DN44799_c0_g1_i2	6497	-	-	-	-	-	UniRef90_D6WC81	5301	0	1743	81.5915	100	-1	2	Sodium leak channel non-selective protein-like Protein	Tribolium castaneum TaxID 7070	GO:0070588]---[GO:0086010]---[GO:0071805]---[GO:0060075]---[GO:0035725	calcium ion transmembrane transport]---[membrane depolarization involved in regulation of action potential]---[potassium ion transmembrane transport]---[regulation of resting membrane potential]---[sodium ion transmembrane transport	GO:0005261]---[GO:0022840]---[GO:0005272]---[GO:0005244	cation channel activity]---[leak channel activity]---[sodium channel activity]---[voltage-gated ion channel activity	GO:0016021]---[GO:0005886	integral to membrane]---[plasma membrane	pfam00520]---[pfam00520]---[pfam00520]---[pfam00520	4483-5148]---[2773-3594]---[1885-2622]---[5299-6165	1.00e-29]---[5.00e-29]---[2.00e-26]---[8.00e-25	CTTACACGAACATGTTCAAATGAAAGAAGGTTGGACTTATTCATTGACTTTTATGGTTGTTAAAAAATGTTACAACTACGATTTTATTGGTGAAGTAATTTGAATAAAAGTCAGTGGTTAACATAACACGATTTTATTTAATCAACTATAGTTCCATACAAATTCAATTACAGCCTTTCATTGTTCAGGTTATGAGCTTTATTACATTATGTTACCTTTGACTTTTATCAATTTGCCACATATCCTATTTATAAATCTAAACCATAACCGTTCTTTGAGTCATCTTTGAGACATACTGATTTGAGCATGTATGGAGTTGCAAAATAAAAAAAGGTCCTCCATTCTAATATAAAATCAACTTCCCCTCTATAGAAGGATCTTTTCCACTCAGAATGTTTG…
TRINITY_DN40583_c0_g1_i1	6495	-	-	-	-	-	UniRef90_V5GLS8	144	4e-15	356	2.21709	13.4831	-1	0	Ras-associated and pleckstrin domain-containing protein (Fragment)	Anoplophora glabripennis TaxID 217634	GO:0007165	signal transduction	-	-	-	-	-	-	-	CAATTCACCAAGAATAGCATCCAGATCGACATCTTGGGAGTCTTCAAGGTTCGCCATGGAAAACCGATAACTATCTATACGTGGTGCAGCAATTTCTGAATTCATTGGCCGAAGACTGGTGGTGGAATTGATAGGATCCAAACCCTGAAAAATAATTCATTTCGTGACTAACAGATTACGATTAATTTTTGAACAAAACAAGGGGGAGTTTTGTTGATGATGACGACGACGACACATTAAATGCAGGGGAGTGTCTCCTGTTGAACCACCTGGTCAACATTATTCAACTGACAAAATTCTATATCGCCCACCCTCTTCTCTCTTTAGCAATTCCCTCATAAACACCAGTAGATGTTTTTTTTTGGTTGTAGATTAAAAAGTTGCTGAATTTGCATTAGC…
TRINITY_DN42102_c0_g1_i4	6491	2.4.1.16	Chitin synthase.	-	-	-	UniRef90_A0A139WHI6	3771	0	1617	58.0958	77.6747	-1	1	Uncharacterized protein	Tribolium castaneum TaxID 7070	-	-	GO:0016758	transferase activity, transferring hexosyl groups	GO:0016021	integral to membrane	cd06434]---[pfam13632]---[cd04190]---[pfam03142]---[COG1215]---[cd06423]---[TIGR04242	3530-3892]---[3539-3994]---[3521-4486]---[2987-4096]---[3080-4009]---[3737-4009]---[3530-4051	2.00e-07]---[3.00e-07]---[2.00e-88]---[6.00e-22]---[8.00e-15]---[6.00e-10]---[1.00e-05	CACATGTTTTTTTTTAACATTTTCCTAATTTTTATTTATAAAAAATTGTCGTTATTCCGTAAAAAAGTTGAGCTTACAATATATAATTTTAGTCTTAATTTGAAGACGTACTGTCTAAATTGTCGATAAGCAATTAAATTGAAATATACATCAAATATATTGAGTATTATCGAGATATACACAAGAGAATCGAGTCTTTTTTATAAATATTTCACATCCTACTACTGTTGATTCCTTTCCATGTAACATTGTTCCTAGGATGCATCTGTAACGAATTCCGTTTACTGCCATAATCATCCTCTTGGAAAGCATTATTAACATGTCCACCATTCTCGAATACTTCTTTCGCTGGTATACTACTAGCGACACTATTCCGATGATTTCGTACATTATTATTAC…
TRINITY_DN44281_c0_g1_i11	6489	-	-	-	-	-	UniRef90_UPI00096B56F2	1488	0	984	22.9311	51.4228	-1	2	LOW QUALITY PROTEIN F-BAR and double SH3 domains protein 2-like	Aethina tumida TaxID 116153	-	-	-	-	-	-	cd11761]---[cd11762]---[cd11895]---[cd11894]---[cd00174]---[cd00174]---[cd11911]---[smart00326]---[smart00326]---[cd11875]---[cd11823]---[cd11823]---[cd12072]---[cd11876]---[pfam00018]---[pfam00018]---[cd11826]---[cd11912]---[cd11840]---[cd07654]---[cd07677]---[cd07678]---[cd07656]---[cd07653	2809-2979]---[2461-2631]---[2461-2622]---[2461-2631]---[2476-2631]---[2818-2973]---[2809-2973]---[2476-2631]---[2815-2982]---[2461-2631]---[2461-2628]---[2812-2973]---[2809-2970]---[2461-2628]---[2476-2625]---[2824-2967]---[2464-2631]---[2809-2964]---[2461-2625]---[5180-5956]---[5180-5956]---[5180-5944]---[5291-5947]---[5168-5941	2.00e-24]---[3.00e-23]---[7.00e-20]---[2.00e-16]---[5.00e-15]---[8.00e-13]---[7.00e-15]---[2.00e-14]---[9.00e-14]---[9.00e-14]---[5.00e-13]---[2.00e-06]---[7.00e-13]---[1.00e-12]---[4.00e-12]---[3.00e-09]---[5.00e-12]---[5.00e-12]---[6.00e-12]---[5.00e-73]---[9.00e-61]---[1.00e-46]---[4.00e-13]---[6.00e-13	CACAGAACGATTTAATGAATCATTTATTAATATCCTTTTGAAACGATGTTCTAACACATTATTAGAATTAAGTTATATAATTATCTACAGGTGATAGATTGTAGTTATTTCTCTTTTTTTTTGTTAATAATATAAGAAGGCACCGCTGAAAGAAGACAGGGAATTTGAAACACTCGCATTAAAGAGTATATTTTTCACGAATATACAAACACTGTTCTTGAATACTTTAATTATAAGAAGAAATCATGTATTCATGAACAATGTTCAACACCACAATGAAAAAAAAAATAAACATAAAACAGTAACAGAATCGACACAATTTTGTAAAACTTTTCATAAAAGAAACAAGTAATACTGTTCACATTTAAATTGAATTAATTTATTTATTTATCGTATAAA…
TRINITY_DN44979_c1_g4_i1	6471	-	-	-	-	-	-	-	-	-	-	-	-	-	-	-	-	-	-	-	-	-	-	-	-	GGCAACGTTTCCGCCCTAAAGCCATTTCATTACGTATTCCCGTCCCGTTTTTCCTCGATTCACCACCACCACCACCACCACCATTACCGCCGCCGCCGCCGCCCTGGAACAACAATAGAGTCAACAAACAGGAAAGCCAACTGTTCCATTATACTTGACGAGAAAAATCAAACAGTATTATTATGTGTACTGAAAGTTATATGGTATCGTAAAGTTCTATTCCAGTGGCGCCAAAAATCGCCAACAATTTGGTCTAGAAGAGGTAGTTATTACTGTTCATAAATTCGTCATACGATCAATTTGAACAAGAATTTCATTTAATTGCGTGTTGAACACTTGTTTCGCATATGTCGACTTTAATTTGTACAGTAATAACTCAGAATCCTACCGGATTGTATC…
TRINITY_DN44621_c2_g3_i3	6459	-	-	-	-	-	UniRef90_N6T278	1338	0	417	20.7153	98.5612	-1	2	Uncharacterized protein (Fragment)	Dendroctonus ponderosae TaxID 77166	-	-	-	-	-	-	cd00055]---[pfam00053]---[smart00180]---[smart00136]---[pfam00055	4175-4306]---[4178-4303]---[4172-4303]---[4589-5302]---[4613-5263	3.00e-10]---[4.00e-08]---[9.00e-06]---[1.00e-95]---[3.00e-87	TCAACCAAACCAAGTGGTTTACTATAACACTACTCAACACCTAATAATCATGGTTGAAGATTATCACAACAACAACAGCAACAACAACAAAAATAATGATGATGATAACGTGAGAAAAGTGAATTTCTTGTTCGAAATGTACAAAAAAATTCATTTGTTTGAAAGAAAGAGCTTTAAAGAGATCACGCATTCTGCTTAATTCTTAGAAGGATATTCCATTATTAAAATGATTTAAACGCCTACTTTTTGTAATTTGCCCCAATTTTTATCTCCCAATTTGGTTATACACCGGTTGAGTTTCTAATAATCTTTTTATTATTAATTTTTTTTAATTTTCTAGTTTAGTCGAAACTACCAAGTGGGCTAAATTATGGTCTTGGACAAGTTTCTATGTAATAA…
TRINITY_DN43376_c1_g3_i7	6457	-	-	-	-	-	UniRef90_D2A1C5	465	1e-89	222	7.20149	69.8198	-1	0	Uncharacterized protein	Tribolium castaneum TaxID 7070	-	-	-	-	-	-	-	-	-	TTTTTTTTTACAATTAGTGAAACATTTATTTTTAAATAACATACAAATCTATGTATAGATCGTTTTGATATACATATGAAAATAAATAATAAAAAAACAAACAAACAGTGTCTGTGCATTGTTTCTGTACAGAAACCCCTTGTGTATCCATTCACCTTCTCTATCGCTCATCACATTCATCAAATCATTCAACATCAAAATATCTAAAAATCTATAGTGCTACAAAAGCTATAACCACATCCATTATTAACAAAACAATAAGTGAATTGTGTGACCAGTCGTTTCGGTTTGAATTCATTCAATTTTTAAATTTATTCAATTATATAGAACAATAAAAAAATTTAATAATAAATTAACTATTTTACAATAATAAATAAATTTTGAACATTATTGATTTAT…
TRINITY_DN44825_c0_g2_i6	6444	-	-	-	-	-	UniRef90_A0A1Y1NDC5	3450	0	1344	53.5382	85.4167	-1	0	Uncharacterized protein	Photinus pyralis TaxID 7054	GO:0015074	DNA integration	GO:0003676	nucleic acid binding	-	-	PRK05477]---[COG0064]---[TIGR00133]---[PLN02751]---[smart00845]---[pfam02637]---[PRK14703]---[pfam00665]---[cd09274]---[cd05481]---[cd00303]---[PRK05477]---[COG0064]---[pfam02934]---[TIGR00133]---[PLN02751]---[cd01647]---[pfam00078]---[cd03715]---[COG2511]---[cd03714]---[cd01645]---[TIGR00134]---[PRK04028	303-635]---[297-626]---[300-635]---[294-614]---[303-635]---[303-635]---[294-635]---[3514-3792]---[4300-4647]---[5683-5949]---[5692-5955]---[1094-2203]---[1094-2203]---[1349-2194]---[1097-2200]---[1082-2203]---[4930-5457]---[4930-5328]---[4927-5478]---[1460-2191]---[4936-5265]---[4936-5490]---[1490-2059]---[1484-2194	5.00e-21]---[2.00e-21]---[7.00e-17]---[3.00e-08]---[3.00e-23]---[7.00e-23]---[4.00e-10]---[9.00e-11]---[1.00e-43]---[3.00e-18]---[4.00e-08]---[1.00e-154]---[7.00e-149]---[5.00e-144]---[8.00e-112]---[1.00e-85]---[4.00e-56]---[2.00e-20]---[4.00e-15]---[3.00e-14]---[2.00e-11]---[2.00e-11]---[2.00e-09]---[4.00e-09	ATGGAAGCGGTAGTCTACTGAGAGGATGATAATCAGAAAAACTGCATAACTATACACTGTTTATGTGAAATAAACCAAACTGAAGTGGCGTAACGTCACACACTGCCCGGTCGATCTGTACAGTTATTCCGCACCGATTTTTCATGCTTATCAAGCCGTCAAAACTGTACAATTTTCTACTACACACGATTTGGTAATTTCGAAGGCCAAGACAGAATAGGAGGGTTTCCGAAGCGTGTACGGGCACCTTTAGAATCGTACTATGAATTAAAAAGTCTCTATAAAAATCTTTATTTTTTATCTAAAAGTTGCTTTAATATTGTTGTACATTTAACCATATCGGCTCTTTGTCCACTCTTGTTTGCCACAATTCCTAATAAAGCTTTAAAAACTTTCTTC…
TRINITY_DN42763_c2_g1_i2	6444	-	-	-	-	-	UniRef90_D6WPR4	5646	0	1885	87.6164	99.4695	-1	0	Nuclear pore membrane glycoprotein 210-like Protein	Tribolium castaneum TaxID 7070	-	-	-	-	GO:0016021	integral to membrane	-	-	-	AATGCGTACAAGATGGAGCTATTAAACGACTGGGAAGTAAGAGACCTGTTTTTGTAAATTAGTTAACCGGTTTCTTTGGAATAAGGGATAAAAATCATCAATTAGAAATATAAGAAATTTTATATTTCTAAACAAAACACGGAATTTCGTCAAAATAAATTACAAGCATGTTATTTACAACAAAAAAACAAAAAAAGAATTTAGTTCAAAAAATCACAAAAACCGACGATTTCTTCTCAGTTCCGGACTGTTAATACTAAAACTATTATCCCCATAGACTGGTCCACGACTAATATTTTGTAATGGTGATACTGATGTTGATGCATTATTACAACTACAATTCAATTTATTGCCACATGTATGTGTTGTTGTTAATCGTGGTATTGTTGTTGGTGATCT…
TRINITY_DN39793_c1_g2_i2	6442	-	-	-	-	-	UniRef90_A0A139WHW1	3987	0	1325	61.8907	85.5849	-1	1	Uncharacterized protein	Tribolium castaneum TaxID 7070	-	-	GO:0003677]---[GO:0008270	DNA binding]---[zinc ion binding	-	-	pfam12851]---[pfam02008]---[pfam12851	161-295]---[3394-3516]---[973-1302	5.00e-10]---[2.00e-13]---[4.00e-28	TTTTTGTATACGTTTTGTGTAATTTTTCTGAGATCATTGAGGCACTGATTTATTTCATTATTATTATTATTATTTAAGAGTTACCGAAATATCCCATCAATTCTGTATAATTTTAAATACAATTAAAAATATATTGACCATGTTGTGGACGATTCAATTTTTTATGTTGATAGAAAACTAATGATACACGTGTTGGATTTGTACGATTTGGTTGTTTTAATGCTGTTGTTGCATGTAATTCATATTTAGCACATTCAAATAATATACTGCCATGTTGTAATGCAATTGCAACACCACCGATATTTTGATCTTGAAAACATTCCAAATTATCAGTAAAGATCTTATCGTATTCTTTACAATTTTGATTCTGGATCGATAATATTCTTTTCTTTTGGCGAA…
TRINITY_DN45356_c1_g1_i10	6422	-	-	-	-	-	UniRef90_D6X1K8	2919	0	1830	45.4531	53.7158	-1	1	Integrin alpha-PS2-like Protein	Tribolium castaneum TaxID 7070	GO:0007475]---[GO:0007411]---[GO:0007414]---[GO:0007298]---[GO:0033627]---[GO:0016477]---[GO:0007160]---[GO:0021551]---[GO:0007427]---[GO:0035099]---[GO:0007157]---[GO:0007476]---[GO:0007229]---[GO:0035160]---[GO:0045185]---[GO:0007494]---[GO:0016203]---[GO:0030239]---[GO:0051492]---[GO:0007431]---[GO:0007435]---[GO:0045214]---[GO:0007608]---[GO:0034446]---[GO:0007426]---[GO:0007419	apposition of dorsal and ventral imaginal disc-derived wing surfaces]---[axon guidance]---[axonal defasciculation]---[border follicle cell migration]---[cell adhesion mediated by integrin]---[cell migration]---[cell-matrix adhesion]---[central nervous system morphogenesis]---[epithelial cell migration, open tracheal system]---[hemocyte migration]---[heterophilic cell-cell adhesion]---[imaginal di…	GO:0050839]---[GO:0050840]---[GO:0046982]---[GO:0004872	cell adhesion molecule binding]---[extracellular matrix binding]---[protein heterodimerization activity]---[receptor activity	GO:0016324]---[GO:0009925]---[GO:0005925]---[GO:0005887]---[GO:0008305]---[GO:0016328]---[GO:0005886]---[GO:0042383	apical plasma membrane]---[basal plasma membrane]---[focal adhesion]---[integral to plasma membrane]---[integrin complex]---[lateral plasma membrane]---[plasma membrane]---[sarcolemma	smart00191]---[smart00191]---[pfam01839]---[pfam08441	4415-4576]---[4637-4774]---[4460-4570]---[3038-4270	5.00e-14]---[6.00e-08]---[2.00e-06]---[2.00e-82	TTTTTTAAAGAAATAAAAATAAATTAAAACAAGTCTTTTTTAATAATTTAACAAAAAAGAAGAAAAACTATAAAGCTTCATCGCCATGATGATAACCGTTGCGGTTTAACGGCTGTCGTTCTGGGGCGCTCGATGGTCGATTCCTCTTAAAGAATCCCAACTTATAAAGTAGGAATATTAGTAGGAGTAGAATAATAGTTCCTGCAACTGCTGATAATACAACAACCCAAAGTGGTACAAAATCTGGTTTATATTCAGCTACAGTTACTGGAATTGTGGTATAGACTTCATGGTAAGTAAAATCTTTCTCTTCAGTCGTACTAACATACGGTAATTTACTAACTCTAGCTGCCATAACTGACGATAATCGAATTGGTTGCGATGTAGTGACATTTTTTA…
TRINITY_DN43459_c3_g3_i3	6422	3.1.3.1	Alkaline phosphatase.	-	-	-	UniRef90_A0A139WNY2	987	0	574	15.369	57.3171	-1	2	Alkaline phosphatase 4-like Protein	Cucujiformia TaxID 41088	-	-	GO:0016791	phosphatase activity	-	-	smart00098]---[pfam00245]---[COG1785]---[cd16012]---[PRK10518]---[smart00098]---[pfam00245]---[COG1785]---[cd16012]---[pfam06487]---[PRK10518	5051-5533]---[5057-5536]---[5048-5536]---[5051-5533]---[5135-5536]---[616-1455]---[619-1449]---[634-1443]---[622-1245]---[5966-6319]---[838-1293	4.00e-52]---[2.00e-51]---[8.00e-30]---[1.00e-52]---[2.00e-13]---[3.00e-81]---[1.00e-77]---[2.00e-53]---[5.00e-45]---[6.00e-51]---[2.00e-12	ATTTACAAGATAACGTGTCGTTTAAAAGAAGAAACAATTGTAAAATTTTAATAACAAATTGCCGGCGGTTTTTTTTTTGTTTTTGTTTTTTTGAAGATATATTGCCAAATTTATTCGACTTATTGTTGCCGTTTGTTTTTTTTATTTCACGATACGTTTTGTTATAAAATTTCACTATACATAAAATTGAGAAAATATTTCCGTAACATTTCCAGTCTCGTAGATGTTGTTGTTTTATTTTTTTTTTCTATTAGAAAATGTCTTTTACACTTCAATCAAACACTCAAATCCTTCCATCACTCCTCTTATATAGCTGGCTGATTCCGTTTCTCAACAAAGAAAACCCTGACAACCGTTCATCTAATCAATCTTAACAACTGTCTATTACGTCCCTGAGAA…
TRINITY_DN44170_c5_g1_i4	6408	-	-	-	-	-	UniRef90_D2A1M5	5781	0	1880	90.2154	99.4681	-1	1	Female sterile nasrat	Tribolium castaneum TaxID 7070	-	-	-	-	-	-	-	-	-	CGCATTGTTTTATTGTTGTGTCTAAAATCGACAATATTTTCTTTTTTTTTCATGCAAAAATACAAATAACTTAACAGAAATACCACACATAACATTTACAATAAACAATCCAAACGGCCGTCTAGTTGGTTACCTAACATTCGGGCTTCAATCAAATGTAATCGATTTCTATCGATAACACCGATAATAAATCGTCGGCTACTACCATCATCAACATCATCATTAAGTCCTGATAAAGTTAATGTAAACAATTTTGAACCGTTAATCCGCAACGATGATCTACGCTTGAAGCCTTCAATACCCTTATATTCATAGATTTGCAAGACATTCTCATCTTCTAAGAAAGCTAACAATGTCTCGCCATTATTAAAACTGATTGAAATCAATGAAGATGGTTGA…
TRINITY_DN45359_c1_g3_i1	6406	2.4.1.17	Glucuronosyltransferase.	-	-	-	UniRef90_A8W489	1362	0	490	21.2613	92.6531	-1	2	Chitin deacetylase 4	Tribolium castaneum TaxID 7070	GO:0005975]---[GO:0006030	carbohydrate metabolic process]---[chitin metabolic process	GO:0003824]---[GO:0008061	catalytic activity]---[chitin binding	GO:0005576	extracellular region	pfam01607]---[smart00494]---[PLN02992]---[pfam00717]---[cd10974]---[cd10975]---[cd10919]---[PHA03392]---[pfam00201]---[TIGR02227]---[cd06530]---[TIGR01426]---[cd03784]---[COG1819]---[cd06462]---[PLN02207]---[TIGR02754]---[PLN02152]---[COG0681]---[PLN02410	1485-1637]---[1500-1649]---[3649-3930]---[6019-6210]---[537-1337]---[537-1337]---[537-1337]---[3526-4962]---[3526-4863]---[5890-6234]---[5911-6222]---[3643-4293]---[3649-4896]---[3643-4839]---[5941-6222]---[3658-4245]---[5905-6207]---[3769-4509]---[5947-6324]---[3649-4284	1.00e-10]---[2.00e-09]---[1.00e-11]---[3.00e-09]---[9.00e-152]---[2.00e-84]---[2.00e-70]---[1.00e-68]---[4.00e-62]---[8.00e-26]---[3.00e-23]---[7.00e-22]---[4.00e-21]---[4.00e-20]---[4.00e-15]---[3.00e-11]---[8.00e-11]---[2.00e-10]---[4.00e-09]---[4.00e-09	CCGTCGATTTAATTAAATAAAGGTATGACTAAAATTATAATATAACAACCATAATTATCAAATTTATAATTCTTTAACAATAATTTATTGTTTAACATACACACACAAGAAAAAACATAAAAGATAACAAGACAAACGAATTACAGTATAAATAATACAGCTATCGATTATTAATTGTTTTTTTCTTCTTGTTTATTGTTTACAATTATCCTAAAGTATTTTGGTTTATTATTATTAATTATACAATATATTACGTATTGTCAAATAGATATTGAAAAAAATGTTTACTATTTGTTAACATTATCTGGTACATAATTATCTCTACCTGGTATACCGGAACCTTCAGCATCACCCAACCATGGATATTGATTTGGACATTCTGTACATGTTTCTAAATAT…
TRINITY_DN45775_c0_g1_i6	6402	1.2.4.2	Oxoglutarate dehydrogenase (succinyl-transferring).	-	-	-	UniRef90_A0A139WI65	2511	0	1062	39.2221	78.8136	-1	1	Putative 2-oxoglutarate dehydrogenase E1 component DHKTD1 homolog mitochondrial-like Protein	Tribolium castaneum TaxID 7070	GO:0021695]---[GO:0006096]---[GO:0021766]---[GO:0061034]---[GO:0021860]---[GO:0021756]---[GO:0022028]---[GO:0021794]---[GO:0006099	cerebellar cortex development]---[glycolysis]---[hippocampus development]---[olfactory bulb mitral cell layer development]---[pyramidal neuron development]---[striatum development]---[tangential migration from the subventricular zone to the olfactory bulb]---[thalamus development]---[tricarboxylic acid cycle	GO:0046872]---[GO:0034602]---[GO:0004591]---[GO:0030976	metal ion binding]---[oxoglutarate dehydrogenase (NAD+) activity]---[oxoglutarate dehydrogenase (succinyl-transferring) activity]---[thiamine pyrophosphate binding	GO:0005759]---[GO:0005739]---[GO:0045252	mitochondrial matrix]---[mitochondrion]---[oxoglutarate dehydrogenase complex	pfam16870]---[PRK09404]---[COG0567]---[TIGR00239]---[pfam16078]---[PRK09404]---[COG0567]---[PRK12270]---[TIGR00239]---[cd02016]---[pfam00676]---[pfam02779]---[smart00861]---[cd02000]---[TIGR03182]---[COG1071	414-851]---[6007-6285]---[6184-6288]---[6001-6285]---[6184-6291]---[411-2912]---[408-2918]---[408-2906]---[414-2912]---[1869-2657]---[1731-2684]---[864-1508]---[864-1304]---[1731-2252]---[1716-2270]---[1725-2216	3.00e-77]---[1.00e-07]---[3.00e-06]---[2.00e-09]---[1.00e-15]---[0.00e+00]---[0.00e+00]---[0.00e+00]---[0.00e+00]---[2.00e-163]---[3.00e-76]---[2.00e-55]---[5.00e-23]---[3.00e-11]---[1.00e-08]---[9.00e-06	GTGCCATTCAAAATATCATTTCTTATAATAAATAAATTACATTTTAAAATACTTTTGTTGTTTCAAAATACCTTAACCGATTCATTTACACAATTTCGAATTCGATCGAGTATTTCTAAAATATATCTATGTGTAATTATAACATTTTTTTTAATAACAATTCATTAGTAGTCTCACACGTTCGACCACTTACAAAGCAAATTTTATTACTTTAAAATATACATATAGGGGGTGCAGTATTTACAACAATTTCTTGTAAGTGTCATCAACTAATCAACAATTAATTGTAAATAAATTATTACGACACTACAATAAATATATGTTTAATTCGTATTAATATCGCTAATTTGATTTATTGATTGCAATTTCGAAAGAAGTGAATAAGATGATAATCGTATC…
TRINITY_DN46504_c4_g1_i2	6401	-	-	-	-	-	-	-	-	-	-	-	-	-	-	-	-	-	-	-	-	-	-	-	-	GGTCGATACGGTAGTAATTCTTTTAAAATTAATAATAAATAATCACTAGAATTTATAAATAATTTATTATTGATTTTACATTTTGAATTTACGTATCAGTAGCGCAACTAACTGTAAGAGATAATATTATTGAAGCAGCTCTAATTCAATTATATCAAGGTTTATAAAAAGAAATAAAAAACTAGGTATGTTAATAATGGAATTTCGCTAGATAAAACGCTAACCATTAAAAATTATACGTTCATTTTAAAACAGAGCAGTTTCCTGTAGTAAAAAAAAAAAACGTTAAAAAAGAATCTGTAAAAACAACCGATAGAGTTAGGGTTAATTAAGATTGAAAAAATACGTAAATACAAATTCTGACTAACAGGAAATTAAACTTTGATGAATTTTAACGAA…
TRINITY_DN45143_c0_g1_i4	6398	3.4.11.9	Xaa-Pro aminopeptidase.	-	-	-	UniRef90_UPI00083C410B	2112	0	692	33.0103	98.4104	-1	2	xaa-Pro aminopeptidase 1-like	Nicrophorus vespilloides TaxID 110193	-	-	-	-	-	-	pfam16188]---[pfam16189]---[cd01085]---[COG0006]---[pfam00557]---[cd01092]---[cd01066]---[cd01087]---[PRK09795]---[pfam01321	295-543]---[1240-1752]---[577-1233]---[493-1683]---[583-1233]---[574-1221]---[574-1239]---[598-1215]---[583-1254]---[1762-2202	4.00e-15]---[6.00e-53]---[6.00e-105]---[2.00e-56]---[5.00e-51]---[2.00e-30]---[4.00e-25]---[2.00e-11]---[8.00e-11]---[2.00e-08	AGCAAAATGTTGGTTATACTAGTGCCATCTATTCGGAAAAAACTAGAAATATCCAGTAGCGTAACATATATAGGGTAATTCACAAAAAAATGTATAAAGTTAATAATTTAATCAATTAGATTTATCACAAATTCTTGTAATAATAAAAAATATCAACAAAATCTACAATAGTTAATTAGCTAAATTTACAAAAAAAAATTGTGTCAATTATTTAATTTTGGTAAGACAAAATGCAATTGTTAATAATATCAAAATTGACTGGCTTTTATTTATATTGCCATGTCCATATTCTGGAATGCTAGCAGTTTTCTCCATCATCCAATAGAAACCACTCATTAGATTTTGTTGTTTTAATTCAGCACCAACATAATAACGTATCTGTTCATTATATTTATTCAA…
TRINITY_DN41854_c0_g1_i8	6397	-	-	-	-	-	-	-	-	-	-	-	-	-	-	-	-	-	-	-	-	-	-	-	-	GTAGGTTTTTCAGGATTGATTAATTTTCTTGTTGTTGTTGTTCTTGTTGTTGCTGGCTTTATTATTATTGTTGTTGTTATTGCTGTTGTTTGTGATAATTACAGCGGATGTGCGGTCAACGATGGCTTTTCTAATATATTTCCGTTCTATAGCCAAATGCTGAATTGTCCTATGATGCTGACGCTGGAATCAGTGGCGTCGACGGTGATCACTGTAAACGAACTATTAAGCTTTACTTACAGTGAAAGCTTAACAATTCAAGCATATAAAATGTCAATCTATAAATGGAGCACGTTTACGCCTTCTATAAAATAACGATGAATTGAATCACTATCAGAGTACATTCTTAATAACAATTACTTCTTGAACATTTATGAGTTTATTGTGAAATTTTCCGTG…
TRINITY_DN39542_c0_g2_i2	6379	-	-	-	-	-	-	-	-	-	-	-	-	-	-	-	-	-	-	-	-	-	-	-	-	ATGAGGAGGTCGCCTCCTACTTTTATCTTCGAATCAATGTTGGTAATTTCCACATCTGAAACAAATAAAAATTGAAAATAATAATAATAATAATAATAGTTGAATAACAAATAAAAATTAGATCAGTAATTGTGTGGAATGACGACTAATATGTTTAATATCATCATTGTGCAGTATTAATCCTTGGAAATGAGCATAAATCACGTTAAAAGCTCTCTATTATAAATTGTAATCTTTCAAAATAGAAAACACAGTCTGTATGATCGCGTGATGTGAGAAAACATACGGTAATTTTATTGTTTTACAACAACCCTAAAAAATGTCTAAAAGATCATCTAAATAGCCATTAAAACAGCTACAACGACGAATTCGATATTAGGCAAGCTTAAAAGTTACTTA…
TRINITY_DN44616_c8_g1_i5	6374	-	-	-	-	-	UniRef90_UPI0008739706	1089	2e-134	432	17.085	82.6389	-1	0	gustatory and odorant receptor 24	Anoplophora glabripennis TaxID 217634	-	-	-	-	-	-	cd00041]---[smart00042]---[pfam00431]---[pfam08395	1011-1376]---[1017-1325]---[1017-1325]---[4623-5468	7.00e-14]---[2.00e-12]---[1.00e-10]---[9.00e-12	GGCAAATTTAAAATTGTTATTTATTTATATATTTGAACAGTAAAAACATTATTGTTTAAATAAATTAAGGCGAGGTTGCTTCGTTAGACACCGGTAACGTCCCTAATTCTTCATCTGCAAATTCTACAGCGTGCTTTTGTTTCATTTTATAAATATAAAATAATACGATGAAATTTATCAAAAATAAAGCCGCTATCAATAAGGCTGGTGCTAGAAGATCTGAAGCCATCCCTGTTGTCAAAGTATTGTCGTCCGCAACTATTGATTCTACTATCTCTCCTCAAAATTCGATACGCAACAAAAACTTGTTTTATATTTGTTTAAAAAAGAAAAAACCAATCAAATCTGACTTATTGATGATCTTACCTTGAGAATATTCATTGGATAATTTATTGTTTA…
TRINITY_DN46777_c2_g2_i2	6373	-	-	-	-	-	UniRef90_A0A139WBL6	879	8e-138	375	13.7926	78.1333	-1	1	Restin homolog-like Protein	Tribolium castaneum TaxID 7070	-	-	-	-	-	-	pfam01302]---[smart01052]---[COG5244]---[pfam01302]---[smart01052]---[TIGR02168]---[TIGR02168]---[TIGR02168]---[TIGR02168]---[TIGR02168]---[TIGR02168]---[COG1196]---[COG1196]---[COG1196]---[COG1196]---[COG1196]---[COG1196]---[COG1196]---[COG1196]---[COG5244]---[TIGR02169]---[TIGR02169]---[TIGR02169]---[TIGR02169]---[TIGR02169]---[TIGR02169]---[TIGR04523]---[TIGR04523]---[pfam02463]---[PRK03918]--…	5716-5919]---[5713-5919]---[5551-5919]---[6115-6309]---[6112-6309]---[125-2335]---[206-2407]---[509-2575]---[1520-2575]---[845-2584]---[83-1735]---[116-2335]---[158-2584]---[308-2575]---[230-2575]---[1433-2533]---[515-2578]---[1643-2584]---[854-2017]---[5878-6309]---[158-2497]---[404-2584]---[1439-2422]---[1061-2080]---[767-2005]---[1340-2215]---[29-2038]---[854-2386]---[17-2422]---[653-2377]---[…	7.00e-33]---[7.00e-28]---[5.00e-17]---[5.00e-31]---[1.00e-25]---[4.00e-21]---[2.00e-13]---[3.00e-13]---[1.00e-10]---[2.00e-08]---[3.00e-07]---[2.00e-18]---[4.00e-17]---[1.00e-16]---[6.00e-14]---[2.00e-10]---[3.00e-10]---[2.00e-08]---[4.00e-07]---[2.00e-17]---[4.00e-14]---[2.00e-12]---[2.00e-11]---[4.00e-07]---[4.00e-06]---[7.00e-06]---[3.00e-11]---[1.00e-08]---[2.00e-09]---[2.00e-09]---[8.00e-07]…	TTTTACAATGTTCTTTTTCACCATTTTTATTAATTTCTTGTTCAATTTGTTGAATATAATTCTTCTTTTCCATATCACTAATATGTAATTTTTGCATTAAATCAATAAAATTATTCCGTTCTAATTGTAAATTAATAATTAATTGTTCATTAATTTGTAATTTTTCATTTAATATTTTAATTTGTTGTTGTAAATTCTCACAATATTGTTGATTTTCATTAAATTTCTTAAATGATTCTTGATTCATCAATTCAATATTATTTAATTGTTCTTGTAATTGATTAATTAAATTTTGACGTGATTGTAATTCCACTAATAATTCACTAATTTTATGATCTTTTTCTGTAATATTAACATTTTTATTTTGACAATCCGATTTGATTAAATCCATTTCATTAA…
TRINITY_DN45996_c3_g1_i6	6369	-	-	-	-	-	UniRef90_UPI0001757FC5	1110	5e-170	444	17.4282	81.3063	-1	1	longitudinals lacking isoform 8	Tribolium castaneum TaxID 7070	-	-	-	-	-	-	pfam00651]---[smart00225	5442-5729]---[5442-5696	5.00e-26]---[2.00e-20	CTTAATTACTACAATCGAAAGTATGTGATCCTAAAACGACTAGTATAGTTTCAATCAATTGTCAAAAAAACAGACTAGCTTTATAAATGGTACAATTATAAATATGGCACAATATAATTTACATTTTGACTAGAGCATAATTGAGGCACACAGCTCTTCTATAAATAGGAATGTAATTACAAGAAAAAACCTTAAATTCTAACATTAAAAACATTAATCAATTGTGACAGTTTTTTGTCGCTTTCTCAATTTCTGTATATAAATTTCATGTGTTAATCTCATATGTTTCAATAATATATAACCATGTTTGAATTTTTTCGAACATAATTGACATGTAAACGATGGACTTTGACCACAATCGAAACGTAAATGACGGCCTAATGTTTTCTTTTGTAGATA…
TRINITY_DN45668_c0_g1_i12	6368	-	-	-	-	-	UniRef90_D6W744	2541	0	1942	39.9026	43.9753	-1	0	Uncharacterized protein	Tribolium castaneum TaxID 7070	GO:0006338	chromatin remodeling	GO:0003677	DNA binding	GO:0005634	nucleus	smart00501]---[smart01014]---[pfam01388]---[pfam12031	3612-3887]---[3627-3887]---[3627-3872]---[444-1226	4.00e-34]---[5.00e-30]---[3.00e-29]---[7.00e-151	CCATCTGTCCCTATGGTTTTTTCTTTTAAATCTTCATCAATAATAACTTTATCATTATTATCAACATCATCATCATCATTATTGTTATTATTATAATGTTCATCACATATATTCACACAAGAACACACACTCACTCATACACGCACACACTGTTCAATTTATTTTATTATTATTATCATTATTATTATTATTATTTCAACAAATTGTTTAAAAACTATTCACGCTATACATAAAGTCTGTACACCAGTCCAAAGGCCGCAAAAGTATCAACAACGGGATTAGCTGCGAGATATTTGGAATAGTACTTTTGAGAGCAAAAGTGCCACTTGTTGATCCAATATTTGACTCATTACTAATGCTAATAATCTCGATTCTTGTTGCACTAATAATGGTCGATTA…
TRINITY_DN43519_c1_g1_i2	6362	-	-	-	-	-	UniRef90_D6WLY4	1053	2e-132	348	16.5514	95.977	-1	0	Activating signal cointegrator 1 complex subunit 1-like Protein	Tribolium castaneum TaxID 7070	-	-	GO:0003723	RNA binding	-	-	pfam02373]---[cd00154]---[pfam00071]---[smart00175]---[cd04113]---[cd01863]---[cd01869]---[cd04114]---[cd01864]---[pfam08477]---[cd04120]---[cd01868]---[cd04123]---[cd01865]---[cd04112]---[cd07322]---[pfam04104]---[pfam10469]---[COG2219]---[cd00154]---[pfam00071]---[smart00175]---[PLN00108]---[cd01863]---[pfam08477	3416-3757]---[6091-6321]---[6091-6303]---[6091-6321]---[6091-6312]---[6091-6291]---[6091-6297]---[6091-6324]---[6091-6321]---[6091-6285]---[6091-6300]---[6094-6288]---[6079-6321]---[6091-6300]---[6091-6321]---[1364-2554]---[1544-2143]---[4404-5042]---[1592-2413]---[5870-6031]---[5870-6022]---[5870-6031]---[4422-5045]---[5870-6031]---[5870-6031	1.00e-16]---[1.00e-19]---[3.00e-17]---[4.00e-17]---[3.00e-13]---[2.00e-12]---[2.00e-12]---[3.00e-12]---[4.00e-12]---[5.00e-12]---[7.00e-12]---[2.00e-11]---[1.00e-10]---[1.00e-10]---[2.00e-10]---[4.00e-97]---[7.00e-52]---[8.00e-45]---[3.00e-22]---[2.00e-09]---[7.00e-07]---[5.00e-07]---[8.00e-13]---[4.00e-06]---[8.00e-09	ATTGGTAACACTGATAATACAAAAATAGCGCCATCTATTATTAAAATATTGATTTAAATTTCAAATTATTTTTCTAATTTAATTATAATAATTAAAAAATTGTATATATAAGTCTACATGATTTTGTAGAAAATTTGACAATCGTTAGGCTCATCTGATCGATCTGTACAATCATAAATACCATCACAGAATTTCTCTTTTGTGATGCATTCACCATTTTTACATAAAAATTGATTTGAATCAATACAATAACAATGAATCTCATCACTTTTATCCCAACAATCAACAATACCATTGCATTGTTTCGATTTTGATAAACAGGAAGTATTGCGGCCGCAATGAAAATGCGTTTCCAGATTACAATCACAATTTCGTTCATCTAATTGATTCGAACAATGT…
TRINITY_DN45368_c2_g4_i13	6342	3.1.4.53	3 5 -cyclic-AMP phosphodiesterase.	Purine metabolism	3',5'-cyclic AMP degradation	AMP from 3',5'-cyclic AMP: step 1/1	UniRef90_UPI00046BFA66	1515	0	903	23.8884	56.2569	-1	2	cAMP-specific 3' 5'-cyclic phosphodiesterase isoform F isoform X1	Tribolium castaneum TaxID 7070	-	-	-	-	-	-	-	-	-	CATATGGTGTTTCAACACCATGTAATGGTAAACGTTCACCAGTAAACGAATTCGTATGACATAATGGTTTCCGATTAACACCCGAAATTTGGGACATTGTTGAATAACCGCCACGTGGACGATCTTTACGTTGTGTCCCTGCCGCTTTTTGTGTTTGTTCAACATTCTCATCAACTCGAAGCGATGGTAGATCGAGCTCTTGCTGTTTATCAAGGAAAGTTGAACAGATGTATTCGGAGATTTGGTTGCCAGATTTACTCGATTCGGAGAAGTGTGACAATTCTTTGTTCAACATTCGCTTGAACTTTAAAGATGCCATATCAGAAACAGACCGATGAGTCTGAATAGTTTCTAACTGATCCAAACACCAATCTAATTCTTCCATAGTTTCCATGGCCA…
TRINITY_DN40411_c3_g2_i8	6331	-	-	-	-	-	UniRef90_A0A139WNH2	1362	3e-175	601	21.5132	74.5424	-1	0	Uncharacterized protein	Tribolium castaneum TaxID 7070	-	-	-	-	GO:0016021	integral to membrane	-	-	-	GACAAAGGTTGTATTGTTAATATACTGCCCCAATTATCTATTGTGAGTATCGTCCTATTTATTATTATTATTATTATTATTATTTGTCAGAGTATTTAATTTGAGATAATTTAGGTCTTTGTGTACTGGTGCATTACTGTAAATAATATACAATGAGGAAGTTTTGGTCTCTATATATACCCCAGTTTGTAACAAAAACAATGTTTGTTTGTTAACTTCTGAAGCTTATAGTCTACAACCGGAAACATTTAACGATCAACTTTCAAGTTTCTTTACAGTTGACTTGTATCAAGTAAAATTCGGTATACACAAAAGATTTGTAACATATTTTGGATTGTTGTTGTCAAGTTATTTCATTACTTCGAATTCGAAACAATTTTTGTTATCAATATCATGGCA…
TRINITY_DN43854_c0_g1_i7	6327	-	-	-	-	-	UniRef90_A0A139WLA7	4311	0	1420	68.1366	99.2254	-1	2	Uncharacterized protein	Tribolium castaneum TaxID 7070	-	-	-	-	GO:0016021	integral to membrane	-	-	-	CTTTGGTTTAGTTAGGCAACCAAAAATACAACATTAATACAACTATTTTCAAACAACTGTAAATTTACTGCATAATAACTAACAAACAAAAACACAAAAAAAAAAATATGTATTATTTCTCTATTAATAATAACAATAACAACAATAATTATTATTTTTTGTATAGGTGTATGTTGAAGGAAGAATAGAAATTTTAGCTGATGGAGAAACCATGGCAGTTACCTGAAGTTGATTTGCTGGATTTATAAGTAAAGGTGTCTGATGTCTATTAAATACCTACAATTAAAACACACAACGTCACTATTGATTTATTATAGCTAAGCTGTGTGTAAACTATTGGTATTATTTGATATAATTGATAAAATGCTACAACGTTAGAACAGCTAAAGCTTGAAAAGG…
TRINITY_DN41437_c3_g3_i6	6313	-	-	-	-	-	UniRef90_D6W6M0	3375	0	1371	53.4611	81.911	-1	2	Uncharacterized protein	Tribolium castaneum TaxID 7070	-	-	GO:0008270	zinc ion binding	-	-	pfam12012]---[COG5271]---[COG5271]---[COG5271	606-1094]---[4014-5297]---[3813-4571]---[3858-4724	9.00e-82]---[1.00e-11]---[7.00e-10]---[5.00e-09	TGGAAAATCTTTTTATTTACCAAATTAGAAGACCTACGAAAAGACGAGAAAAAAAAACAGCGCTTAAAAATAGATTGGATTGTTTTTGACCCTTATATAACATTAAAAAAGTAACCCAATCTATGAATCTCTATGTAAGAATTTATCACCAATTTACGTAATATACTGTATACATGTACTAATTGAGCGAAAAACAAGGAAAATTTCCAAATCAGTTGAAGCACTAAAGTAGAAATTATTAAAATAAAAAAAAACAAAATAATTAAAAACTGAACCATCATACTTATATCTCATATCCTATATAATAATAATAATTAAATAAAAATAATCAAATTCTTCATTTAATGATAATTGGAATTAGAATTCATGATATTTCGATGATTTTTCTACTGTGCCTTG…
TRINITY_DN43212_c2_g3_i13	6305	-	-	-	-	-	UniRef90_D6WYN3	1839	0	967	29.1673	62.3578	-1	2	Dyslexia-associated protein KIAA0319-like protein	Tribolium castaneum TaxID 7070	-	-	-	-	GO:0016021	integral to membrane	-	-	-	TTTTTTTATTTTTTATCAATTTTATTTAATTCCACAAAAATCTGTTATAAATAAATTTGTTAAAAATTACATCACAAAAAATACTGAATTGCAACATGTGCCGGACTAGCTTCAATATAATTTTTCAAAATAACTTTCTAGAAGAAAAAGAAAAAAAAAACAACAAAAATAAAAGCACATTTTGTTAATTAATTAAAAACAAATATAGTTTTAATCCCACCACCACCAACAATGGTAACATCAAAACATCAGTTTTATAGCTTAAATTTTTAGGATTTTACCGAAAAAAAAAAACTTTTACATCAATTTTTGCCTTTGACTAACACATTTAGGCACAGGAAAAACAATACTTTGTGTGTTTTGGTTTTTTTGGACATTTCACCCCAATTTTTTCTCTCG…
TRINITY_DN41821_c0_g1_i1	6300	2.7.11.1	Non-specific serine/threonine protein kinase.	-	-	-	UniRef90_UPI0008742E35	1233	0	1572	19.5714	24.9364	1	2	neither inactivation nor afterpotential protein C	Anoplophora glabripennis TaxID 217634	-	-	-	-	-	-	cd14882]---[smart00242]---[cd01379]---[cd00124]---[cd14889]---[cd14889]---[cd14882]---[cd14882]---[cd06608]---[cd06608]---[cd05122]---[smart00242]---[smart00242]---[cd01379]---[cd01379]---[cd06612]---[smart00220]---[cd06614]---[cd06613]---[cd06638]---[cd00124]---[cd00124]---[cd06609]---[cd06639]---[cd06627]---[cd06636]---[cd06611]---[cd14889]---[pfam00069]---[cd06637]---[cd06606	2021-2419]---[2021-2401]---[2021-2395]---[2024-2401]---[2027-2407]---[2479-2988]---[3096-4136]---[2467-3033]---[623-1486]---[924-1040]---[644-1498]---[3078-4172]---[2479-3000]---[3084-4136]---[2479-3003]---[632-1480]---[644-1483]---[662-1483]---[644-1480]---[602-1486]---[3084-4136]---[2479-3039]---[638-1480]---[614-1486]---[641-1498]---[611-1483]---[671-1480]---[3132-4136]---[662-1480]---[632-148…	5.00e-46]---[4.00e-24]---[4.00e-23]---[2.00e-23]---[2.00e-10]---[2.00e-09]---[5.00e-117]---[2.00e-46]---[4.00e-81]---[1.00e-06]---[6.00e-68]---[7.00e-65]---[2.00e-24]---[1.00e-61]---[5.00e-22]---[4.00e-59]---[4.00e-57]---[5.00e-56]---[6.00e-55]---[3.00e-54]---[4.00e-53]---[2.00e-22]---[8.00e-53]---[1.00e-51]---[2.00e-51]---[6.00e-48]---[4.00e-47]---[3.00e-44]---[4.00e-43]---[1.00e-42]---[2.00e-42	CCCCGGTGAAATTTTTCCATGGGCCCCGGCACAATTCTTCCACAGGCCCCAAAAATGACGTTTCATTATAATTATAACGACATGAAGAGCCATTTCGGGCTCCAGAACACCCCGGATCCCAGTAATTTGTATCTACCGGCTCTACCCGCTCTTGACGGGTCAGGTACTCGTTGAAGTGCTGGTCAAGTTGTGGTATATCTACTTATGGAATGTAAATAGGACGTCAAAATCTTGCACAAGTAACTTATCCGTGTGGTGATACAAATTGAATGAATACTCGCTCTACAGTCTAAACACTTTTATCGGGAAATCTTCACTGATTATATTGATACTGATAGTTGTAGTAATAGTTGTTCAATTACTTGTACAAGAACTTTTACAGCAAACATTCACTCAAAT…
TRINITY_DN41160_c0_g1_i4	6296	-	-	-	-	-	UniRef90_D6WGY3	5820	0	1933	92.4396	100	-1	0	Nuclear pore complex protein Nup205-like Protein	Tribolium castaneum TaxID 7070	GO:0007077]---[GO:0006406]---[GO:0051292]---[GO:0006913]---[GO:0016925]---[GO:1900034]---[GO:0060964]---[GO:0006110]---[GO:0006409]---[GO:0016032]---[GO:0019083	mitotic nuclear envelope disassembly]---[mRNA export from nucleus]---[nuclear pore complex assembly]---[nucleocytoplasmic transport]---[protein sumoylation]---[regulation of cellular response to heat]---[regulation of gene silencing by miRNA]---[regulation of glycolysis]---[tRNA export from nucleus]---[viral reproduction]---[viral transcription	GO:0017056	structural constituent of nuclear pore	GO:0043657]---[GO:0016020]---[GO:0005635]---[GO:0031965]---[GO:0034399]---[GO:0005643	host cell]---[membrane]---[nuclear envelope]---[nuclear membrane]---[nuclear periphery]---[nuclear pore	pfam11894	1065-5933	0	GCCCGAAATTATTTCGTCTTTACTGTATACGATAATAAAGATTCAATTTTAGATATTAGGGAATTCTTTTAAAAATATATTTGAATTTATTCTATTTTAAAACAAAACAAAAAAAAGTGATAATGCTTATAGAAAGTACAAAATTATTTAACTGGCACAAATTGTATTAAACGGATAATCTTTCTCAGTAATGTTTCAACGAAACTTTTATCCAATTCAGACTGATCCTGTAGCGTTTCTAATAGTTGTTTTGTGAAACTATCGTTAAATATCGAAACTAATCCATGTTTCAAATTACTGATATCATCAGTGGATACTTTCCAAGTAGCTTCAGAGGCTGTTGCTAATGTACTTGACATATTCTGAGATGATGATGATAGAAGATTTTGGGATACTTTA…
TRINITY_DN41968_c3_g1_i1	6295	-	-	-	-	-	-	-	-	-	-	-	-	-	-	-	-	-	-	-	-	-	-	-	-	ATATTTTTTTTTTCATCCTGTAACGACCTATTTTTTTTGTTTGTTAATAAAAACGAAGATACATGTTTATAATTTCTCGCCCGGCGCATCCACCATTTTTATTAAACAGTTTATTAAATAATATTATCAATTATTATATTTTGGGTGGTTATTTGAATCGATATTCAACAAGTGCCCGAATTCGTATTATTATTAAATATTTAAACATGAACCTATCGTAAATGAATGGAATACGATAGGTCTCTTGGGTTGGTAAACGTATCTTTGGCTGACCGTGCAAAATTTGCATTTTACGAGTTGTGGGATATAATTTAGAATAGAAGGGAAAAACCCTACATTTTTGTTGTATTTAAATAAATTTATAATAAAATTACATGCAACAACAGTAGTAATAATAAT…
TRINITY_DN46829_c4_g2_i6	6276	-	-	-	-	-	UniRef90_UPI00077D9B80	1479	0	1100	23.566	44.1818	-1	2	pumilio homolog 2 isoform X1	Tribolium castaneum TaxID 7070	GO:0008595]---[GO:0048149]---[GO:0016477]---[GO:0007268]---[GO:0048813]---[GO:0007281]---[GO:0042078]---[GO:0008258]---[GO:0007616]---[GO:0000278]---[GO:0050804]---[GO:0045786]---[GO:0042059]---[GO:0045892]---[GO:0017148]---[GO:0000288]---[GO:0048477]---[GO:0007280]---[GO:0060213]---[GO:0045727]---[GO:0016441]---[GO:0008582	anterior/posterior axis specification, embryo]---[behavioral response to ethanol]---[cell migration]---[synaptic transmission]---[dendrite morphogenesis]---[germ cell development]---[germ-line stem cell division]---[head involution]---[long-term memory]---[mitotic cell cycle]---[regulation of synaptic transmission]---[negative regulation of cell cycle]---[negative regulation of epidermal growth f…	GO:0003730]---[GO:0003723]---[GO:0000900	mRNA 3'-UTR binding]---[RNA binding]---[translation repressor activity, nucleic acid binding	GO:0005737]---[GO:0031594]---[GO:0005635]---[GO:0061176]---[GO:0061177	cytoplasm]---[neuromuscular junction]---[nuclear envelope]---[type Ib terminal button]---[type Is terminal button	pfam00806]---[pfam00806]---[pfam00806]---[smart00025]---[smart00025]---[smart00025]---[smart00025]---[cd07920]---[COG5099	2570-2674]---[2678-2782]---[2462-2566]---[2570-2674]---[2675-2782]---[2462-2566]---[2783-2890]---[2165-3121]---[2123-3094	2.00e-07]---[8.00e-07]---[9.00e-06]---[6.00e-07]---[7.00e-07]---[9.00e-07]---[6.00e-06]---[4.00e-165]---[2.00e-98	GTTGAATTTTGTTAAAAAAGCTAGTGAATTGATTATGTTTTTTTCTACTACAATCTTTTCCACACGATTAAAATACAATACAAATAATTCTTCTAAGTACAAAATTGGATTATTTTACATTATTACACTATTAGACACTTTTTACTATATAAATACATGTGATACAGTTTTAAAAATGATTAACATATATACATATCACTAGCGGAAGGGGAGAAATGGTTGTATATAGCGTGTAGGGTGTGTAGATGTGTGTTGATTAGCAATATTCAAATTGTTCTTAATTAAACAGTAATCCTTAATAAGTGTACAAATTACCGAAAAAATGGCGTTCATGTGGTTTTGTTTGTTTTTTATTTTTATATGTGTGTATGTATTTGGAAATGTTTATGAAAACGAAAC…
TRINITY_DN42293_c1_g1_i2	6275	-	-	-	-	-	UniRef90_A0A139WBE6	2901	0	1235	46.2311	74.9798	-1	1	RING finger protein nhl-1-like Protein	Tribolium castaneum TaxID 7070	-	-	GO:0008270	zinc ion binding	GO:0005622	intracellular	cd14954]---[cd14954]---[cd05819]---[cd05819]---[cd05819]---[cd14955]---[cd14955]---[cd14955]---[cd14955]---[cd14957]---[cd14957]---[cd14957]---[cd14957]---[cd14956]---[cd14956]---[cd14956]---[cd14956]---[cd14963]---[cd14963]---[cd14963]---[cd14963]---[cd14960]---[cd14960]---[cd14960]---[cd14960]---[cd14960]---[cd14962]---[cd14962]---[cd14962]---[cd14962]---[cd14961]---[cd14961]---[cd14961]---[cd1…	135-983]---[135-704]---[135-941]---[276-971]---[114-800]---[135-953]---[270-950]---[135-824]---[111-542]---[135-959]---[414-953]---[555-1022]---[123-548]---[135-953]---[276-1016]---[120-812]---[114-674]---[135-941]---[120-803]---[114-662]---[108-518]---[135-959]---[105-674]---[558-971]---[114-401]---[690-983]---[270-1016]---[135-923]---[111-767]---[693-1022]---[135-950]---[102-386]---[555-956]---…	7.00e-141]---[5.00e-66]---[1.00e-96]---[2.00e-78]---[4.00e-78]---[5.00e-93]---[5.00e-77]---[1.00e-76]---[5.00e-41]---[2.00e-82]---[4.00e-52]---[1.00e-38]---[8.00e-36]---[4.00e-82]---[9.00e-68]---[3.00e-59]---[8.00e-53]---[1.00e-69]---[3.00e-52]---[8.00e-40]---[4.00e-27]---[1.00e-61]---[6.00e-29]---[6.00e-23]---[1.00e-10]---[1.00e-09]---[9.00e-59]---[3.00e-54]---[1.00e-44]---[1.00e-15]---[3.00e-43…	CAAATATTTATTATTTTATTGTACAGGTTAACACACTCGAAAATTGAAAAAAAGAAATAATCAAAAACGTAGCATAAAAGATTAATAATAAATTAATAAATGTAACAATTCATTATTATTTTTCCCTTTTTCTAAAACACTTGTATTCTATGATTTTCTCGATCACACACCAATACATGTCCATTTGGTGTCATAGCTACACCTTCTAAACCTTTAAATTCACCTTTACCGATACCCCAACAACCAAATGAACGTAAATGTGTACCATCTGGATGAAAGATTTGGATACGATTATTGCCTGAATCGGCAACACAAATATAACCTTGATCATCAACAGCAACACCACGTGGAAATTTAAATTGCCCATCATCTGAACCTTCACTACCAAACGATGATATA…
TRINITY_DN46182_c5_g2_i12	6263	-	-	-	-	-	UniRef90_D6WKA8	2721	0	1007	43.4456	85.8987	-1	1	Uncharacterized protein	Tribolium castaneum TaxID 7070	-	-	-	-	-	-	-	-	-	GCAGACAAAACCAACAAATAATAAAAATAATCACTATAACTATAATACACAATTATACAAGGCATTATTTCAATTGAGAGTACTGAAATTTTTCAAAAATAAAAAGTAAGCTACAGTAAAGAGATAATGAAAGATTTCCATAATATAATTATTTTAAAATTTTCTTTTCCACAATAATCACGTAAATAATAATAAAGTAGCTTGAAAATATCTACAACTATTCAAATGTTATTAGTAGGATTGTTGTGCTTTTGTTTTCATTTGTTAGCAATACAAATAGTAGTTAATACTAACTGGTTAGAAATTATGAAATTATTATTATAAAAAATGTACACAAAAACTAATTAAGGTATCGTTTGTTTGCATTTTTCTATTATTATTATTATTACTAAATTGTGT…
TRINITY_DN44298_c5_g1_i1	6261	-	-	-	-	-	UniRef90_D2A5N5	1764	0	1529	28.1744	38.4565	-1	1	A disintegrin and metalloproteinase with thrombospondin motifs 9-like Protein	Tribolium castaneum TaxID 7070	GO:0007229	integrin-mediated signaling pathway	GO:0004222]---[GO:0008270	metalloendopeptidase activity]---[zinc ion binding	-	-	cd09809]---[cd09809]---[cd05327]---[cd05327]---[cd09807]---[cd09807]---[PRK06196]---[PRK06196]---[PRK06197]---[cd09810]---[cd09810]---[PLN00015]---[pfam08685]---[smart00209]---[pfam05986]---[smart00209]---[cd00203]---[pfam00090]---[cd04273]---[cd04267]---[cd04269]---[pfam01421]---[cd04272]---[pfam13582]---[pfam13688	419-847]---[22-192]---[485-823]---[1-192]---[482-832]---[22-189]---[491-841]---[22-189]---[22-189]---[1-189]---[503-832]---[1-189]---[1392-1979]---[3623-3790]---[4518-4862]---[5193-5351]---[5670-5969]---[5196-5348]---[5646-6248]---[5667-6245]---[5643-6245]---[5646-6245]---[5646-6239]---[5799-6113]---[5793-6236	1.00e-47]---[1.00e-14]---[3.00e-21]---[5.00e-17]---[2.00e-19]---[1.00e-10]---[6.00e-11]---[3.00e-08]---[1.00e-10]---[2.00e-10]---[9.00e-08]---[1.00e-06]---[8.00e-81]---[1.00e-06]---[3.00e-21]---[3.00e-12]---[8.00e-11]---[1.00e-07]---[2.00e-79]---[1.00e-33]---[3.00e-24]---[1.00e-20]---[2.00e-17]---[2.00e-08]---[7.00e-06	GATAATTGTTATTATTATTATATAGATTTATCAATATTATCAAGTATACAACAATTTTCTAATAATATTAAAAAAAATTTTACAAAAATTGATATTTTAATATTAAATGCCGGTATATTTGGTATAAATTATACAAAAACAATTGATGGTTATGAGAAGATATTTCAAGTTAATCATTTAGGACATTTTTATTTAACATTATTATTAAAAGATTTATTAATAAATGGTTCTAGAGTTGTTGTTGTATCATCAGAATCACATCGGTAAGTTGGCTATGTAATTCTAGTGATTTTATTTAATTGAAGTTGGTAGTAGTGGTTACTACCAACCTTCCAACCAATCAGCAAGGCGGTATTCGTTGTATTTTGACATATGCGCATGCGCATTGACTAATCACCA…
TRINITY_DN41886_c0_g1_i20	6256	-	-	-	-	-	UniRef90_A0A139WBU3	2013	0	601	32.1771	100	-1	2	Probable cytosolic iron-sulfur protein assembly protein Ciao1	Tribolium castaneum TaxID 7070	GO:0016226	iron-sulfur cluster assembly	-	-	-	-	pfam01756]---[cd01150]---[PLN02443]---[PTZ00460]---[PTZ00460]---[PLN02312]---[PLN02636]---[pfam02770]---[pfam01784]---[cd00200]---[sd00039]---[COG2319]---[COG2319]---[smart00320]---[smart00320]---[smart00320]---[PTZ00420]---[pfam00400]---[pfam00400]---[pfam00400]---[cd01150]---[cd01150]---[cd00200]---[cd00200]---[COG0327]---[sd00039]---[TIGR00486]---[COG2319]---[COG2319]---[COG2319]---[COG2319]--…	146-667]---[1222-1515]---[1198-1515]---[1545-1898]---[1081-1515]---[1222-1497]---[1222-1497]---[1566-1886]---[4041-4763]---[5121-5990]---[5442-5975]---[5301-5984]---[5586-5954]---[5301-5420]---[5574-5690]---[5865-5981]---[5604-5969]---[5304-5417]---[5574-5690]---[5865-5975]---[1575-2303]---[206-1150]---[4965-5969]---[4953-5684]---[3984-4763]---[4965-5939]---[3987-4766]---[4965-5984]---[4953-5966]…	2.00e-41]---[2.00e-28]---[3.00e-10]---[8.00e-31]---[1.00e-06]---[4.00e-16]---[6.00e-16]---[2.00e-12]---[2.00e-78]---[2.00e-47]---[9.00e-25]---[4.00e-26]---[6.00e-06]---[1.00e-07]---[1.00e-07]---[3.00e-07]---[2.00e-07]---[3.00e-07]---[9.00e-07]---[4.00e-06]---[6.00e-82]---[3.00e-68]---[8.00e-65]---[4.00e-38]---[9.00e-57]---[2.00e-56]---[5.00e-48]---[2.00e-32]---[3.00e-32]---[9.00e-29]---[1.00e-26]…	TTTATTCAATAAAATTTATTAAAAATTGTAAAACATTTAGAGACATTAGTTTCAAAAAAATAATTTCTTTGTGCATAACAATTGGAATTGAATCTCTCGATCATAATTTACTTTTAACTTGATACAAATTTGGGGGATTTTCGATTAAAATTTCTTGCCACCAATCAGGACGTACCATTACATTTGGATGATGGAGAATTGTTGTTTGTAAATTTTCATACAACTTTCCATCAGTTTTTCCTAAAACTGAATTTATAACATAATCGGGTGGTGCCATTGCATCAATTACACCTAATATATTGTTTTTTAGATTTTTACATAATTTTAAAATTGAATTTTGAATAATTATTGAAAATTTTGGTGATTTCGTAAAATCACCTTGATAAAAATATAAACAAT…
TRINITY_DN46823_c1_g3_i4	6254	-	-	-	-	-	UniRef90_A0A139WCQ8	5775	0	1958	92.3409	98.3657	-1	2	Myosin heavy chain non-muscle-like Protein	Tribolium castaneum TaxID 7070	GO:0007496]---[GO:0007298]---[GO:0071260]---[GO:0035017]---[GO:0007391]---[GO:0046664]---[GO:0046663]---[GO:0007395]---[GO:0045200]---[GO:0001736]---[GO:0008258]---[GO:0035317]---[GO:0070986]---[GO:0032507]---[GO:0007443]---[GO:0000281]---[GO:0006936]---[GO:0030239]---[GO:0031036]---[GO:0016318]---[GO:0007297]---[GO:0051259]---[GO:0051726]---[GO:0035159]---[GO:0007435]---[GO:0045214]---[GO:003527…	anterior midgut development]---[border follicle cell migration]---[cellular response to mechanical stimulus]---[cuticle pattern formation]---[dorsal closure]---[dorsal closure, amnioserosa morphology change]---[dorsal closure, leading edge cell differentiation]---[dorsal closure, spreading of leading edge cells]---[establishment of neuroblast polarity]---[establishment of planar polarity]---[head…	GO:0051015]---[GO:0005524]---[GO:0042623]---[GO:0005516]---[GO:0042802]---[GO:0003774]---[GO:0032027	actin filament binding]---[ATP binding]---[ATPase activity, coupled]---[calmodulin binding]---[identical protein binding]---[motor activity]---[myosin light chain binding	GO:0005826]---[GO:0045179]---[GO:0005938]---[GO:0031252]---[GO:0044291]---[GO:0005929]---[GO:0032154]---[GO:0005856]---[GO:0005829]---[GO:0016459]---[GO:0016460]---[GO:0016461]---[GO:0030018	actomyosin contractile ring]---[apical cortex]---[cell cortex]---[cell leading edge]---[cell-cell contact zone]---[cilium]---[cleavage furrow]---[cytoskeleton]---[cytosol]---[myosin complex]---[myosin II complex]---[unconventional myosin complex]---[Z disc	cd14911]---[cd01377]---[cd14920]---[pfam00063]---[smart00242]---[cd14932]---[cd14921]---[cd14919]---[cd14930]---[cd15896]---[pfam01576]---[pfam01576]---[COG5022]---[cd00124]---[cd14913]---[cd14909]---[cd14927]---[cd14934]---[cd14929]---[cd14917]---[cd14916	3520-5478]---[3520-5478]---[3520-5478]---[3520-5514]---[3484-5535]---[3520-5478]---[3520-5478]---[3520-5478]---[3520-5478]---[3520-5478]---[49-3291]---[43-1893]---[1330-5667]---[3520-5478]---[3520-5472]---[3520-5478]---[3520-5478]---[3520-5478]---[3520-5478]---[3520-5472]---[3520-5472	0.00e+00]---[0.00e+00]---[0.00e+00]---[0.00e+00]---[0.00e+00]---[0.00e+00]---[0.00e+00]---[0.00e+00]---[0.00e+00]---[0.00e+00]---[0.00e+00]---[6.00e-18]---[0.00e+00]---[0.00e+00]---[0.00e+00]---[0.00e+00]---[0.00e+00]---[0.00e+00]---[0.00e+00]---[0.00e+00]---[0.00e+00	TGCACGACGTGTCGATGACAAACCCATACTACTACCAGCTCCACGTCTTAATTTGCTTTTTAAATTATTGATTTCTCTAGTCATCGATTCTTGACTCTCTAACATATCTTCATATTCACGTTGTGCTTTACGTTTTTGTGATTTTTCACGACTAATTTCTTCTTCAGCTTCATCTAATTGTCGTTTTAATGCTTTAACACGTGAATTCGCTTTATCAACTTGTTCTTTATATTGATCAGCATGTCGACGTTCATCCTCCAATTGCATAACTAATTCTTTTAATTTTTTATCTAATTTACGATTAGTTTTCTGTTGGGCTAAACGTTCTTTTGCTTCAACTTCTAATTGTTCTTCGAAATTTGCAATTTTATTTTCTAATGCTTGTATTGTTGCTTTTGT…
TRINITY_DN45552_c5_g4_i6	6251	-	-	-	-	-	UniRef90_UPI00046C0A58	4680	0	1550	74.868	99.9355	-1	0	uncharacterized protein LOC660407 isoform X1	Cucujiformia TaxID 41088	-	-	-	-	-	-	smart00225]---[pfam02145	1236-1433]---[2157-2702	4.00e-06]---[3.00e-70	ACATCGAACATGGATTTACAAACAGCAACAAATCTATTTTATTTATATTTATATATATATATATATTTTTTATATATATATATATATATATATGTACTATATATATATATATATATATATATATAGACAGGGTCCACGTAACCTGCCGAGCATCCTCACAATACAGGTACGAAATGAAATAAATTAATATAAATTTTTGGTTTTTTACCCCTTTTTTTTAATAAAGGTTTGTTTATAAATATGAAGTGGTATGTTTTAACGATTTACGATTAGAACAATTCGAAGAAACGTAATTGTTCCATGTTGAAGGCTTTAACGAGGACAGCGACACTGACCGAAGGATAAATATTTGTTTCATTTTTTTTTGACAATAAAAAATTCAACACACAAGGCAAACAC…
TRINITY_DN44399_c1_g4_i2	6250	-	-	-	-	-	UniRef90_A0A224XL78	1707	0	573	27.312	99.3019	1	0	Putative transposase (Fragment)	Panstrongylus lignarius TaxID 156445	-	-	-	-	-	-	-	-	-	TAAAATTTTGGTTTGTTATTTATTTTGAACAATATTAAACGTACTTTCAAACGATGTACCATTCACTACCCTTGGTATCAACCCTTATAAAATAACGGGGTGTGGATTCATGAAAAAGTTTCCACTTTTTCTTTTCATTTTTAATGATTTTATATTGTCAATTTTATCTATTAAATGATTTTAATGATAGAGTTACAAAAAGGATTTACTTCGTGTATCACTACGGCATACTCCATAACAACAACGTTTTTTAGCACCCTTTTTTATTGGTAACATTTTTAATTTCTATAAAAATACTTGTTCAATTTTTTAATTATGAGTGTAAATTCAGTTAAATTTTATTATTTTTTAAATATAAGTGATTGTAACAACTTTTTTTTTTTTAATTGTATAGAAAAC…
TRINITY_DN44635_c2_g1_i11	6244	-	-	-	-	-	UniRef90_UPI00096AE0EF	3108	1e-99	1079	49.7758	97.4977	-1	2	uncharacterized protein LOC109596331 isoform X1	Aethina tumida TaxID 116153	-	-	-	-	-	-	cd06133]---[COG5018]---[smart00479]---[PTZ00315]---[pfam00929]---[PRK07748]---[cd06127]---[PRK06722]---[PRK00448]---[COG2176]---[TIGR01405	61-627]---[55-630]---[52-630]---[4-636]---[76-624]---[52-627]---[76-624]---[76-630]---[55-627]---[55-627]---[370-627	5.00e-66]---[1.00e-35]---[3.00e-28]---[1.00e-26]---[1.00e-24]---[3.00e-22]---[4.00e-12]---[1.00e-11]---[4.00e-08]---[2.00e-07]---[9.00e-07	TTTTTTTTTTAATAAAAAACTTTATTTGTTTTTTGTTACAACAAATGTACAACCATCAGCAATCATTTTCCCAGCTAATCTGGCTGTGTTCCTTGCATCATCTAGACCGCAATGTTGGTTACCCTCAAACTTTAAGCCGAGTTCTAATAAAGCCCCATTCAATCCAGTTAAACGTCGACTGTATTGTTTTTTATAAGCAGGACGTAGATCAATCCAGGCACTATAAATATCTTGAAATTGTATCTGTTTACGTCGACATTCCTTCCTTAAACACGTCCCCAAATCCCAACTGGACCACGTAACAAAAACGCATTTCTTTTTACCAGTTGATTCAAACACGAATTCCATTTGGTATTTCTCTGAATTATTATCAATCCATTTCCGGAATATTGATAAACA…
TRINITY_DN28629_c0_g1_i1	6237	-	-	-	-	-	UniRef90_A4VNW7	1443	0	499	23.1361	97.5952	-1	1	GTPase Der	Bacteria TaxID 2	GO:0042254	ribosome biogenesis	GO:0005525	GTP binding	-	-	cd01894]---[PRK00093]---[TIGR03594]---[PRK00366]---[pfam04551]---[PRK00037]---[COG1160]---[TIGR00442]---[COG0821]---[COG0124]---[TIGR00612]---[TIGR03300]---[CHL00201]---[PRK03003]---[PRK11138]---[PRK09518]---[cd00773]---[cd01895]---[cd01894]---[cd10276]---[COG2976	1137-1607]---[252-1616]---[264-1610]---[4874-5929]---[4874-5896]---[3524-4792]---[240-1625]---[3560-4789]---[4874-5914]---[3524-4798]---[4880-5908]---[1709-2797]---[3566-4792]---[273-1619]---[1706-2791]---[264-1631]---[3851-4741]---[522-1037]---[522-1022]---[1706-2761]---[2856-3476	7.00e-79]---[0.00e+00]---[0.00e+00]---[0.00e+00]---[0.00e+00]---[0.00e+00]---[0.00e+00]---[0.00e+00]---[0.00e+00]---[0.00e+00]---[1.00e-151]---[1.00e-144]---[5.00e-122]---[1.00e-104]---[5.00e-101]---[3.00e-95]---[1.00e-87]---[2.00e-86]---[2.00e-37]---[2.00e-76]---[1.00e-67	CTCGCGATCATTCGTCGCCACGACAGGGAATCGGCGGTCAACGCCGGCGGCCTGGTTCGTCCCGCGGGCTACAGCCGCGGCCAATGAAAAAGGCCCGACAGGGATCCCTGCCGGGCCTTTCGACGAAGGAAACGCCACCCTCAGCGGCGCTTGTCCTTCTTCTTCTTCTCGGCTTTCTTGTGGTGCGACATCAGCCGGCGCTTCTTGTTGACCTGGCGCGCGGTGAGCGAGTTCTTCTTGCCCTCGTAGGGGTTCTCGCCGCCCTTGTACTCGATGCGGATCGGCGTACCGACCAGCTTCAATACCCGCCGGTAGGTCTTCTCCAGGTAGCGGGTATAGGCCTTCGGCACCGCGTCCACCTGGTTGCCGTGGATCACGATCAGCGGCGGATTGGCGCCG…
TRINITY_DN43049_c0_g1_i2	6236	-	-	-	-	-	UniRef90_UPI0008754754	5478	0	1866	87.8448	95.8735	-1	2	Down syndrome cell adhesion molecule-like protein Dscam2	Anoplophora glabripennis TaxID 217634	GO:0007156]---[GO:0048812	homophilic cell adhesion]---[neuron projection morphogenesis	GO:0042802	identical protein binding	GO:0005887	integral to plasma membrane	cd00063]---[cd00063]---[cd00096]---[pfam00041]---[pfam00041]---[pfam07679]---[pfam13927]---[smart00410]---[smart00409]---[smart00060]---[smart00408]---[cd05729]---[cd00063]---[cd00063]---[pfam00041]---[pfam00041]---[pfam00041]---[smart00060]---[smart00060]---[smart00060]---[cd05734]---[cd00096]---[cd00096]---[cd05735]---[cd05724]---[pfam07679]---[pfam07679]---[pfam13927]---[pfam13927]---[smart004…	1444-1713]---[1150-1359]---[1732-1932]---[1465-1710]---[1189-1404]---[1723-1932]---[1762-1938]---[1723-1965]---[1723-1965]---[1474-1716]---[1762-1932]---[1723-1947]---[2617-2901]---[2308-2592]---[2638-2898]---[2020-2292]---[2329-2595]---[2029-2295]---[2338-2595]---[2647-2898]---[3541-3777]---[3556-3768]---[3256-3480]---[3226-3489]---[3541-3816]---[3571-3828]---[3247-3528]---[3583-3819]---[3286-35…	4.00e-12]---[9.00e-07]---[2.00e-10]---[2.00e-12]---[6.00e-06]---[1.00e-10]---[1.00e-08]---[2.00e-09]---[2.00e-09]---[5.00e-10]---[5.00e-06]---[1.00e-07]---[2.00e-14]---[6.00e-12]---[4.00e-13]---[5.00e-13]---[4.00e-08]---[4.00e-12]---[3.00e-11]---[4.00e-11]---[3.00e-15]---[4.00e-11]---[1.00e-09]---[8.00e-15]---[7.00e-14]---[6.00e-12]---[3.00e-10]---[1.00e-12]---[1.00e-07]---[3.00e-10]---[5.00e-10]…	ATTGGCTATATCGTTTGGCAACTTATCAGTCATCATGTCACGATCACATTCAGCTTCACTCAATTCTCTGCTATCGGAAAAACCGGAAGGGGGTTGTAAGCGTACATCTTCAGTTGACGCATTCACATCAGAACTGCAACATCAGTCTACGATTTTAGCAACGACAAAATTATGAAATCTAAAACTCATTTTTTATCTACAACAAACTACAGGAGCAACGCTTTCAACGAACGGTTATTAGGATATAAGGATTAATAAGGATCAGAATATAATAAATATGCGGTAGATAGAGGTAGTTTTTGGTGTCACAGAAGCTTTGTAAGGTTTAAGGTACCTTGGCTACCTGCTGGAACTTGACGGTCGATTCTGTCGTCGTCCACCAACATGACGGGGTGTATG…
TRINITY_DN46063_c1_g2_i7	6227	3.1.3.48	Protein-tyrosine-phosphatase.	-	-	-	UniRef90_UPI00077DA9B8	4464	0	1496	71.6878	98.1283	-1	1	receptor-type tyrosine-protein phosphatase kappa isoform X2	Tribolium castaneum TaxID 7070	-	-	-	-	-	-	cd00047]---[smart00194]---[pfam00102]---[COG5599]---[PHA02738]---[PHA02747]---[PHA02742]---[PHA02746]---[smart00404]---[smart00012]---[PHA02738]---[PHA02747]---[COG2453]---[cd00063]---[pfam00041]---[smart00060]---[cd00047]---[smart00194]---[pfam00102]---[COG5599]---[PHA02742]---[PHA02746]---[smart00404]---[smart00012]---[PHA02740	122-811]---[116-814]---[116-814]---[95-826]---[107-808]---[134-862]---[104-811]---[110-742]---[116-421]---[116-421]---[1013-1801]---[1013-1678]---[1010-1360]---[3440-3688]---[3440-3685]---[3440-3688]---[986-1669]---[986-1705]---[986-1678]---[977-1684]---[986-1807]---[992-1684]---[986-1291]---[986-1291]---[992-1804	9.00e-46]---[1.00e-42]---[1.00e-43]---[6.00e-14]---[3.00e-14]---[3.00e-21]---[4.00e-17]---[2.00e-18]---[2.00e-09]---[2.00e-09]---[2.00e-43]---[2.00e-42]---[1.00e-06]---[5.00e-11]---[2.00e-08]---[1.00e-07]---[5.00e-94]---[4.00e-93]---[5.00e-92]---[2.00e-44]---[7.00e-37]---[1.00e-30]---[3.00e-30]---[3.00e-30]---[2.00e-10	TTTTTTTTTAAACATTGAAAAAGGCTGTTTATTTTATTTATTAATAATAATTTAAATAAATTTTACATTTGGCAAACTATTTAAAATTGGCATACGATTGGAAAACGTTTATGTATTTCACAGCGGCTTCGTATAAAAATCGAAATTGGGCTTCATCTTGTACGAATTGACGGCGATTTTGGCGTATTGTCCGAACAGCATGGCATACATCACAATTTTGTTCCAATTTCATTTTTTCAATTATAAAACACATGGCAACATAGATGCCACAAGCTAGAACTCCATCATAGCAAGTGATGACGACTTTCTCCGATCGTCTACATAACAAATCTGATTCCTCCCAAAATGTTAAGAAATCATCCACTGATTTCGGTAGTTTTTGTTTCGACGGCCAATTCT…
TRINITY_DN33750_c0_g1_i1	6227	-	-	-	-	-	UniRef90_D6WZS9	1212	2e-157	2645	19.4636	14.4423	-1	1	Uncharacterized protein	Tribolium castaneum TaxID 7070	-	-	-	-	-	-	PRK10811]---[PRK10811]---[PRK10811	3332-3865]---[3149-3649]---[2723-3634	1.00e-06]---[3.00e-06]---[7.00e-08	TAACTTCTTCTTGAGGTTGTTCTGGTAATTTTGCAGTTGTTACTTCTTGAGGCTGTTCAGCATGTTCTGTAGTGACTTCTTCTTGAGGTTGTTCAGCATGTTGTGTAGTAACCTCTTCTTGAGGTTGTTCTGTTTGTTTTACAGTAGTGGCTTCGTGAGGTTCTTCAGATAATTTCACAGTAACTTCTTGTGGTTTCTCAGGTAATTTTGTAGTAATTTCTTCTTCAGGTTGTTCAGGTAACCGTGTTTTACACTCTTCACCTTCATTACAGATTTCACCAGCTGAAGTTACAGCTTCAACAGGACAATCTTGACCTTCTTTGCAAACTTCACCAATTACGGTTACAGGTTGTTCAGGCAATTTAGTTTCTGCTACAGGCATTTCAGCACTGACCTCTG…
TRINITY_DN40330_c0_g1_i10	6226	-	-	-	-	-	-	-	-	-	-	-	-	-	-	-	-	-	-	-	-	-	-	-	-	TATGACTGTTCTACAATTTCCATTATTCAAAGTTAAAACTGTGTACCGTTTCAATCTATATACAATCTTGAAATTTGTTTTATTATATTTAAATTATGTACAAACATAAAATCTAATATAATGTTATCGTTCTCGCATTTAACATTGTAGAGATGTTAGTTAACCAACTTTAACAGCATTTCTGTTGTATAATGAGCAAACTTTAGCAGCTTCCATTGTAGCATTTACCGCTACAAGTTAAAGGCATATATATACAATAGGAATAATCTAATTCCGGCACTAACGAAGTCATTCTGACTGAATAATAACGAAAATTTTATTATTGGAAAACATAAAAGCCATTCCAAAAATCGAATAAAGAACACGTAACGTTGCCATGTAATTGAGCAACTTGGAAAA…
TRINITY_DN39995_c0_g1_i7	6226	-	-	-	-	-	UniRef90_A0A139WKH3	3843	0	2024	61.725	63.1917	-1	0	Otoferlin-like Protein	Tribolium castaneum TaxID 7070	GO:0050885]---[GO:0010996]---[GO:0016079	neuromuscular process controlling balance]---[response to auditory stimulus]---[synaptic vesicle exocytosis	GO:0005509	calcium ion binding	GO:0016323]---[GO:0030054]---[GO:0005789]---[GO:0016021]---[GO:0030672	basolateral plasma membrane]---[cell junction]---[endoplasmic reticulum membrane]---[integral to membrane]---[synaptic vesicle membrane	cd04037]---[cd08374]---[pfam00168]---[cd00030]---[smart00239]---[cd04040]---[cd04009]---[cd08391]---[cd04025]---[cd04024]---[cd08405]---[COG5038]---[cd08402]---[cd04026]---[cd04017]---[pfam08150]---[cd04011]---[cd08373]---[pfam00168]---[cd00030]---[smart00239]---[cd04040]---[cd08391]---[cd04025]---[cd04024]---[cd04026]---[cd04018]---[cd04011]---[pfam08151]---[cd04018]---[cd04011]---[cd08373]---[p…	572-943]---[2-229]---[674-943]---[674-940]---[674-943]---[680-940]---[674-937]---[677-943]---[677-940]---[668-937]---[566-934]---[671-934]---[695-934]---[698-934]---[2168-2581]---[2711-2935]---[2312-2581]---[2303-2524]---[2303-2578]---[2303-2575]---[2303-2578]---[2303-2575]---[2303-2575]---[2267-2575]---[2306-2575]---[2312-2563]---[3722-3850]---[4345-4473]---[4204-4353]---[3829-4182]---[4947-5156…	7.00e-69]---[8.00e-40]---[4.00e-22]---[5.00e-20]---[2.00e-17]---[8.00e-17]---[2.00e-15]---[3.00e-07]---[2.00e-09]---[2.00e-12]---[2.00e-10]---[2.00e-10]---[3.00e-10]---[4.00e-10]---[8.00e-67]---[6.00e-41]---[3.00e-08]---[6.00e-09]---[3.00e-14]---[4.00e-15]---[7.00e-12]---[5.00e-08]---[2.00e-13]---[5.00e-13]---[6.00e-09]---[6.00e-07]---[5.00e-20]---[2.00e-15]---[2.00e-21]---[3.00e-59]---[1.00e-37]…	GTGAAATTACAATTTTTTGTTCTGCCACCATATAATCAAAAGGAAAAATAAAACGCCAATTGAAATTTCCTTCACCAGTAAGTGAACGATAATGAATATCAGTACATTGACAGTCTTCCGGTCCTTTTAACCATCCTTTAACATAAATATCAGACATTTTCTCTCCTGTAAAGAAAGCATCATCTTCTAGTACTACATCATCAGTGTTCCATATTATAACTCTTAATTCATAACTACGTGGTTTCCTTGGAGAGATATCTAATGGTGGACCAGGCAAGGGCATATCCATTGGGAACATATCGACCCACATTTCTAATTTGCCTTGTTCAATTCCTGGTTTATCTGGATTGTATAATGGGCGTGTTTCAACATGTTCCGGTACTAGATGACAGCCGATTT…
TRINITY_DN46663_c0_g1_i1	6225	-	-	-	-	-	UniRef90_D7EI84	63	8e-08	91	1.01205	23.0769	1	2	Uncharacterized protein	Tribolium castaneum TaxID 7070	-	-	-	-	-	-	-	-	-	CGGATTTCCAAAACCAGGGTAGAAAACTGACAACTTTGCTACACTGGCTAGTATGTTGTAGTAACAGTAGTAGTAGTAGTAGTAGTAGAGTGGAGTTGTAATATACCGCCCCGGGAATTCTTTCCAGGAACGACGAGAAACCCTCCTCTAGAATTTATCTAGAATATAGAACAGAATAGATATTATGGTGGTAATTTGAACGGGTCTTTTCTAATGATGAAATTAGGTCGATTGTCTTTGTTAAACAGATTTCGTTCGTTTAAAAAATGACTTTCATTAAACATTTCTGCGAAAATAAGCTTTAGTTGGTATGTTAATTGGAATGTACTTGATATAGATGATGATCTAATTTAATATAATTTTACTGATGATGTACATGTAAATTTGTGATGAACACAA…
TRINITY_DN44499_c5_g1_i10	6225	-	-	-	-	-	UniRef90_A0A139WKB3	1422	0	951	22.8434	50.8938	-1	2	Follistatin-related protein 5-like Protein	Tribolium castaneum TaxID 7070	-	-	GO:0005509	calcium ion binding	-	-	cd05736]---[pfam07679]---[pfam07679]---[pfam13927]---[pfam13927]---[smart00410]---[smart00410]---[smart00409]---[smart00409]---[smart00408]---[smart00408]---[cd00096]---[cd00096]---[cd04968]---[cd04969]---[cd05724]---[cd05851]---[cd05745]---[cd05725]---[cd05725]---[cd04978]---[cd01328]---[cd00104]---[cd00051	1373-1600]---[1415-1615]---[1700-1897]---[1424-1651]---[1703-1912]---[1382-1633]---[1661-1900]---[1382-1633]---[1661-1900]---[1700-1882]---[1421-1612]---[1412-1600]---[1700-1873]---[1658-1921]---[1382-1609]---[1412-1609]---[1379-1609]---[1382-1609]---[1694-1873]---[1382-1600]---[1412-1609]---[2525-2695]---[2483-2584]---[1967-2134	1.00e-26]---[6.00e-14]---[6.00e-07]---[3.00e-12]---[6.00e-11]---[4.00e-12]---[5.00e-11]---[4.00e-12]---[5.00e-11]---[2.00e-10]---[1.00e-09]---[2.00e-10]---[1.00e-09]---[4.00e-08]---[5.00e-08]---[1.00e-07]---[2.00e-07]---[3.00e-07]---[7.00e-07]---[4.00e-06]---[8.00e-07]---[5.00e-08]---[4.00e-06]---[2.00e-07	TTGCTTAAAAATAATTTTACAAAACGACACTTGATATTATTATTATTATTATTAATATTATTAATATTATTATTATTATTCTTATTGTTTTTACGACCACTAATGGAATTTAATTGTGGTCCAAACAACAATACTAGGATGATTTACGGCACCTATTTCGCAATTTACTGTTCTTGAACGGCCGTTTATAACGAACAAAGCTTCACTGGCCGGTGTTACCATGTATTGACCAAATAAACCAGATCCGCTGATGGGTCGATTTGGATTATTCCATTGTGTCATACCAATTGGTACAGCTTTACCAACACCTGTGATAATCTCAACTTTACCGGTTAATAGATTTAAAAATAGGATATCCTCCTTATCTTGGGCACTTGCGTAAATATCATAACTATGCGT…
TRINITY_DN46264_c0_g6_i3	6216	-	-	-	-	-	UniRef90_D6WKS5	3012	0	1499	48.4556	67.1781	-1	1	Protein eyes shut homolog-like Protein	Tribolium castaneum TaxID 7070	GO:0000902]---[GO:0042052]---[GO:0010378	cell morphogenesis]---[rhabdomere development]---[temperature compensation of the circadian clock	GO:0005509]---[GO:0005201	calcium ion binding]---[extracellular matrix structural constituent	GO:0009986]---[GO:0005576]---[GO:0005615]---[GO:0016021	cell surface]---[extracellular region]---[extracellular space]---[integral to membrane	cd00110]---[smart00282]---[pfam02210]---[pfam00054]---[cd00110]---[smart00282]---[pfam02210]---[pfam00054]---[cd00110]---[smart00282]---[pfam02210]---[pfam00054]---[cd00054]---[cd00054]---[cd00110]---[smart00282]---[pfam02210	2478-2942]---[2457-2876]---[2457-2861]---[2448-2861]---[3264-3725]---[3264-3632]---[3264-3635]---[3270-3632]---[4059-4511]---[4050-4460]---[4050-4442]---[4044-4442]---[5733-5843]---[5493-5600]---[1707-2159]---[1701-2084]---[1701-2069	9.00e-22]---[6.00e-17]---[8.00e-15]---[2.00e-08]---[3.00e-16]---[2.00e-14]---[2.00e-15]---[3.00e-13]---[2.00e-16]---[1.00e-14]---[6.00e-12]---[7.00e-09]---[1.00e-07]---[5.00e-06]---[3.00e-10]---[4.00e-09]---[2.00e-10	GCATTTATTTTATTGTTTTCTTTTTTTTTTTGTTTTTTAATTAGTGAATTACGGTGCAAAGGTTAATTTTAATTTAATTAACGGAAATATAAGGATTTTTATGCTTTTTTTAGTGTTGTTTTATTATTCCACGAAACGAGAGGTTTAAAACAATAAATTTACAACAAATAAAACTATAATTCCACATTTAGAATACAGTGAAAGCTTGTTTATATAATCACGTATAATCAATCAGTTATTATAATCAAATTTTGTTTATTGTGATCGAAATAAAGCTGAAACAAGTTGGGTGCTTGTTGTAGTGCGTTTTGGCTAAAATTGTAGATTCGAAACTAAGAATGGGCCAAACTTCTGTATTCCTACTAGGGTCTTGGGTTGGCTGCTGCTTATAATGAAGCA…
TRINITY_DN46717_c7_g2_i9	6202	-	-	-	-	-	UniRef90_UPI00077DE314	1074	0	399	17.317	88.2206	-1	2	steroid receptor seven-up isoforms B/C isoform X3	Tribolium castaneum TaxID 7070	-	-	-	-	-	-	cd06948]---[cd06950]---[cd06930]---[cd06958]---[cd06916]---[cd06967]---[pfam00105]---[cd06961]---[cd06956]---[cd06969]---[cd06960]---[smart00399]---[cd07164]---[cd06970]---[cd06968]---[cd07154]---[cd07163]---[cd06964]---[cd07167]---[cd07168	3231-3668]---[3228-3638]---[3228-3575]---[3846-4055]---[3840-4055]---[3849-4055]---[3855-4055]---[3834-4058]---[3849-4055]---[3846-4055]---[3849-4055]---[3849-4055]---[3813-4055]---[3834-4070]---[3753-4061]---[3849-4055]---[3849-4064]---[3834-4055]---[3834-4055]---[3834-4076	1.00e-91]---[3.00e-37]---[7.00e-36]---[2.00e-48]---[5.00e-43]---[6.00e-38]---[2.00e-37]---[6.00e-34]---[1.00e-33]---[6.00e-32]---[9.00e-32]---[3.00e-31]---[8.00e-31]---[3.00e-30]---[4.00e-30]---[6.00e-30]---[1.00e-29]---[3.00e-28]---[3.00e-28]---[5.00e-28	CCTCATAGTTTTAGATCACACAGTTGCTGATGGTAACCAAATTTTGCCCCTAACATATATACACACACACACACACACACACACCACAAATCAAGCAATTATCACGCAATCTAAATCGATGTTCATATAATTTATTACTCACTGTCCACCAATTATACAGAAAAACTGGATACAAGGGTCGTCCCGGACGGAATTTAGATTGATATCAACGTCATCAACATCATCATCATCATTATCATTAACACATTCTATCTTGAATCATGAATTTAATTAAACTACAGACTTGTTTATTGTTGTTAATTTATTTATTTATTTAGTTTTCATTGTTGAAAATTATTTATAGATGTGTAATTTTGATTTTCAATATATAAAATATCGCTAATCGGGGGTCGACTATTA…
TRINITY_DN41171_c0_g1_i3	6199	3.4.24.14	Procollagen N-endopeptidase.	-	-	-	UniRef90_A0A139WN17	1605	0	1221	25.8913	44.0622	-1	2	A disintegrin and metalloproteinase with thrombospondin motifs 2-like Protein	Tribolium castaneum TaxID 7070	GO:0007229	integrin-mediated signaling pathway	GO:0004222]---[GO:0008270	metalloendopeptidase activity]---[zinc ion binding	-	-	smart00209]---[pfam00090]---[cd04273]---[cd04269]---[pfam01421]---[cd04267]---[cd04272]---[cd00203]---[pfam13583]---[pfam13688]---[pfam13574]---[pfam13582	1812-1970]---[1815-1967]---[2283-2888]---[2280-2888]---[2274-2888]---[2301-2822]---[2286-2828]---[2325-2627]---[2316-2876]---[2409-2888]---[2307-2825]---[2436-2819	6.00e-15]---[1.00e-09]---[3.00e-80]---[1.00e-27]---[8.00e-25]---[2.00e-21]---[6.00e-16]---[7.00e-12]---[2.00e-09]---[3.00e-09]---[3.00e-09]---[3.00e-08	CTTTAAAATTTTATAGAAAGTTTTGTTTTTACACTGACTATTCCATAAATTATATCTCCTATCTAAATTTTTTAGGTAAGCTTGATTTAACCCATCGACTCTCGTAACCATTACGTAGGTACAGGATCAATAGGATCAGTTATATAAAGAAGTCGTCACAAGATGTCGATGAGTTACAATTTTTCCTCTTTTTTTAAAAATTTCAGATAGTAACTGATAATAGAAAATCTAAACATGATTTACAACACAATCGTCTAAAACCACTGATTTTACAATATTTTGATAATACTGTCAATGAACAATATATAGATTGATCATGTGTGCATAATTTCCTTTTGCGTCCTCTACACAAAGGATTTGTATATCGAGTTGCACCATAACAGATACGTCTCTCATTTG…
TRINITY_DN46680_c0_g1_i6	6199	-	-	-	-	-	UniRef90_UPI00063F9F76	2583	0	1012	41.668	85.6719	-1	0	uncharacterized protein LOC105840305	Monomorium pharaonis TaxID 307658	-	-	-	-	-	-	cd01644]---[pfam00665]---[pfam05380]---[cd01644]---[pfam03564]---[pfam05585	3-539]---[4121-4444]---[5414-5896]---[5939-6199]---[1878-2306]---[930-1391	4.00e-55]---[1.00e-07]---[8.00e-75]---[6.00e-09]---[9.00e-39]---[2.00e-19	TTAGATTTCCACTGACGCAATGGAAACTTTCCACTATGAAGGATATTCATGACTTCATTAATTCGCTTCCTTGCAGTTTGTACATCACAACTACCTGATATAAAATCGTCCATATAAAAGTCCTTTATGATGGCTTCACTTGCATCTGGCAAGAAATCGCGATTGTCTAGGGCTAGTTGTTTAAGGCAACGGGTAGCAAGAAATGAAGCCGGTGCTGTTCCGTATGTAACTGTGTTGAGTGTATAATGTATTAAATCATGTGTTGAATCGAATCGCCAAACTATTCTTTGTAAATTCTTGTGATCACGATGCACATTGATCTGACGATACATTTTTGCAACGTCGGCAGTATATACTACTTTATGTAACCGGAATCTCACCAAAATTGAGAAAATATCA…
TRINITY_DN44865_c3_g1_i5	6196	2.4.1.260	Dolichyl-P-Man Man(7)GlcNAc(2)-PP-dolichol alpha-1 6-mannosyltransferase.	Protein modification	protein glycosylation	-	UniRef90_D6WU17	1602	0	740	25.8554	71.2162	-1	0	Mannosyltransferase	Tribolium castaneum TaxID 7070	-	-	GO:0016757	transferase activity, transferring glycosyl groups	GO:0005789]---[GO:0016021	endoplasmic reticulum membrane]---[integral to membrane	cd03384]---[pfam03901]---[cd03390]---[smart00014]---[cd01610]---[PLN02250]---[PLN02715]---[PLN02731]---[pfam01569]---[cd03394]---[cd03389]---[cd03392	3886-4344]---[1748-2896]---[3892-4503]---[3889-4320]---[3889-4344]---[3877-4602]---[3898-4512]---[3910-4614]---[3877-4323]---[3898-4329]---[3877-4362]---[3868-4356	2.00e-51]---[3.00e-40]---[7.00e-29]---[4.00e-19]---[5.00e-19]---[1.00e-17]---[2.00e-15]---[8.00e-15]---[4.00e-14]---[4.00e-10]---[2.00e-09]---[2.00e-08	GTAGCATTCTGTAATTTTCTGTTAATAATACTATTAATAATAATAATAACGATAAAATAGCGAAAATTTGTATTTTTTTTTATAAATAGTTAACAATATTTATAACAAATTGCACACAAAACTGACCAAAATACTACCTAGATTGTTCATTCTCTTGATAAACTTCCATATTATCAACAATTTCATCAATAATTGTCATGATATCAGCGATCTTTTGGCTGGCTTCTAGAAACTTTTCCGACATAATTTTCGGTACTTTACCCTCGAATTCATCAAAACTCTCATCTTTCTCAAGTGATGATGATGATTCGTAAACATCAACAGTTTTCTCTTGTTCCAAAATTTCATCCGATTTCTTTCTATTTTTATCTCCAACAACAGTCGATAAGAATTTCTTTT…
TRINITY_DN45606_c1_g1_i5	6194	-	-	-	-	-	UniRef90_V5FZP5	5835	0	4649	94.2041	41.4283	-1	2	Dynein heavy chain cytoplasmic	Cucujiformia TaxID 41088	GO:0008088]---[GO:0007298]---[GO:0007349]---[GO:0007098]---[GO:0051642]---[GO:0040003]---[GO:0007282]---[GO:0031122]---[GO:0048813]---[GO:0045198]---[GO:0051683]---[GO:0040001]---[GO:0045197]---[GO:0045478]---[GO:0048134]---[GO:0007294]---[GO:0008298]---[GO:0006886]---[GO:0051237]---[GO:0035011]---[GO:0007018]---[GO:0072382]---[GO:0048311]---[GO:0000278]---[GO:0007052]---[GO:0016319]---[GO:000740…	axon cargo transport]---[border follicle cell migration]---[cellularization]---[centrosome cycle]---[centrosome localization]---[chitin-based cuticle development]---[cystoblast division]---[cytoplasmic microtubule organization]---[dendrite morphogenesis]---[establishment of epithelial cell apical/basal polarity]---[establishment of Golgi localization]---[establishment of mitotic spindle localizat…	GO:0005524]---[GO:0008569]---[GO:0042623]---[GO:0045505]---[GO:0045503]---[GO:0051959]---[GO:0003777	ATP binding]---[minus-end-directed microtubule motor activity]---[ATPase activity, coupled]---[dynein intermediate chain binding]---[dynein light chain binding]---[dynein light intermediate chain binding]---[microtubule motor activity	GO:0005938]---[GO:0005737]---[GO:0005868]---[GO:0030286]---[GO:0045169]---[GO:0005794]---[GO:0030529]---[GO:0000776]---[GO:0005874]---[GO:0005875	cell cortex]---[cytoplasm]---[cytoplasmic dynein complex]---[dynein complex]---[fusome]---[Golgi apparatus]---[ribonucleoprotein complex]---[kinetochore]---[microtubule]---[microtubule associated complex	pfam12774]---[pfam08393]---[pfam08385]---[COG5245	4-198]---[637-1821]---[3292-5112]---[19-2661	6.00e-20]---[4.00e-124]---[1.00e-116]---[1.00e-34	ATCACAATTAAATACTAATACAAAACGTCCCAATTGATGACCTAATGCTTTAACCGATTCAGTTTTACCAGTACCAGCTGGACCGAATGGTGAACCACCTAAACGTGCTTCTAATGCTTGTGTCATTGTTAAATAACAACGATCTGTTAATGGTGTTTGTACTAAACGATCTTGTACACCTAAATATTCAAAACCATAATGGAAACGTGCATTTGCCATATGTATTGTTAATTGTTTTAATACTTCGATTTGTTTTGGATCGAAATAATAACGCATCTCACATAACCATTCAAATGATTTATTACTACATACACCATTCGATATTAAACGTCTTGTTACTGTACGTTTATGTACAAATTCATTGATTAAATGTTCTAATTTTTTCCGTCTTAATAATGG…
TRINITY_DN45388_c6_g1_i2	6189	-	-	-	-	-	UniRef90_D2A1F7	2628	0	1007	42.4624	83.1182	-1	0	Protein stoned-B-like Protein	Tribolium castaneum TaxID 7070	GO:0007268]---[GO:1900242]---[GO:0048488]---[GO:0048489	synaptic transmission]---[regulation of synaptic vesicle endocytosis]---[synaptic vesicle endocytosis]---[synaptic vesicle transport	GO:0097110	scaffold protein binding	GO:0030054]---[GO:0030139]---[GO:0005886]---[GO:0048786]---[GO:0008021	cell junction]---[endocytic vesicle]---[plasma membrane]---[presynaptic active zone]---[synaptic vesicle	cd09259]---[cd09258]---[cd09255]---[cd09263]---[cd09262]---[pfam00928]---[cd07954]---[cd09251]---[cd09252]---[cd09250	1006-1362]---[1006-1362]---[397-1362]---[397-1350]---[397-1347]---[406-1368]---[403-1332]---[421-1233]---[838-1362]---[844-1362	4.00e-11]---[1.00e-07]---[2.00e-127]---[3.00e-71]---[1.00e-46]---[1.00e-36]---[2.00e-24]---[2.00e-18]---[3.00e-09]---[8.00e-09	CAATATCGACATCTATTCAACTACAATTAATATTTTATTTTAAGATATTGTCCTGCAAGTGAATTATTATTATTATTATATTTTATAATTATCTTAAAATAACTGGAATCTATATGGGTCATTTATAACAAAATTGAAGCTCTTTTCCTCCTGCTCTCTGTTACATTTATACTTTCAAATCTAAACTACCTACCTACCAATTCTAATAAATTTTGGAACGTTATACTTGTTTTTTTAGGCACCAGGCAGTTACAGAAAATTCGAAAATAATCAAAATTAATCGCTATCCGAACTGGAATCCTCTTCGGGTACTGGTGCTGGTTTCTCTTCCACTTTCGGTGTTGATTTAATAAATGTGGCAGCCGAATAAGCATTCGGTCCTTCACCTTCTGTATGCTC…
TRINITY_DN18491_c0_g1_i1	6186	-	-	-	-	-	UniRef90_Q9S570	2235	0	745	36.13	100	-1	1	Uncharacterized protein	Gammaproteobacteria TaxID 1236	-	-	-	-	GO:0005576	extracellular region	pfam10109]---[TIGR01611]---[COG3498]---[pfam04985]---[PHA02600]---[COG3941]---[COG3497]---[PHA02560]---[pfam04984]---[COG5301	2704-2928]---[3003-3503]---[3003-3503]---[3015-3497]---[3003-3503]---[297-2384]---[3519-4682]---[3528-4670]---[3552-4664]---[5380-6165	7.00e-19]---[3.00e-85]---[3.00e-81]---[1.00e-63]---[2.00e-49]---[0.00e+00]---[5.00e-159]---[2.00e-113]---[6.00e-47]---[2.00e-44	TTCACCTTGCCCTGCGCCTGGCCGATGCCGCGCATGGCACGCTGCAGCCGGGCAGCCATTTCCGGCGATACGCCGGGCAGGTTCTCCAGCTCCGCGGCTGCGCCGCGGATCTCGCTGATCGCGCCGTTCACCGGAGCGACCACCTTGTCCAGACTCTTGCGTCCGGACTCGCCGGCGCGACCCAGGTACCTCAGGCCGGCCTGCAATTGTTCCAGATATGCCATGGGGACTCCTTAAACCATCGCCGGGTCGTAGAGGCTGCGCCGCTGCCGCTCGTCGGCGAAGTCGACAAGCATGCGTTGCAGGTAGGGCAGCAACTCGTCGGCCAGGCGCTGCGGCTCGTGCACGTTGCCTTGCACCGTCAGGTTGATCTGCGGCGCGAAGGTCCAGTTGGGCGCA…
TRINITY_DN45163_c0_g3_i1	6183	-	-	-	-	-	UniRef90_D6X4H2	900	4e-163	937	14.556	32.1238	-1	2	GTPase-activating Rap/Ran-GAP domain-like protein 3	Tribolium castaneum TaxID 7070	GO:0051056	regulation of small GTPase mediated signal transduction	GO:0005096	GTPase activator activity	-	-	pfam00780]---[COG5422	824-1390]---[824-1180	3.00e-23]---[4.00e-08	CCCGTTTATCCGAACTCAGCGTTCTTCTTTGAAATAAAACTGATAAATAATATTTTATCATTATTACTATTATTATTGTTAATCCTTATCATTGCAAGACATCTAGTAAATGTTGATACAATTGTTGTAAAATCAAAAATAATGAAAAAGAGCTGATTCTTCATGTTATCAGATTTGTAGAATAATCTTATATTAAATACAACATTCATATTAACTAGTCAAAGTATGAAAAGGAATCTTTATTGAAAAAATGGTTAATACGTTAACGTTAATGTGATAAAAAGAGTGCGTCTCTGTGCAAAATATTGTTTTAATGTGACGCCCTTTAACGTTAATATCCATAGTGTAGATTCTCTGTATTTTGATTATTTACATATTTATAACGTTTCATATCAATTT…
TRINITY_DN46243_c0_g1_i4	6179	-	-	-	-	-	UniRef90_A0A0J7K7S0	2235	0	928	36.1709	80.7112	1	1	Uncharacterized protein	Lasius niger TaxID 67767	GO:0015074	DNA integration	GO:0003676	nucleic acid binding	-	-	pfam03564]---[cd01644]---[pfam05380]---[pfam05585	1045-1467]---[2835-3482]---[3560-4006]---[1968-2423	3.00e-29]---[6.00e-70]---[3.00e-46]---[3.00e-16	ATTTAATTAATTAATTATCTATTATTATCAATAATCTTTTCAAGAAACTTGAATAATTTTTTCTTATAATGTTATCATTTACGTCCATTCCTCAATTAGATTCTGTGCAGTACGGGCCTGCATTCAACATAGACCTGGCAACCCCCTCCAACAACCCTTAGATCGGGGGTGTAAAAATAGACTTAAACTGGCCAGCAGAATGGGTCAAACAACCAAAGTGACCACACAACTTAAATTTATTGTAAATTTCATTGAATAAACGTAATTACAGCCCATTTATTTTCATTTTTCTGTGGCACGTTGTCACATAATTGGTCCGATCAAGCCGGATAGAACTTAAGCAAATCACAGTAATAGTAGATTCCATCGTACTAGTGAAAATAAAAAGTGAAATTCTCA…
TRINITY_DN41401_c2_g1_i2	6177	-	-	-	-	-	UniRef90_D6WL59	1848	0	648	29.9174	91.2037	-1	1	Putative G-protein coupled receptor CG31760-like Protein	Tribolium castaneum TaxID 7070	-	-	GO:0004930	G-protein coupled receptor activity	GO:0016021	integral to membrane	pfam00003]---[cd15293]---[cd15047]---[cd13953	468-716]---[456-1226]---[465-1223]---[468-1223	3.00e-06]---[2.00e-94]---[1.00e-26]---[1.00e-17	TTCTCTACTTCCTTTTTTCTTTGCATGCAAAATTAATCATCAAATTAGGTTATTTCGTTAAATAATAATAATAGTAGTAGTAGTAATAATAATAAAATTATTGTGTGTATTGTTCTGTATTGGTTGATAAGTTTCATAGGTATTATGTAGATGTTCCTGTTGTTTTAAACTGAAAATACCTGTAAGCTGAAACGTCGATGTTGTGCTTTTCGGCCACCTCTACGTTTCGATATGTGTGGATTGTCGCGACAGATCGTTTTACTTTTAAATAATTCCAATTGTAAATAAAGTCGTTTTAATTCAGCTCGTATATCATCTGGACTCATATCGGCTAATGTTACTTCACCAACATCTACATCACTATTATTCCCAGTTAATGGACCATGTGCATTAACATCC…
TRINITY_DN38273_c0_g1_i1	6177	-	-	-	-	-	UniRef90_A0A139WKP1	759	1e-75	261	12.2875	97.7011	-1	0	Protein slit-like protein	Tribolium castaneum TaxID 7070	-	-	-	-	-	-	sd00031]---[pfam13855]---[pfam13855]---[sd00033]---[sd00033]---[sd00033]---[sd00033]---[sd00033]---[sd00031]---[pfam13855]---[pfam13855	1003-1338]---[1084-1266]---[1156-1335]---[763-1338]---[811-1365]---[877-1335]---[829-1335]---[907-1335]---[817-1116]---[940-1194]---[874-1047	5.00e-18]---[1.00e-07]---[6.00e-06]---[2.00e-26]---[1.00e-24]---[2.00e-22]---[4.00e-22]---[1.00e-17]---[2.00e-13]---[6.00e-06]---[7.00e-06	CAATGATTGATTTATTTATTAAAAATCGACCTTATCCTAATCACTATTCAGGTACATTTGAACTGTCTCACATCTTTACAAGTACAATAATTTGTACTTGATTCGATGCGGAAAGTTATTGATTACAAATTTAATAAAATAATAATAATAAGTATTACAAATAAAACAAAAATTAAAATATACAAAAAGGTGATATACAGATATAATCTAGTCGAGCAAATTATTAAGTATGCAATGTAAATCGTTAAATAGGCGCATTTTGCATATTTAATGCCATTTACTTAAAACTATACAGGAAAGACATGATGATAATAATATGCAAAGTCGGCTTAACATTCACATTAGGTAGTTTGAAAGGATGTGACACAGGAACTGCTTGCATGCAAAATTACGAAATTA…
TRINITY_DN44895_c0_g3_i2	6167	-	-	-	-	-	UniRef90_D6WUQ2	1314	3e-40	1018	21.307	42.5344	-1	2	Uncharacterized protein	Tribolium castaneum TaxID 7070	-	-	GO:0051087	chaperone binding	-	-	TIGR02169]---[TIGR02169]---[TIGR02168	4507-5457]---[4384-5169]---[4531-5262	7.00e-07]---[8.00e-06]---[2.00e-06	GATATGGTCAATTTTATTGAATTAATTCGGTTTATAAATAATTGTGTCATGATTATATTCATCTGTAACAATAATTTTAGGTAATATCAATATAATTGTTTGTCCTTGTTTTATTTGACGTTGATCTTTAATTATAATTTTATTTAATTGACGATCAATTATAATTAAATCAGTTTGTTGTTTATTTCTAGAATAACAACAACCCATCTTTGTTAATCTGTAACATCCAGATTTTAGTACTTTTTGTCTCTCAATTTCTATGCTTATTTTTACCATATTTTGTTGAAAAATAATTGATAAAAAGCTGACGAATTACAAATTTTAATCAAATTAGTGATAAGGATATTGAATCAAAAATTAAACAATTTTTTGAATATCTATAACGAGAAAATTGATAAT…
TRINITY_DN44321_c0_g1_i3	6166	-	-	-	-	-	UniRef90_UPI0008747C3B	4548	0	1741	73.7593	87.019	-1	1	intraflagellar transport protein 172 homolog	Anoplophora glabripennis TaxID 217634	GO:0060271]---[GO:0042073]---[GO:0007018]---[GO:0007275	cilium morphogenesis]---[intraflagellar transport]---[microtubule-based movement]---[multicellular organismal development	-	-	GO:0005930]---[GO:0036064]---[GO:0005929]---[GO:0030990]---[GO:0030992]---[GO:0005871	axoneme]---[cilium basal body]---[cilium]---[intraflagellar transport particle]---[intraflagellar transport particle B]---[kinesin complex	cd00200]---[sd00039]---[COG2319	5101-5976]---[5230-5988]---[4792-5988	5.00e-11]---[1.00e-09]---[7.00e-09	TTTTAAATACAATGTATATTTAAATGATAAATATTATAATCTGGAAATTACTAATTTATTGCCTTGTAAAAAAAAACAAAATAAATGTACTGATACGCTTTAGGCTGAAATTAAATGAAACAACCATAAAGTTGACTGATAATTTCACTACATTATGTTTTTTAAAGAGTGTTTTTTGTTTTCTTCAAACAACAAAAAACCTAATTATTTTATAATTTTGATGAAAAATATCATGCCGACATGATTCATGTAAATAAATTTGAGTGATATTTTAAAATACAAATCCTTCAAATGTTTTCTTGTTGTTTTGTTTTCAATTAGCATCACCACACCATTTTCCAATAAATGATAATACATTTGGTATATTCGATTCTGGTGACATTTTAGCACTCATATTCA…
TRINITY_DN42670_c2_g1_i2	6165	-	-	-	-	-	-	-	-	-	-	-	-	-	-	-	-	-	-	-	-	-	-	-	-	GCCACCAGCGAAAACAACTAACATATAAGATAACCAGCATGATAGTGGGTGTTTTCTTGAAAATTGTTGAGCACCTGGAATTATAATGAAATTCGGTTATAACGAAGTCATTTTGCACGTTTACATGACGCTGAGAGTGTTGTCTTTTAACGCGTTAACTTCTTTCTCGTGTCGACTTTACTTTCAATGTTTTTACTGCTTCAAAACTCGGTAGGTTTTATTAGACTAGACCGACTATAATGCTTTTTCAACGTTATCACTTGTGATGTTCTCCACTAAACCATCAGCTCTTGAAGAAGATAATAACTCCTTTAGACTTACACTTCTAACAACTAGAGGACACTAGATACACTCCCCTACGGTTCTTGTTGAGCGGTGGTCTTGTTTTATTTCTGTTAG…
TRINITY_DN45222_c0_g1_i14	6158	-	-	-	-	-	UniRef90_D6W6H4	2787	0	1796	45.2582	51.8931	-1	1	Uncharacterized protein	Tribolium castaneum TaxID 7070	-	-	GO:0005509	calcium ion binding	-	-	cd00110]---[smart00282]---[pfam02210]---[pfam00054]---[smart00280]---[cd00104]---[cd00055]---[pfam00053]---[smart00180]---[smart00280]---[smart00280]---[smart00280]---[smart00280]---[cd00104]---[cd00104]---[cd00104]---[cd00104]---[cd01327]---[cd01327]---[pfam00050]---[pfam00050]---[pfam07648]---[smart00280]---[cd00104]---[cd00110]---[cd00110]---[smart00282]---[smart00282]---[pfam02210]---[pfam022…	136-612]---[130-528]---[130-519]---[121-516]---[2819-2962]---[2819-2947]---[3218-3358]---[3230-3358]---[3233-3358]---[4406-4540]---[4841-4975]---[4187-4333]---[4619-4756]---[4406-4528]---[4841-4963]---[4619-4741]---[4187-4288]---[4406-4534]---[4841-4963]---[4406-4534]---[4841-4963]---[4406-4528]---[5051-5203]---[5051-5158]---[838-1290]---[1624-2073]---[832-1233]---[1615-2019]---[832-1218]---[1621…	1.00e-30]---[6.00e-27]---[8.00e-27]---[9.00e-27]---[2.00e-06]---[1.00e-06]---[5.00e-11]---[1.00e-10]---[6.00e-10]---[2.00e-12]---[1.00e-11]---[8.00e-08]---[2.00e-07]---[1.00e-10]---[5.00e-10]---[3.00e-07]---[5.00e-06]---[6.00e-08]---[1.00e-06]---[2.00e-07]---[2.00e-07]---[1.00e-06]---[2.00e-09]---[2.00e-07]---[5.00e-32]---[4.00e-28]---[1.00e-27]---[7.00e-26]---[1.00e-25]---[7.00e-23]---[2.00e-24]…	GCATCACATGCAACAATAACGTTTAAACAGATTTATTTATTTATCAATTTATATTTATTGTATTCAAATTTCATTAGCATGACAGAAGGTAATTTTACTCAAATCATTATTTGATAATAGATCTAAAGGTTTACCATTAATTAGTATATGTCGGATACAGCCTTCAAATCCTTTATAATAAGCTGATGGTAGTCCTTGAGGTAATGTTACAGTTCCACCAATCCATAATTTCGAATTTGTTCTTAATGAAATGGCGCCCGGTTTTGATAAACCTTTTATTGATGGTCCACCATCTATTGATATAAAACCGACACGTTTTCGCCGTCTTATTTGAATTGTATGCCATTTACCATCATCAATTTTCGTTTTGGAACGTATTGCCCAAAATACATCTTCTTT…
TRINITY_DN46328_c0_g2_i8	6151	2.3.2.27	RING-type E3 ubiquitin transferase.	Protein modification	protein ubiquitination	-	UniRef90_D1ZZM2	5286	0	1757	85.9372	99.317	-1	1	E3 ubiquitin-protein ligase UBR1-like Protein	Tribolium castaneum TaxID 7070	GO:0071233]---[GO:0006342]---[GO:0033522]---[GO:0007141]---[GO:0007140]---[GO:0032007]---[GO:0010529]---[GO:0000209]---[GO:0007131]---[GO:0007283]---[GO:0071596	cellular response to leucine]---[chromatin silencing]---[histone H2A ubiquitination]---[male meiosis I]---[male meiosis]---[negative regulation of TOR signaling cascade]---[negative regulation of transposition]---[protein polyubiquitination]---[reciprocal meiotic recombination]---[spermatogenesis]---[ubiquitin-dependent protein catabolic process via the N-end rule pathway	GO:0070728]---[GO:0004842]---[GO:0008270	leucine binding]---[ubiquitin-protein ligase activity]---[zinc ion binding	GO:0000785]---[GO:0005737]---[GO:0005829]---[GO:0005634]---[GO:0000151	chromatin]---[cytoplasm]---[cytosol]---[nucleus]---[ubiquitin ligase complex	cd16686]---[cd16685]---[cd16482]---[cd16483]---[pfam02617]---[pfam02207]---[smart00396	2014-2361]---[2005-2370]---[2014-2193]---[2014-2190]---[4735-4968]---[5137-5340]---[5137-5346	3.00e-41]---[5.00e-32]---[2.00e-23]---[6.00e-07]---[4.00e-23]---[1.00e-30]---[3.00e-22	GGTTATTTCTGTTAAATTTGAATTGTTAAATGGTTTATTTTTAAGATTTTTTTGTGTGTCTACAATAAATATTACATCTGCTTGCTTATTAGAGCAGGTTTCACAAAGAATTCAGGACAAAGCTACAATAAGTACTAATTTAAAGTAAAATAGAAAAAAAAAACGGATAGTATATCATCGGTAATAACAAATAAATTAAAAGATGTATTCTCCACGAAATTATTAGAAAATAATAAACGTCAACAAAATACAATGGATCCATAAACAATACAAGAATTTTTTGCTATGTTGTTTTTAAAAAATTTGAAATAATTTCTATAGATGATGCCATTGTGTTGTTATAACATGAGTATTCGATTCGATAGCTCTAGCAATCTCTTCATGTATACTATGACTTAA…
TRINITY_DN41151_c0_g1_i16	6138	-	-	-	-	-	UniRef90_A0A139WBN0	3453	0	1512	56.2561	74.8677	-1	0	Rho GTPase-activating protein 100F-like Protein	Tribolium castaneum TaxID 7070	GO:0048846]---[GO:0048789]---[GO:0048790]---[GO:0045467]---[GO:0043087]---[GO:0007266	axon extension involved in axon guidance]---[cytoskeletal matrix organization at active zone]---[maintenance of presynaptic active zone structure]---[R7 cell development]---[regulation of GTPase activity]---[Rho protein signal transduction	GO:0005096	GTPase activator activity	GO:0005737]---[GO:0048786	cytoplasm]---[presynaptic active zone	cd04379]---[pfam00620]---[smart00324]---[cd00159]---[cd04387]---[cd04398]---[cd04382]---[cd04385]---[cd04372]---[cd04403]---[cd04377]---[cd04378]---[cd04395]---[cd04386]---[cd04407]---[cd04409]---[cd04373]---[cd04384]---[cd04404]---[cd04408	1795-2445]---[1876-2346]---[1798-2355]---[1804-2346]---[1804-2382]---[1879-2445]---[1801-2349]---[1804-2349]---[1900-2445]---[1861-2445]---[1852-2370]---[1900-2349]---[1876-2349]---[1900-2451]---[1852-2385]---[1900-2445]---[1900-2397]---[1900-2370]---[1807-2457]---[1900-2355	1.00e-88]---[3.00e-46]---[5.00e-44]---[1.00e-40]---[8.00e-38]---[2.00e-33]---[8.00e-33]---[9.00e-33]---[2.00e-32]---[4.00e-30]---[5.00e-29]---[1.00e-27]---[2.00e-27]---[8.00e-27]---[2.00e-26]---[5.00e-24]---[2.00e-23]---[3.00e-23]---[5.00e-23]---[1.00e-22	ATCCATATGTATAATCCAAATATTTGTTAACAATGATCCTAATAATTAATTTGATTCTAGTAAGCGAATACATATATTTATGATCATTATTGTTATTATTATTATTATTGTTAATTATAGTGATTTTGTCAAATTTATAACAAAAATTTTCCATTTCGTATTGTGAAAAGTGGTAAAATTACATCATGATGTGATGGTATTGTTTTTTTTTTGTTTCTAAGAAACGAAGTGATTTTTACCCTACAATTTGTCTTTTGTGTGGTGCTGCCACCGTTTATAATTATTCATTTAATTGTTTGTTTTTGTGCCCATGCCGTTCAATTTTATTTAAATTCAGTCGCTTTGTTCACCATCACCTTCTACATCCTTCTCACCAATCTCTCTAGTGTTACTATCTTC…
TRINITY_DN46159_c4_g4_i1	6135	-	-	-	-	-	-	-	-	-	-	-	-	-	-	-	-	-	-	-	-	-	-	-	-	CTAAATGATAATTACATCGGACTTATAATTAGAAATACACACACAACAAGGTCGTCTTTTTAACTCGTCTATTTGATCAACAACATTACAGATTGATTGTCATCAACTACCAATAGTAAATTTATGGTATTTCTGTGATCCGAAATAGCGAACGTATAATCATCGTTATACGCAGATTTTATTCAAGTTCCAATGGTTAAATACACCTGCAATTAATTTTCTAGATGTTATTGTCGTTGTTATATCCAGTAAACAAAACCTTTTAGTTTTCCGGTCTATTTAATCGACCAACCAAACAACAGAACCCTTATTTTATACCTAAATATACAATAAACAACGAGTTTTGTTAGTCTATTTTTTTTCTTCAATATATAAATTTCAAGTTTTTGGTATTTCATC…
TRINITY_DN46657_c3_g1_i4	6126	2.7.10.1	Receptor protein-tyrosine kinase.	-	-	-	UniRef90_A0A0B4L064	2115	0	1363	34.525	52.0176	-1	1	Tyrosine-protein kinase receptor	Tribolium castaneum TaxID 7070	GO:0071469]---[GO:0007169	cellular response to alkalinity]---[transmembrane receptor protein tyrosine kinase signaling pathway	GO:0005524]---[GO:0004714	ATP binding]---[transmembrane receptor protein tyrosine kinase activity	GO:0005887	integral to plasma membrane	cd05032]---[cd05061]---[cd05062]---[pfam07714]---[cd00192]---[smart00221]---[smart00219]---[cd05044]---[cd05036]---[cd05053]---[cd05050]---[cd05049]---[cd05048]---[cd05051]---[cd05092]---[cd05034]---[cd05099]---[cd05060]---[cd05039]---[cd05041	414-1250]---[381-1250]---[432-1250]---[432-1229]---[426-1217]---[420-1229]---[420-1229]---[414-1217]---[441-1247]---[432-1253]---[420-1247]---[441-1247]---[432-1247]---[414-1247]---[450-1244]---[414-1217]---[420-1253]---[432-1217]---[432-1250]---[441-1211	1.00e-179]---[4.00e-163]---[2.00e-137]---[2.00e-135]---[3.00e-133]---[1.00e-128]---[5.00e-127]---[8.00e-108]---[2.00e-102]---[2.00e-94]---[2.00e-92]---[3.00e-92]---[3.00e-89]---[2.00e-83]---[9.00e-83]---[2.00e-81]---[8.00e-80]---[2.00e-79]---[4.00e-79]---[2.00e-78	AATTTTTTTTATTTATTTCTGATATTTATGTAAAGTCTGTTGCTGTAGAATGTTCAGATCTTTCTTTTTTTTTTCTAATTATTATTAAATACTTTTAAATTTGAGATGTGATATGTAGGCTAGCACTGAGTTGTTGCTGGATCATTTCCTGTATGTCCACCAACAAAACCATTTGCCATTCCATCTTTATTATCAACTGGAATACTGGAAAAATTTATATGTGTACCAATATCACAACCAAGTTCCTCATCTGATTCATCCGACAATGTAAATTGTTCATTCATATCATCTGTTATACGTAATGGTGTTGTTGGATCATCTTGTGATGGTGATGGTGTTGGTCGTGAATTTATAGCTTCAATACCAGCTGGACTATGATAAAATGATACCTGAGCAAAA…
TRINITY_DN33758_c0_g1_i1	6122	5.99.1.3	DNA topoisomerase (ATP-hydrolyzing).	-	-	-	UniRef90_Q9I7C2	2418	0	806	39.4969	100	-1	1	DNA gyrase subunit B	Bacteria TaxID 2	GO:0007059]---[GO:0006265	chromosome segregation]---[DNA topological change	GO:0005524]---[GO:0003677]---[GO:0003918]---[GO:0046872	ATP binding]---[DNA binding]---[DNA topoisomerase (ATP-hydrolyzing) activity]---[metal ion binding	GO:0005694]---[GO:0005737]---[GO:0009295	chromosome]---[cytoplasm]---[nucleoid	pfam00308]---[PRK14939]---[PRK05644]---[COG0187]---[TIGR01059]---[PRK05559]---[smart00433]---[PRK00149]---[TIGR01058]---[TIGR00362]---[COG0593]---[PRK05643]---[PTZ00109]---[TIGR01055]---[cd00140]---[COG1195]---[PRK00064]---[smart00480]---[COG0592]---[TIGR00611	5255-5908]---[233-2650]---[233-2653]---[233-2647]---[233-2632]---[257-2653]---[257-2542]---[4907-5926]---[260-2638]---[4907-5956]---[4913-5926]---[3769-4869]---[251-2686]---[266-2635]---[3772-4869]---[2674-3756]---[2674-3756]---[3781-4821]---[3769-4869]---[2680-3756	8.00e-122]---[0.00e+00]---[0.00e+00]---[0.00e+00]---[0.00e+00]---[0.00e+00]---[0.00e+00]---[0.00e+00]---[0.00e+00]---[0.00e+00]---[3.00e-165]---[4.00e-165]---[1.00e-158]---[3.00e-147]---[2.00e-142]---[6.00e-132]---[5.00e-131]---[3.00e-128]---[6.00e-119]---[1.00e-115	CGCGAGGCGCAAAGCAAGGCCGGCTGGAAACGATCGACCGAACCGACCGGCGACCGCTGCCCACAGAAGCGGTGCCACGCCGCCAGGAGGCCTGGGTCCAGGGTGCCAATGCTGGCGAGCAACCGGGGCTCGGCCACACCTTGGCAAGGCACATATCCAGGCTACCTGGCGCAAAAAGAAAACCCCGGCGCCAGGCCGGGGTTTCCATGAGGGTCGGTCTGCCGACCCGTCACACGTCCAGGTTCGACACCGCCAGCGCGTTGCTTTCGATGAAGTCGCGGCGCGGCTCCACGGCATCGCCCATCAGGGTGTTGAAGATCTGGTCGGCGGCGATGGCGTCCTCGATGGTCACCTTGAGCATGCGCCGGACGTTCGGATCCATGGTGGTTTCCCACAGCT…
TRINITY_DN40397_c4_g4_i1	6120	-	-	-	-	-	-	-	-	-	-	-	-	-	-	-	-	-	-	-	-	-	-	-	-	ATTTTTCGTCAGATCTACCGGATATTTGGTCAAGGACTCGCTTCGCTCTCTATAGGACTGCTTGATCTTAGGAAATCGATTGAGTAGTGGATGACGTGGTTATTGCGCTATGGATGCACGGAATCTATTTTCACAAGCTAAATTCAAAATCAAAATACCTGTGGACCAATTGCGATCTAACGGTCTGGTAGGCATAAAGATGTTAGTGGTACTTCTGGTCACTCGTATGAATAACCACTGACATCACAAACCTTAATAAATCAATCTTGTATTGAGCGAAGCGGGTTGACAGTCCTTGACTCTTGGTAGCAACACTGTTAGCGTTGTGTGTAATCGACATCACTAGGCGACTTGCAATATGCTGCGCATGCATTCCCGACCTCAACTACCAGCATCTAG…
TRINITY_DN45458_c0_g3_i10	6107	-	-	-	-	-	UniRef90_A0A139WM28	2637	0	936	43.18	92.9487	-1	2	Uncharacterized protein	Tribolium castaneum TaxID 7070	GO:0007165	signal transduction	GO:0019888	protein phosphatase regulator activity	GO:0030289	protein phosphatase 4 complex	sd00044]---[sd00044]---[sd00044	220-651]---[2065-2613]---[2176-2670	3.00e-08]---[5.00e-11]---[1.00e-09	ATTTTTTATTTAAATTTTTACATATATTACACGAAAAGAAAAAGGAGAAGAAAAATACAAATATTTATATCTCACAAAAATATAGTAGCCATAGTATATAGAAAGACAAAAAAATAATAATTATATAAACAGATAGTACAGTTGGGTACAAAAAAAAGAAAAAGAAAATTAGGTACAATATACAAACGTTGTTGTGGATGACAAATTGTTGCTCAATTTTGCAAACTGTCTTACATCGCGATCTTTATCAGCTTGTAATCGTCTAATTATTGTTCCTAAATTATCTAAATGTTGATTATTTGGATCAGCAAAATATTTATTAGGAATTATATGTTGAGCAATTGTTTTTGCCACTACTAATCGTACATTAGCAACAGGATCCCAACTTAAATCTAACAA…
TRINITY_DN45965_c2_g3_i10	6104	-	-	-	-	-	UniRef90_UPI00046C213F	3009	0	1744	49.2955	53.2683	-1	0	afadin isoform X6	Tribolium castaneum TaxID 7070	-	-	-	-	-	-	pfam01843]---[pfam00498]---[cd01781]---[cd01768]---[cd01768]---[smart00314]---[smart00314]---[pfam00788]---[pfam00788]---[cd15471]---[cd01782]---[cd14945]---[cd15473]---[smart00228]---[cd00992]---[pfam00595]---[cd15470]---[cd15472]---[cd15477]---[cd00136]---[cd15474]---[cd00988]---[COG0793	1449-1754]---[2724-2909]---[5146-5388]---[5692-5958]---[5143-5382]---[5692-5967]---[5122-5385]---[5683-5967]---[5122-5388]---[1320-2267]---[5689-6024]---[1353-2261]---[1440-2282]---[864-1130]---[873-1127]---[873-1124]---[1413-2252]---[1308-2261]---[1461-2219]---[876-1097]---[1371-2030]---[864-1097]---[813-1097	6.00e-32]---[4.00e-07]---[1.00e-31]---[7.00e-19]---[2.00e-11]---[1.00e-17]---[5.00e-11]---[3.00e-17]---[2.00e-15]---[7.00e-148]---[2.00e-68]---[4.00e-53]---[1.00e-27]---[1.00e-19]---[2.00e-18]---[8.00e-18]---[2.00e-17]---[9.00e-12]---[1.00e-09]---[2.00e-09]---[8.00e-09]---[2.00e-08]---[5.00e-06	TTATTATTATTATTATTATTATTATTATTATTGCTATATGTAGGACTTGGATATGAATTATTGATTTCTTTATAATTCGGCGACTGTAATTGTAAATTATGTGGTCGATTATCATCTGGATAATGTTGATAATGTTGTGGTGGTAACTGTGGTGAATAATTCTGATTTTGATTATAATATTGATTAACACCACCAATATATGGTGATCCTAATTTATTATTATCATCAACAACATTATGTAACTTATGTACAGATGGTGAACTTTTTAAATTTGGTATTGATTGATGTAGATTTGAACGTGGATTATTTACAACCATTGGTGGATAATAAGCTGAAGATGGTCGTTGAGAATTTGCAACAGATGATTGTAACGAATTCTGTGAACTTCGTAAAGCTGAC…
TRINITY_DN44280_c2_g2_i5	6103	-	-	-	-	-	UniRef90_A0A139WIZ7	3036	0	4164	49.746	24.1114	-1	2	Cytoplasmic dynein 2 heavy chain 1-like Protein	Tribolium castaneum TaxID 7070	GO:0008105]---[GO:0060271]---[GO:0060976]---[GO:0007368]---[GO:0009953]---[GO:0030326]---[GO:0030900]---[GO:0007030]---[GO:0007507]---[GO:0035721]---[GO:0030182]---[GO:0045880]---[GO:0016485]---[GO:0021522	asymmetric protein localization]---[cilium morphogenesis]---[coronary vasculature development]---[determination of left/right symmetry]---[dorsal/ventral pattern formation]---[embryonic limb morphogenesis]---[forebrain development]---[Golgi organization]---[heart development]---[intraflagellar retrograde transport]---[neuron differentiation]---[positive regulation of smoothened signaling pathway]…	GO:0005524]---[GO:0008569]---[GO:0045505]---[GO:0045503]---[GO:0051959	ATP binding]---[minus-end-directed microtubule motor activity]---[dynein intermediate chain binding]---[dynein light chain binding]---[dynein light intermediate chain binding	GO:0045177]---[GO:0005930]---[GO:0005868]---[GO:0070062]---[GO:0005794]---[GO:0005874]---[GO:0031514]---[GO:0005886	apical part of cell]---[axoneme]---[cytoplasmic dynein complex]---[extracellular vesicular exosome]---[Golgi apparatus]---[microtubule]---[motile cilium]---[plasma membrane	pfam12780]---[pfam03028]---[pfam12781]---[COG5245]---[COG5245]---[pfam12777]---[TIGR02168]---[TIGR02169	5227-5823]---[567-2456]---[2868-3518]---[1308-3557]---[4075-6096]---[4075-5055]---[4141-5082]---[4141-5040	1.00e-14]---[1.00e-106]---[4.00e-72]---[6.00e-31]---[2.00e-30]---[3.00e-21]---[6.00e-07]---[3.00e-06	CTCGTTAGAATTGATTTATTATTAAATCAGTGGACGTGTAAAAACTACAAAATTGCAATAATAATATAATTTATCGGGTGATGATAATTTAGTATTCTAAATAAAAAGCAAGTCCAGCTTGTATCCATTGATCATGCTCTTTTGGATCACACATTATTTGGAAATTTGTTAAAAACTTTCCTCTATTCGAACTATAATAAACTGGAACATTCAAATAGTTATCTTCTACTGACAATTTCTGCAAAAATAATATAATTGCAGGAAATGAAAATTTGAATCGTTTCTAACTGTATTATCCAACTTCTTCTATACAGATTGTTTCAGCTAACACAAAACCTCTCTTAAGATCGCCCATTCTGGATAAGTTACGTACATACTCCATTGGGATCTTCTGTAAAT…
[truncated: 111,307 more rows]

## Sheet: Table S2
Table S2: Annotation and sequence data of MV longest transcripts for each unigene cluster
[truncated: 94,200 more rows]
