# Supplementary material for: Unraveling the role of male reproductive tract and haemolymph in cantharidin-exuding Lydus trimaculatus and Mylabris variabilis (Coleoptera: Meloidae): a comparative transcriptomics approach
Source: BMC Genomics. 2021 Nov 8;22:808. doi: 10.1186/s12864-021-08118-8 (PMC8576976; doi:10.1186/s12864-021-08118-8)
Supplement: Supplementary file 2 — Additional file 2 Table S3-S6. Annotation of upregulated transcripts in MRT and haemolymph (as compared to whole body) of LT and MV (FDR < 0.001 –logFC> 2). [file 12864_2021_8118_MOESM2_ESM.xlsx]

## Sheet: Table S3
Table S3: Annotation of over-expressed transcripts in the male reproductive tract (= MRT) of Lydus trimaculatus as compared to whole body (= B) (FDR<0.001 –logFC> 2)
ID	sampleA	sampleB	logFC	logCPM	PValue	FDR	MRT1	MRT2	MRT3	MRT mean	B1	B2	B mean	sequence length	best hit to nr	hit length	E-value	Bit score	GO Biological Process	GO Cellular Component	GO Molecular Function	Enzyme	Domain	TransMem_num	TM_topology	LipoPep_class	LP_site	SignalP_class	SP_site	Psortb_Localization	WolfPsort_Localization (Animal)	WolfPsort_Localization (Plant)	WolfPsort_Localization (Fungi)	specis	genus	family	order	class	phylum	kingdom	superkingdom
TRINITY_DN47015_c2_g1_i3	B	MRT	-19.3315	11.1167	1.16145e-71	1.67211e-68	229.252	173.629	437.06	279.98	0	0	0	10325	-	-	-	-	-	-	-	-	-	1	i 21-43 o	-	-	-	-	-	mitochondria	chloroplast	mitochondria	-	-	-	-	-	-	-	-
TRINITY_DN41608_c2_g1_i2	B	MRT	-16.2164	8.00188	1.48985e-69	1.9151e-66	1031.99	1323.28	957.716	1104.33	0	0	0	557	-	-	-	-	-	-	-	-	-	-	-	-	-	-	-	-	cytosol	chloroplast	extracellular	-	-	-	-	-	-	-	-
TRINITY_DN45545_c0_g1_i1	B	MRT	-16.5686	8.35409	2.55561e-56	1.4151e-53	266.297	336.202	143.901	248.8	0	0	0	1905	gi|270002929|gb|EEZ99376.1| serine protease P24	230	1.97e-70	265.63	GO:0006898 receptor-mediated endocytosis | GO:0006508 proteolysis	GO:0005737 cytoplasm | GO:0005886 plasma membrane | GO:0016021 integral to membrane	GO:0005044 scavenger receptor activity | GO:0004252 serine-type endopeptidase activity	3.4.21.4	pfam00089 Trypsin	-	-	-	-	SignalP-noTM	22 - 23	-	mitochondria	chloroplast	extracellular	7070|Tribolium castaneum	Tribolium	Tenebrionidae	Coleoptera	Insecta	Arthropoda	Metazoa	Eukaryota
TRINITY_DN44860_c2_g1_i1	B	MRT	-11.713	7.99256	1.513e-55	7.56334e-53	963.329	1719.54	952.845	1211.91	0.402	0.336	0.369	528	-	-	-	-	-	-	-	-	-	-	-	-	-	-	-	-	extracellular	cytosol	extracellular	-	-	-	-	-	-	-	-
TRINITY_DN46749_c1_g2_i9	B	MRT	-14.7809	6.56698	1.03872e-48	3.46164e-46	26.01	12.082	25.504	21.1987	0	0	0	5900	gi|91086995|ref|XP_973636.1| PREDICTED: protein krasavietz	422	6.74e-262	894.465	GO:0006413 translational initiation | GO:0006529 asparagine biosynthetic process	-	GO:0004066 asparagine synthase (glutamine-hydrolyzing) activity | GO:0003743 translation initiation factor activity	-	pfam00009 GTP_EFTU | pfam11987 IF-2 | pfam00733 Asn_synthase | pfam02020 W2 | pfam10662 PduV-EutP | pfam02421 FeoB_N | pfam01926 MMR_HSR1 | pfam03144 GTP_EFTU_D2	-	-	-	-	-	-	-	peroxisome	extracellular	cytosol_nuclear	7070|Tribolium castaneum	Tribolium	Tenebrionidae	Coleoptera	Insecta	Arthropoda	Metazoa	Eukaryota
TRINITY_DN38565_c2_g1_i2	B	MRT	-13.8559	5.6428	1.09589e-48	3.61864e-46	96.777	96.856	67.272	86.9683	0	0	0	985	gi|478251807|gb|ENN72253.1| hypothetical protein YQE_11116, partial	205	2.74e-29	138.034	-	-	-	-	-	-	-	-	-	-	-	-	cytosol	cytosol	mitochondria_nuclear	77166|Dendroctonus ponderosae	Dendroctonus	Curculionidae	Coleoptera	Insecta	Arthropoda	Metazoa	Eukaryota
TRINITY_DN45371_c0_g1_i1	B	MRT	-13.812	5.5989	3.09543e-43	7.73685e-41	24.044	49.285	37.183	36.8373	0	0	0	1917	gi|91085387|ref|XP_966471.1| PREDICTED: polymerase delta-interacting protein 2	327	3.21e-207	712.903	GO:0070584 mitochondrion morphogenesis | GO:0006355 regulation of transcription, DNA-dependent | GO:0006955 immune response | GO:0006898 receptor-mediated endocytosis	GO:0005739 mitochondrion | GO:0005576 extracellular region | GO:0005634 nucleus	GO:0030247 polysaccharide binding | GO:0043565 sequence-specific DNA binding | GO:0005044 scavenger receptor activity | GO:0003700 sequence-specific DNA binding transcription factor activity	-	pfam04379 DUF525 | pfam08755 YccV-like	-	-	-	-	-	-	-	mitochondria	chloroplast	mitochondria	7070|Tribolium castaneum	Tribolium	Tenebrionidae	Coleoptera	Insecta	Arthropoda	Metazoa	Eukaryota
TRINITY_DN39623_c0_g1_i3	B	MRT	-12.8773	4.66576	2.11157e-41	4.84074e-39	25.166	25.859	21.867	24.2973	0	0	0	1574	gi|642912449|ref|XP_008200865.1| PREDICTED: uncharacterized protein LOC103315024	140	8.94e-36	159.529	-	-	-	-	pfam02845 CUE	-	-	-	-	-	-	-	mitochondria	chloroplast	mitochondria	7070|Tribolium castaneum	Tribolium	Tenebrionidae	Coleoptera	Insecta	Arthropoda	Metazoa	Eukaryota
TRINITY_DN40459_c0_g1_i2	B	MRT	-12.7099	4.49872	1.8945e-38	3.68578e-36	11.869	8.786	12.391	11.0153	0	0	0	2844	gi|518123839|ref|WP_019294047.1| hypothetical protein	678	3.5e-26	129.802	-	-	-	-	pfam05483 SCP-1 | pfam07133 Merozoite_SPAM | pfam03343 SART-1	-	-	-	-	-	-	-	nuclear	nuclear	nuclear	1363|Lactococcus garvieae	Lactococcus	Streptococcaceae	Lactobacillales	Bacilli	Firmicutes	-	Bacteria
TRINITY_DN42100_c4_g1_i6	B	MRT	-12.964	4.75225	5.19439e-38	9.7883e-36	22.185	15.857	12.964	17.002	0	0	0	2245	gi|91089227|ref|XP_968078.1| PREDICTED: sarcolemmal membrane-associated protein	507	2.37e-211	726.623	-	-	-	-	pfam00498 FHA	-	-	-	-	-	-	-	cytosol	chloroplast	nuclear	7070|Tribolium castaneum	Tribolium	Tenebrionidae	Coleoptera	Insecta	Arthropoda	Metazoa	Eukaryota
TRINITY_DN45921_c3_g2_i4	B	MRT	-16.5509	8.33633	2.54554e-35	3.9662e-33	92.701	516.768	338.435	315.968	0	0	0	1552	gi|925682418|gb|KOX79080.1| hypothetical protein WN51_09890	105	4.51e-43	182.395	-	-	-	-	-	-	-	-	-	-	-	-	mitochondria	chloroplast	mitochondria	166423|Melipona quadrifasciata	Melipona	Apidae	Hymenoptera	Insecta	Arthropoda	Metazoa	Eukaryota
TRINITY_DN43016_c5_g1_i2	B	MRT	-14.07	5.85666	6.19448e-33	8.47725e-31	190.098	50.675	110.641	117.138	0	0	0	889	-	-	-	-	-	-	-	-	-	2	i 42-64 o 164-183 i	-	-	-	-	-	plasma membrane	plasma membrane	plasma membrane	-	-	-	-	-	-	-	-
TRINITY_DN46010_c3_g1_i6	B	MRT	-14.2906	6.07698	9.54195e-33	1.2911e-30	4.947	17.859	7.757	10.1877	0	0	0	8542	gi|642929109|ref|XP_008195693.1| PREDICTED: titin-like	2477	1.35e-208	717.477	GO:0007339 binding of sperm to zona pellucida	GO:0005576 extracellular region	-	-	pfam09528 Ehrlichia_rpt | pfam07699 GCC2_GCC3 | pfam00047 ig	1	o 2734-2756 i	-	-	-	-	-	nuclear	chloroplast	nuclear	7070|Tribolium castaneum	Tribolium	Tenebrionidae	Coleoptera	Insecta	Arthropoda	Metazoa	Eukaryota
TRINITY_DN42704_c1_g1_i1	B	MRT	-12.5254	4.3147	1.22219e-32	1.63611e-30	6.859	12.714	9.348	9.64033	0	0	0	2851	gi|66801391|ref|XP_629621.1| hypothetical protein DDB_G0292550	606	2.89e-19	107.393	-	-	-	-	pfam13855 LRR_8 | pfam12799 LRR_4	18	o 5-27 i 32-54 o 64-82 i 89-111 o 121-143 i 150-172 o 187-209 i 216-238 o 248-270 i 275-297 o 312-334 i 375-397 o 455-477 i 484-501 o 516-538 i 559-578 o 660-682 i 689-711 o	-	-	-	-	-	plasma membrane	plasma membrane	plasma membrane	44689|Dictyostelium discoideum	Dictyostelium	-	Dictyosteliida	-	-	-	Eukaryota
TRINITY_DN44764_c2_g2_i1	B	MRT	-12.4909	4.28031	2.95837e-31	3.76246e-29	12.031	23.311	15.751	17.031	0	0	0	1693	gi|189240937|ref|XP_001811012.1| PREDICTED: uncharacterized protein LOC100141972	93	1.07e-09	75.3791	-	-	-	-	pfam12190 amfpi-1	1	o 37-59 i	-	-	-	-	-	cytosol	cytosol	nuclear	7070|Tribolium castaneum	Tribolium	Tenebrionidae	Coleoptera	Insecta	Arthropoda	Metazoa	Eukaryota
TRINITY_DN40144_c2_g5_i6	B	MRT	-7.64225	4.27869	4.40904e-31	5.54861e-29	28.802	31.234	42.173	34.0697	0.185	0.173	0.179	982	gi|642916178|ref|XP_008190918.1| PREDICTED: selenoprotein S B-like	157	2.76e-65	249.166	GO:0006886 intracellular protein transport	GO:0030176 integral to endoplasmic reticulum membrane	GO:0008430 selenium binding	-	-	1	o 26-48 i	-	-	-	-	-	cytosol	chloroplast	cytosol_nuclear	7070|Tribolium castaneum	Tribolium	Tenebrionidae	Coleoptera	Insecta	Arthropoda	Metazoa	Eukaryota
TRINITY_DN37770_c0_g1_i2	B	MRT	-6.32001	6.31648	2.63876e-30	3.14484e-28	181.892	261.507	131.876	191.758	2.509	2.591	2.55	781	-	-	-	-	-	-	-	-	-	-	-	-	-	-	-	-	extracellular	endoplasmic reticulum	extracellular	-	-	-	-	-	-	-	-
TRINITY_DN29257_c0_g1_i2	B	MRT	-12.3036	4.09355	7.10665e-30	8.30463e-28	7.703	7.301	12.964	9.32267	0	0	0	2574	gi|765163519|ref|XP_011490933.1| PREDICTED: uncharacterized protein K02A2.6-like	264	1.3e-62	242.763	GO:0006278 RNA-dependent DNA replication | GO:0006508 proteolysis | GO:0015074 DNA integration	-	GO:0003964 RNA-directed DNA polymerase activity | GO:0003723 RNA binding | GO:0004190 aspartic-type endopeptidase activity | GO:0008270 zinc ion binding	-	pfam00665 rve | pfam13650 Asp_protease_2 | pfam00077 RVP	-	-	-	-	-	-	-	cytosol_nuclear	nuclear	nuclear	8090|Oryzias latipes	Oryzias	Adrianichthyidae	Beloniformes	Actinopteri	Chordata	Metazoa	Eukaryota
TRINITY_DN45342_c1_g2_i4	B	MRT	-12.8526	4.64113	3.55433e-29	3.94838e-27	24.035	36.677	13.024	24.5787	0	0	0	1527	gi|269995909|ref|NP_001161777.1| yellow-b precursor	177	7.11e-75	278.436	GO:0006629 lipid metabolic process	-	GO:0020037 heme binding	-	-	1	i 20-37 o	-	-	-	-	-	mitochondria	cytosol_nuclear	mitochondria	7070|Tribolium castaneum	Tribolium	Tenebrionidae	Coleoptera	Insecta	Arthropoda	Metazoa	Eukaryota
TRINITY_DN40498_c3_g2_i7	B	MRT	-12.537	4.3263	2.21748e-27	2.23561e-25	7.47	14.18	5.603	9.08433	0	0	0	3011	gi|91086631|ref|XP_966390.1| PREDICTED: abhydrolase domain-containing protein 2	347	2.68e-224	769.613	GO:0008152 metabolic process	-	GO:0016787 hydrolase activity	-	pfam00561 Abhydrolase_1 | pfam12697 Abhydrolase_6	-	-	-	-	-	-	-	mitochondria	peroxisome	mitochondria	7070|Tribolium castaneum	Tribolium	Tenebrionidae	Coleoptera	Insecta	Arthropoda	Metazoa	Eukaryota
TRINITY_DN46257_c7_g1_i2	B	MRT	-11.9712	3.76255	2.7544e-27	2.73858e-25	15.748	14.812	12.589	14.383	0	0	0	1445	gi|642916586|ref|XP_008191799.1| PREDICTED: uncharacterized protein LOC103312586 isoform X1	401	1.92e-57	226.299	-	-	-	-	-	-	-	-	-	-	-	-	nuclear	chloroplast	nuclear	7070|Tribolium castaneum	Tribolium	Tenebrionidae	Coleoptera	Insecta	Arthropoda	Metazoa	Eukaryota
TRINITY_DN41318_c2_g2_i1	B	MRT	-11.9118	3.70339	6.13431e-27	5.93511e-25	12.139	10.875	10.701	11.2383	0	0	0	1716	gi|91076592|ref|XP_968333.1| PREDICTED: charged multivesicular body protein 5	221	2.77e-94	337.889	GO:0061024 membrane organization | GO:0008333 endosome to lysosome transport | GO:0001919 regulation of receptor recycling | GO:0019058 viral infectious cycle | GO:0015031 protein transport | GO:0007040 lysosome organization	GO:0005829 cytosol | GO:0070062 extracellular vesicular exosome | GO:0010008 endosome membrane | GO:0005634 nucleus	GO:0005515 protein binding	-	pfam03357 Snf7	-	-	-	-	-	-	-	cytosol	cytosol	nuclear	7070|Tribolium castaneum	Tribolium	Tenebrionidae	Coleoptera	Insecta	Arthropoda	Metazoa	Eukaryota
TRINITY_DN44502_c2_g1_i3	B	MRT	-11.9872	3.77836	1.48736e-26	1.40876e-24	2.685	4.129	3.538	3.45067	0	0	0	5234	gi|952512939|gb|KRT79593.1| Actin binding protein, partial	1678	0	1191.27	GO:0000278 mitotic cell cycle	-	GO:0003779 actin binding	-	pfam00307 CH | pfam13851 GAS | pfam10328 7TM_GPCR_Srx | pfam06054 CoiA	-	-	-	-	-	-	-	cytosol	cytosol	nuclear	1629725|Oryctes borbonicus	Oryctes	Scarabaeidae	Coleoptera	Insecta	Arthropoda	Metazoa	Eukaryota
TRINITY_DN42000_c0_g1_i4	B	MRT	-12.0225	3.81358	1.64124e-26	1.54638e-24	17.876	21.855	14.081	17.9373	0	0	0	1243	gi|270005688|gb|EFA02136.1| hypothetical protein TcasGA2_TC007786	342	4.43e-115	406.947	-	-	-	-	pfam12072 DUF3552 | pfam01025 GrpE | pfam11559 ADIP	-	-	-	-	-	-	-	cytosol	nuclear	nuclear	7070|Tribolium castaneum	Tribolium	Tenebrionidae	Coleoptera	Insecta	Arthropoda	Metazoa	Eukaryota
TRINITY_DN30138_c0_g1_i1	B	MRT	-11.922	3.7135	1.74784e-26	1.64251e-24	31.981	43.393	38.626	38	0	0	0	699	gi|91076400|ref|XP_969165.1| PREDICTED: ATP synthase subunit e, mitochondrial	78	4.17e-35	155.87	GO:0015986 ATP synthesis coupled proton transport	GO:0000276 mitochondrial proton-transporting ATP synthase complex, coupling factor F(o)	GO:0015078 hydrogen ion transmembrane transporter activity	-	pfam05680 ATP-synt_E	-	-	-	-	-	-	-	cytosol	cytosol_nuclear	nuclear	7070|Tribolium castaneum	Tribolium	Tenebrionidae	Coleoptera	Insecta	Arthropoda	Metazoa	Eukaryota
TRINITY_DN44085_c2_g1_i11	B	MRT	-8.20895	4.0228	3.3708e-26	3.09495e-24	19.061	12.791	14.634	15.4953	0.098	0	0.049	1576	gi|270007492|gb|EFA03940.1| hypothetical protein TcasGA2_TC014081	505	0	1080.6	GO:0016567 protein ubiquitination	-	GO:0003723 RNA binding | GO:0043130 ubiquitin binding | GO:0004842 ubiquitin-protein ligase activity | GO:0008270 zinc ion binding	-	pfam11547 E3_UbLigase_EDD	-	-	-	-	-	-	-	mitochondria	nuclear	nuclear	7070|Tribolium castaneum	Tribolium	Tenebrionidae	Coleoptera	Insecta	Arthropoda	Metazoa	Eukaryota
TRINITY_DN45046_c1_g1_i1	B	MRT	-6.1446	4.43879	5.86326e-26	5.26984e-24	11.815	13.931	9.298	11.6813	0.196	0.152	0.174	2562	gi|189240935|ref|XP_001810245.1| PREDICTED: WD repeat-containing protein 78	586	2.37e-165	573.874	-	-	-	-	-	-	-	-	-	-	-	-	mitochondria	chloroplast	nuclear	7070|Tribolium castaneum	Tribolium	Tenebrionidae	Coleoptera	Insecta	Arthropoda	Metazoa	Eukaryota
TRINITY_DN41664_c0_g1_i1	B	MRT	-12.4108	4.20052	8.10239e-26	7.18279e-24	34.028	13.988	15.652	21.2227	0	0	0	1348	gi|642919460|ref|XP_008191878.1| PREDICTED: transcription factor IIIA-like	291	6.98e-109	386.366	-	GO:0005634 nucleus	GO:0003676 nucleic acid binding | GO:0008270 zinc ion binding	-	pfam00096 zf-C2H2 | pfam13894 zf-C2H2_4 | pfam13465 zf-H2C2_2	-	-	-	-	-	-	-	nuclear	nuclear	mitochondria	7070|Tribolium castaneum	Tribolium	Tenebrionidae	Coleoptera	Insecta	Arthropoda	Metazoa	Eukaryota
TRINITY_DN45587_c2_g5_i1	B	MRT	-11.8116	3.60359	4.87229e-25	4.13593e-23	6.096	8.537	6.769	7.134	0	0	0	2394	gi|91076938|ref|XP_975174.1| PREDICTED: fatty-acid amide hydrolase 2-B isoform X1	504	4.23e-195	672.658	GO:0008152 metabolic process	-	GO:0016884 carbon-nitrogen ligase activity, with glutamine as amido-N-donor	-	pfam01425 Amidase	1	i 7-29 o	-	-	-	-	-	mitochondria	chloroplast	mitochondria	7070|Tribolium castaneum	Tribolium	Tenebrionidae	Coleoptera	Insecta	Arthropoda	Metazoa	Eukaryota
TRINITY_DN40720_c6_g2_i1	B	MRT	-12.0672	3.85809	1.24596e-24	1.03568e-22	20.884	42.559	24.792	29.4117	0	0	0	882	gi|91094031|ref|XP_967783.1| PREDICTED: protein germ cell-less	251	9.97e-144	502.072	-	-	-	-	pfam00651 BTB	-	-	-	-	-	-	-	cytosol	nuclear	nuclear	7070|Tribolium castaneum	Tribolium	Tenebrionidae	Coleoptera	Insecta	Arthropoda	Metazoa	Eukaryota
TRINITY_DN42642_c2_g1_i3	B	MRT	-6.68893	3.95311	9.54334e-24	7.40267e-22	19.591	14.42	14.931	16.314	0.152	0.173	0.1625	1446	gi|91078460|ref|XP_967570.1| PREDICTED: tether containing UBX domain for GLUT4-like	347	2.44e-127	447.649	GO:0035265 organ growth | GO:0043241 protein complex disassembly	-	GO:0008270 zinc ion binding	-	pfam00789 UBX	-	-	-	-	-	-	-	cytosol_nuclear	nuclear	nuclear	7070|Tribolium castaneum	Tribolium	Tenebrionidae	Coleoptera	Insecta	Arthropoda	Metazoa	Eukaryota
TRINITY_DN40557_c0_g1_i8	B	MRT	-11.81	3.60202	6.16278e-23	4.54531e-21	7.039	5.279	11.186	7.83467	0	0	0	2219	gi|189234936|ref|XP_971620.2| PREDICTED: probable sulfite oxidase, mitochondrial	545	5.04e-270	921.448	GO:0055114 oxidation-reduction process	-	GO:0020037 heme binding | GO:0043546 molybdopterin cofactor binding | GO:0016491 oxidoreductase activity | GO:0030151 molybdenum ion binding | GO:0009055 electron carrier activity	-	pfam00174 Oxidored_molyb | pfam03404 Mo-co_dimer | pfam00173 Cyt-b5	-	-	-	-	-	-	-	cytosol	chloroplast	mitochondria	7070|Tribolium castaneum	Tribolium	Tenebrionidae	Coleoptera	Insecta	Arthropoda	Metazoa	Eukaryota
TRINITY_DN41049_c1_g1_i2	B	MRT	-11.6656	3.45835	7.27111e-23	5.32997e-21	7.29	8.815	6.087	7.39733	0	0	0	2118	gi|91080201|ref|XP_971515.1| PREDICTED: serine/threonine-protein kinase RIO1	492	1.85e-208	717.019	GO:0006468 protein phosphorylation	-	GO:0005524 ATP binding | GO:0004674 protein serine/threonine kinase activity	-	pfam01163 RIO1	-	-	-	-	-	-	-	cytosol	cytosol	nuclear	7070|Tribolium castaneum	Tribolium	Tenebrionidae	Coleoptera	Insecta	Arthropoda	Metazoa	Eukaryota
TRINITY_DN38999_c0_g1_i5	B	MRT	-12.9588	4.74704	1.40432e-21	9.46523e-20	22.239	14.717	77.035	37.997	0	0	0	1172	gi|270008780|gb|EFA05228.1| hypothetical protein TcasGA2_TC015372	96	8.46e-14	88.1845	-	-	-	-	-	1	o 4-21 i	-	-	SignalP-noTM	24 - 25	-	extracellular	vacuolar membrane	extracellular	7070|Tribolium castaneum	Tribolium	Tenebrionidae	Coleoptera	Insecta	Arthropoda	Metazoa	Eukaryota
TRINITY_DN39639_c2_g3_i11	B	MRT	-12.5689	4.3581	9.31481e-21	5.95486e-19	9.813	6.17	30	15.3277	0	0	0	1973	gi|642911597|ref|XP_008200667.1| PREDICTED: facilitated trehalose transporter Tret1-like isoform X1	553	2.71e-274	935.625	GO:0006950 response to stress | GO:0055085 transmembrane transport | GO:0015767 lactose transport | GO:0015771 trehalose transport | GO:0015768 maltose transport | GO:0015770 sucrose transport	GO:0005886 plasma membrane | GO:0016021 integral to membrane	GO:0015574 trehalose transmembrane transporter activity	-	pfam00083 Sugar_tr | pfam07690 MFS_1 | pfam13347 MFS_2 | pfam01925 TauE | pfam01757 Acyl_transf_3	12	i 157-179 o 199-221 i 228-248 o 253-275 i 287-309 o 313-332 i 397-419 o 434-454 i 461-483 o 498-520 i 533-555 o 565-584 i	-	-	-	-	-	plasma membrane	plasma membrane	plasma membrane	7070|Tribolium castaneum	Tribolium	Tenebrionidae	Coleoptera	Insecta	Arthropoda	Metazoa	Eukaryota
TRINITY_DN42428_c4_g1_i5	B	MRT	-9.39024	4.01191	1.06987e-20	6.8033e-19	17.149	21.644	56.452	31.7483	0.087	0	0.0435	913	-	-	-	-	-	-	-	-	-	-	-	-	-	-	-	-	extracellular	chloroplast	mitochondria	-	-	-	-	-	-	-	-
TRINITY_DN41576_c2_g2_i1	B	MRT	-12.7688	4.55742	3.13314e-20	1.93427e-18	17.957	23.435	4.041	15.1443	0	0	0	2188	gi|642939614|ref|XP_008193596.1| PREDICTED: protein MAATS1-like	579	7.05e-182	628.754	GO:0030163 protein catabolic process | GO:0006508 proteolysis	GO:0005737 cytoplasm | GO:0000502 proteasome complex	GO:0008233 peptidase activity | GO:0005524 ATP binding | GO:0017111 nucleoside-triphosphatase activity	-	pfam02118 Srg	-	-	-	-	-	-	-	cytosol	cytosol	nuclear	7070|Tribolium castaneum	Tribolium	Tenebrionidae	Coleoptera	Insecta	Arthropoda	Metazoa	Eukaryota
TRINITY_DN46764_c1_g1_i1	B	MRT	-11.4252	3.21932	5.98054e-20	3.62988e-18	3.187	4.723	5.02	4.31	0	0	0	2973	gi|642935142|ref|XP_008197905.1| PREDICTED: putative acyl-activating enzyme 19	851	0	1397.53	GO:0008152 metabolic process	-	GO:0016874 ligase activity	-	pfam00501 AMP-binding | pfam00550 PP-binding	-	-	-	-	-	-	-	cytosol	cytosol	nuclear	7070|Tribolium castaneum	Tribolium	Tenebrionidae	Coleoptera	Insecta	Arthropoda	Metazoa	Eukaryota
TRINITY_DN46172_c0_g1_i4	B	MRT	-4.89796	5.62485	6.52153e-20	3.9383e-18	16.691	12.168	7.638	12.1657	0.391	0.477	0.434	5208	gi|189238206|ref|XP_969047.2| PREDICTED: bumetanide-sensitive sodium-(potassium)-chloride cotransporter	1047	0	1910.66	-	GO:0016021 integral to membrane	GO:0046872 metal ion binding | GO:0015377 cation:chloride symporter activity | GO:0003676 nucleic acid binding	-	pfam00324 AA_permease | pfam13520 AA_permease_2 | pfam08403 AA_permease_N | pfam00664 ABC_membrane	11	i 166-185 o 195-217 i 238-260 o 284-302 i 309-331 o 367-389 i 402-424 o 470-492 i 523-540 o 544-566 i 586-608 o	-	-	-	-	-	plasma membrane	plasma membrane	plasma membrane	7070|Tribolium castaneum	Tribolium	Tenebrionidae	Coleoptera	Insecta	Arthropoda	Metazoa	Eukaryota
TRINITY_DN43598_c0_g1_i5	B	MRT	-11.3885	3.18288	7.66179e-20	4.58078e-18	4.776	6.563	4.941	5.42667	0	0	0	2350	gi|642933088|ref|XP_008197255.1| PREDICTED: kelch-like protein 18	570	0	1147.37	GO:0042787 protein ubiquitination involved in ubiquitin-dependent protein catabolic process | GO:0071466 cellular response to xenobiotic stimulus | GO:0071379 cellular response to prostaglandin stimulus	GO:0031463 Cul3-RING ubiquitin ligase complex	-	-	pfam00651 BTB | pfam07707 BACK | pfam01344 Kelch_1 | pfam13964 Kelch_6 | pfam13415 Kelch_3 | pfam07646 Kelch_2 | pfam13418 Kelch_4	-	-	-	-	-	-	-	cytosol	cytosol	mitochondria	7070|Tribolium castaneum	Tribolium	Tenebrionidae	Coleoptera	Insecta	Arthropoda	Metazoa	Eukaryota
TRINITY_DN46656_c0_g2_i10	B	MRT	-12.5991	4.38829	1.47087e-19	8.67859e-18	2.164	6.343	14.19	7.56567	0	0	0	3788	gi|642918280|ref|XP_008191442.1| PREDICTED: UDP-N-acetylglucosamine--peptide N-acetylglucosaminyltransferase 110 kDa subunit isoform X1	858	0	1983.38	GO:0008152 metabolic process	-	GO:0016757 transferase activity, transferring glycosyl groups	-	pfam13844 Glyco_transf_41 | pfam13414 TPR_11 | pfam13424 TPR_12 | pfam13432 TPR_16 | pfam13431 TPR_17 | pfam00515 TPR_1 | pfam07719 TPR_2 | pfam13374 TPR_10 | pfam13181 TPR_8 | pfam13176 TPR_7 | pfam13428 TPR_14	-	-	-	-	-	-	-	cytosol	cytosol	cytosol	7070|Tribolium castaneum	Tribolium	Tenebrionidae	Coleoptera	Insecta	Arthropoda	Metazoa	Eukaryota
TRINITY_DN42546_c1_g1_i7	B	MRT	-12.0295	3.82057	2.65009e-19	1.53594e-17	1.697	2.156	0.583	1.47867	0	0	0	12103	gi|642924897|ref|XP_008194088.1| PREDICTED: laminin subunit alpha-1 isoform X2	1838	0	2975.79	GO:0030155 regulation of cell adhesion | GO:0060441 epithelial tube branching involved in lung morphogenesis | GO:0060445 branching involved in salivary gland morphogenesis | GO:0045198 establishment of epithelial cell apical/basal polarity | GO:0045995 regulation of embryonic development | GO:0031175 neuron projection development | GO:0002011 morphogenesis of an epithelial sheet | GO:0030334 reg…	GO:0005608 laminin-3 complex | GO:0005606 laminin-1 complex | GO:0005615 extracellular space | GO:0005911 cell-cell junction	GO:0043208 glycosphingolipid binding | GO:0005102 receptor binding | GO:0005201 extracellular matrix structural constituent	-	pfam00055 Laminin_N | pfam02210 Laminin_G_2 | pfam00054 Laminin_G_1 | pfam00053 Laminin_EGF | pfam03302 VSP | pfam00052 Laminin_B | pfam00057 Ldl_recept_a | pfam13385 Laminin_G_3 | pfam02414 Borrelia_orfA | pfam01540 Lipoprotein_7	-	-	-	-	-	-	-	mitochondria	mitochondria	mitochondria	7070|Tribolium castaneum	Tribolium	Tenebrionidae	Coleoptera	Insecta	Arthropoda	Metazoa	Eukaryota
TRINITY_DN42380_c0_g1_i1	B	MRT	-11.4889	3.2826	4.53501e-19	2.59086e-17	5.414	7.569	3.686	5.55633	0	0	0	2440	gi|642929723|ref|XP_008195952.1| PREDICTED: spastin	478	9.77e-278	947.058	GO:0007409 axonogenesis | GO:0051013 microtubule severing | GO:0031117 positive regulation of microtubule depolymerization | GO:0006888 ER to Golgi vesicle-mediated transport | GO:0001578 microtubule bundle formation | GO:0007109 cytokinesis, completion of separation | GO:0051260 protein homooligomerization | GO:0006200 ATP catabolic process | GO:0034214 protein hexamerization	GO:0005874 microtubule | GO:0005813 centrosome | GO:0031410 cytoplasmic vesicle | GO:0016021 integral to membrane | GO:0030496 midbody | GO:0005768 endosome | GO:0048471 perinuclear region of cytoplasm | GO:0005783 endoplasmic reticulum | GO:0005634 nucleus	GO:0008568 microtubule-severing ATPase activity | GO:0008017 microtubule binding | GO:0043014 alpha-tubulin binding | GO:0048487 beta-tubulin binding | GO:0005524 ATP binding	3.6.4.3	pfam00004 AAA | pfam07728 AAA_5 | pfam04212 MIT | pfam13401 AAA_22 | pfam05673 DUF815	-	-	-	-	-	-	-	nuclear	nuclear	mitochondria	7070|Tribolium castaneum	Tribolium	Tenebrionidae	Coleoptera	Insecta	Arthropoda	Metazoa	Eukaryota
TRINITY_DN47021_c1_g1_i7	B	MRT	-5.98594	4.57325	7.16521e-19	4.06767e-17	20.794	51.288	43.764	38.6153	0.913	0.358	0.6355	1033	gi|642925601|ref|XP_001812139.2| PREDICTED: uncharacterized protein LOC660114	138	4.88e-21	111.509	GO:0010466 negative regulation of peptidase activity	-	GO:0030414 peptidase inhibitor activity	-	pfam05375 Pacifastin_I	1	i 12-34 o	-	-	-	-	-	extracellular	extracellular	endoplasmic reticulum	7070|Tribolium castaneum	Tribolium	Tenebrionidae	Coleoptera	Insecta	Arthropoda	Metazoa	Eukaryota
TRINITY_DN46794_c4_g2_i9	B	MRT	-13.1943	4.98204	9.31816e-19	5.27326e-17	16.278	7.33	1.838	8.482	0	0	0	4872	gi|676446902|ref|XP_009051232.1| hypothetical protein LOTGIDRAFT_143178, partial	74	0.00855	54.3417	-	-	-	-	-	-	-	-	-	-	-	-	mitochondria	mitochondria	nuclear	225164|Lottia gigantea	Lottia	Lottiidae	-	Gastropoda	Mollusca	Metazoa	Eukaryota
TRINITY_DN45290_c1_g3_i4	B	MRT	-3.53328	9.15721	2.13441e-18	1.1966e-16	119.295	140.105	120.127	126.509	11.765	11.381	11.573	5619	gi|270013372|gb|EFA09820.1| hypothetical protein TcasGA2_TC011966	401	2.81e-29	140.778	-	-	GO:0008270 zinc ion binding | GO:0003676 nucleic acid binding	-	pfam12314 IMCp	-	-	-	-	-	-	-	cytosol	cytosol	nuclear	7070|Tribolium castaneum	Tribolium	Tenebrionidae	Coleoptera	Insecta	Arthropoda	Metazoa	Eukaryota
TRINITY_DN39246_c0_g1_i4	B	MRT	-11.2599	3.05509	2.89218e-18	1.60641e-16	7.308	5.413	4.98	5.90033	0	0	0	2019	gi|91079010|ref|XP_974804.1| PREDICTED: putative inositol monophosphatase 3	317	1.88e-120	424.783	GO:0032508 DNA duplex unwinding | GO:0006260 DNA replication | GO:0046854 phosphatidylinositol phosphorylation	GO:0016021 integral to membrane	GO:0003678 DNA helicase activity | GO:0005524 ATP binding	3.1.3.25	pfam00459 Inositol_P | pfam04117 Mpv17_PMP22	1	o 15-32 i	-	-	-	-	-	endoplasmic reticulum	cytosol	extracellular	7070|Tribolium castaneum	Tribolium	Tenebrionidae	Coleoptera	Insecta	Arthropoda	Metazoa	Eukaryota
TRINITY_DN30351_c0_g1_i1	B	MRT	-4.69967	5.3595	4.42326e-18	2.43428e-16	39.415	59.892	27.658	42.3217	1.434	2.049	1.7415	1445	gi|91084447|ref|XP_969632.1| PREDICTED: coiled-coil domain-containing protein 65	385	3.23e-92	331.029	-	-	-	-	pfam13175 AAA_15 | pfam10368 YkyA | pfam09687 PRESAN | pfam13851 GAS | pfam14253 AbiH | pfam02414 Borrelia_orfA	-	-	-	-	-	-	-	nuclear	nuclear	nuclear	7070|Tribolium castaneum	Tribolium	Tenebrionidae	Coleoptera	Insecta	Arthropoda	Metazoa	Eukaryota
TRINITY_DN45557_c1_g1_i12	B	MRT	-11.5741	3.36733	5.97974e-18	3.27086e-16	4.759	6.161	2.194	4.37133	0	0	0	3188	gi|642929467|ref|XP_008195851.1| PREDICTED: E3 ubiquitin-protein ligase Nedd-4 isoform X1	544	8.98e-300	1020.23	GO:0016567 protein ubiquitination	-	GO:0004842 ubiquitin-protein ligase activity	-	pfam00632 HECT | pfam00168 C2 | pfam00397 WW	-	-	-	-	-	-	-	nuclear	nuclear	nuclear	7070|Tribolium castaneum	Tribolium	Tenebrionidae	Coleoptera	Insecta	Arthropoda	Metazoa	Eukaryota
TRINITY_DN43050_c4_g1_i17	B	MRT	-3.98219	5.66231	6.81917e-18	3.69632e-16	24.098	21.414	15.83	20.4473	1.586	1.16	1.373	3235	gi|91087463|ref|XP_975696.1| PREDICTED: uncharacterized protein LOC664607	456	2.21e-191	660.31	GO:0055085 transmembrane transport | GO:0007019 microtubule depolymerization | GO:0000910 cytokinesis | GO:0045132 meiotic chromosome segregation | GO:0046785 microtubule polymerization | GO:0007018 microtubule-based movement | GO:0007067 mitosis | GO:0008152 metabolic process | GO:0007020 microtubule nucleation | GO:0009792 embryo development ending in birth or egg hatching	GO:0016021 integral to membrane | GO:0005874 microtubule | GO:0005813 centrosome | GO:0005871 kinesin complex	GO:0003777 microtubule motor activity | GO:0008017 microtubule binding | GO:0005524 ATP binding	-	pfam00225 Kinesin	-	-	-	-	-	-	-	cytosol	cytosol	nuclear	7070|Tribolium castaneum	Tribolium	Tenebrionidae	Coleoptera	Insecta	Arthropoda	Metazoa	Eukaryota
TRINITY_DN40730_c3_g1_i4	B	MRT	-3.4706	8.85485	1.24764e-17	6.65261e-16	363.541	400.941	505.113	423.198	38.903	41.579	40.241	1568	-	-	-	-	-	-	-	-	-	1	o 10-32 i	-	-	-	-	-	extracellular	extracellular	mitochondria	-	-	-	-	-	-	-	-
TRINITY_DN40657_c6_g5_i2	B	MRT	-8.2683	3.80797	1.44047e-17	7.63554e-16	16.188	14.87	4.694	11.9173	0.022	0.054	0.038	1717	gi|642935118|ref|XP_008197895.1| PREDICTED: 6-phosphofructo-2-kinase/fructose-2,6-bisphosphatase 1 isoform X4	445	9.77e-278	947.058	GO:0006000 fructose metabolic process | GO:0046835 carbohydrate phosphorylation | GO:0016311 dephosphorylation | GO:0006003 fructose 2,6-bisphosphate metabolic process	-	GO:0004331 fructose-2,6-bisphosphate 2-phosphatase activity | GO:0003873 6-phosphofructo-2-kinase activity | GO:0005524 ATP binding	3.1.3.46 | 2.7.1.105	pfam01591 6PF2K | pfam00300 His_Phos_1 | pfam13207 AAA_17 | pfam13671 AAA_33	-	-	-	-	-	-	-	cytosol	nuclear	nuclear	7070|Tribolium castaneum	Tribolium	Tenebrionidae	Coleoptera	Insecta	Arthropoda	Metazoa	Eukaryota
TRINITY_DN42370_c0_g2_i1	B	MRT	-11.4249	3.21897	2.77796e-17	1.44905e-15	9.607	13.337	5.207	9.38367	0	0	0	1495	gi|205277319|ref|NP_001034520.2| vasa RNA helicase	388	7.26e-144	502.529	GO:0006200 ATP catabolic process	-	GO:0003676 nucleic acid binding | GO:0008026 ATP-dependent helicase activity | GO:0005524 ATP binding	3.6.4.13	pfam00270 DEAD	-	-	-	-	-	-	-	nuclear	nuclear	nuclear	7070|Tribolium castaneum	Tribolium	Tenebrionidae	Coleoptera	Insecta	Arthropoda	Metazoa	Eukaryota
TRINITY_DN46794_c4_g2_i8	B	MRT	-11.0556	2.8524	6.18375e-17	3.13473e-15	1.598	1.887	2.233	1.906	0	0	0	4998	gi|676446902|ref|XP_009051232.1| hypothetical protein LOTGIDRAFT_143178, partial	60	0.114	50.6831	-	-	-	-	-	-	-	-	-	-	-	-	mitochondria	chloroplast	nuclear	225164|Lottia gigantea	Lottia	Lottiidae	-	Gastropoda	Mollusca	Metazoa	Eukaryota
TRINITY_DN46423_c1_g1_i5	B	MRT	-7.58253	5.2977	6.74273e-17	3.40371e-15	36.47	6.879	16.205	19.8513	0.043	0.173	0.108	2736	gi|270013616|gb|EFA10064.1| hypothetical protein TcasGA2_TC012238	365	4.28e-68	259.228	GO:0031122 cytoplasmic microtubule organization | GO:0006086 acetyl-CoA biosynthetic process from pyruvate	GO:0005875 microtubule associated complex | GO:0005739 mitochondrion | GO:0045254 pyruvate dehydrogenase complex | GO:0005811 lipid particle	GO:0004739 pyruvate dehydrogenase (acetyl-transferring) activity	-	pfam13868 Trichoplein | pfam13851 GAS | pfam11068 DUF2869 | pfam08703 PLC-beta_C | pfam00621 RhoGEF | pfam04803 Cor1 | pfam13863 DUF4200 | pfam08598 Sds3	-	-	-	-	-	-	-	mitochondria	nuclear	nuclear	7070|Tribolium castaneum	Tribolium	Tenebrionidae	Coleoptera	Insecta	Arthropoda	Metazoa	Eukaryota
TRINITY_DN38317_c0_g1_i1	B	MRT	-9.09494	3.71627	7.5463e-17	3.78282e-15	30.616	29.73	8.122	22.8227	0.076	0	0.038	978	-	-	-	-	-	-	-	-	-	-	-	-	-	SignalP-noTM	20 - 21	-	extracellular	extracellular	endoplasmic reticulum	-	-	-	-	-	-	-	-
TRINITY_DN40419_c4_g1_i4	B	MRT	-7.70184	3.21826	9.64687e-17	4.79572e-15	23.945	18.578	13.389	18.6373	0.163	0	0.0815	886	gi|642931871|ref|XP_008196763.1| PREDICTED: protein split ends isoform X2	226	3.05e-145	507.103	GO:0007411 axon guidance | GO:0035321 maintenance of imaginal disc-derived wing hair orientation | GO:0008586 imaginal disc-derived wing vein morphogenesis | GO:0030177 positive regulation of Wnt receptor signaling pathway | GO:0035222 wing disc pattern formation | GO:0007403 glial cell fate determination | GO:0050832 defense response to fungus | GO:0007400 neuroblast fate determination | GO:0007…	GO:0005634 nucleus	GO:0000166 nucleotide binding | GO:0003676 nucleic acid binding	-	pfam07744 SPOC	-	-	-	-	-	-	-	cytosol	chloroplast	mitochondria	7070|Tribolium castaneum	Tribolium	Tenebrionidae	Coleoptera	Insecta	Arthropoda	Metazoa	Eukaryota
TRINITY_DN36808_c0_g1_i2	B	MRT	-11.6899	3.48247	1.10728e-16	5.48941e-15	27.869	16.968	6.877	17.238	0	0	0	1068	gi|642914485|ref|XP_008201694.1| PREDICTED: uncharacterized protein C6orf106 homolog isoform X1	237	2.44e-127	447.649	GO:0051028 mRNA transport	GO:0005634 nucleus	-	-	-	-	-	-	-	-	-	-	cytosol	nuclear	nuclear	7070|Tribolium castaneum	Tribolium	Tenebrionidae	Coleoptera	Insecta	Arthropoda	Metazoa	Eukaryota
TRINITY_DN45114_c0_g1_i1	B	MRT	-5.18079	4.32887	1.5876e-16	7.80612e-15	16.906	12.379	6.68	11.9883	0.348	0.347	0.3475	2312	gi|86515392|ref|NP_001034525.1| protein phosphatase 2, regulatory subunit A, alpha isoform	589	0	1324.82	GO:0006470 protein dephosphorylation | GO:0006909 phagocytosis | GO:0051225 spindle assembly | GO:0022008 neurogenesis | GO:0007059 chromosome segregation | GO:0007052 mitotic spindle organization | GO:0007099 centriole replication | GO:0006914 autophagy	GO:0005814 centriole | GO:0000159 protein phosphatase type 2A complex	GO:0008601 protein phosphatase type 2A regulator activity | GO:0004722 protein serine/threonine phosphatase activity	-	pfam13513 HEAT_EZ | pfam02985 HEAT | pfam13646 HEAT_2	-	-	-	-	-	-	-	cytosol	chloroplast	cytosol	7070|Tribolium castaneum	Tribolium	Tenebrionidae	Coleoptera	Insecta	Arthropoda	Metazoa	Eukaryota
TRINITY_DN42355_c0_g2_i9	B	MRT	-4.26369	7.02049	1.72503e-16	8.43579e-15	57.102	71.255	29.229	52.5287	2.759	3.078	2.9185	3240	gi|642920223|ref|XP_975548.2| PREDICTED: centrosomal protein of 135 kDa	988	3.47e-300	1021.6	GO:0010457 centriole-centriole cohesion | GO:0008152 metabolic process | GO:0007099 centriole replication	GO:0016459 myosin complex	GO:0003779 actin binding | GO:0005524 ATP binding | GO:0003774 motor activity	-	pfam01576 Myosin_tail_1 | pfam10174 Cast | pfam05557 MAD | pfam05622 HOOK | pfam13166 AAA_13 | pfam05483 SCP-1 | pfam03999 MAP65_ASE1 | pfam12795 MscS_porin | pfam06160 EzrA | pfam13851 GAS | pfam07106 TBPIP | pfam06008 Laminin_I | pfam09728 Taxilin | pfam12718 Tropomyosin_1 | pfam08317 Spc7 | pfam01540 Lipoprotein_7 | pfam09789 DUF2353 | pfam09744 Jnk-SapK_ap_N | pfam11559 ADIP | pfam13868 Trich…	-	-	-	-	-	-	-	cytosol	nuclear	nuclear	7070|Tribolium castaneum	Tribolium	Tenebrionidae	Coleoptera	Insecta	Arthropoda	Metazoa	Eukaryota
TRINITY_DN44246_c4_g2_i7	B	MRT	-12.0149	3.80613	2.82486e-16	1.35563e-14	7.407	13.155	42.45	21.004	0	0	0	1117	-	-	-	-	-	-	-	-	-	-	-	-	-	-	-	-	cytosol	cytosol	nuclear	-	-	-	-	-	-	-	-
TRINITY_DN43737_c0_g1_i2	B	MRT	-7.32039	3.93059	3.59668e-16	1.71006e-14	12.121	12.647	4.704	9.824	0.13	0	0.065	2183	gi|642918562|ref|XP_008199292.1| PREDICTED: large proline-rich protein BAG6 isoform X1	163	4.49e-83	303.132	-	-	GO:0008270 zinc ion binding	-	-	-	-	-	-	-	-	-	nuclear	nuclear	nuclear	7070|Tribolium castaneum	Tribolium	Tenebrionidae	Coleoptera	Insecta	Arthropoda	Metazoa	Eukaryota
TRINITY_DN44868_c0_g1_i1	B	MRT	-11.1335	2.92964	1.05007e-15	4.77198e-14	7.964	3.44	7.648	6.35067	0	0	0	1768	gi|91088685|ref|XP_974962.1| PREDICTED: protein lin-54 homolog isoform X1	434	2.28e-176	610.46	-	-	-	-	pfam03638 CXC	-	-	-	-	-	-	-	mitochondria	chloroplast	mitochondria	7070|Tribolium castaneum	Tribolium	Tenebrionidae	Coleoptera	Insecta	Arthropoda	Metazoa	Eukaryota
TRINITY_DN41628_c0_g1_i1	B	MRT	-10.9232	2.72106	1.54966e-15	6.90291e-14	2.774	2.328	3.755	2.95233	0	0	0	3059	gi|642919800|ref|XP_008192072.1| PREDICTED: zinc finger protein 782-like isoform X1	412	3.64e-151	526.768	GO:0008152 metabolic process	GO:0005634 nucleus	GO:0016787 hydrolase activity | GO:0003677 DNA binding | GO:0008270 zinc ion binding	-	pfam07776 zf-AD | pfam13465 zf-H2C2_2	-	-	-	-	-	-	-	nuclear	nuclear	mitochondria	7070|Tribolium castaneum	Tribolium	Tenebrionidae	Coleoptera	Insecta	Arthropoda	Metazoa	Eukaryota
TRINITY_DN45737_c0_g3_i2	B	MRT	-5.13183	4.36045	1.56975e-15	6.98373e-14	8.359	4.072	8.004	6.81167	0.109	0.303	0.206	3983	gi|270004861|gb|EFA01309.1| odorant receptor 6	358	2.02e-60	236.818	GO:0006278 RNA-dependent DNA replication | GO:0050911 detection of chemical stimulus involved in sensory perception of smell | GO:0007186 G-protein coupled receptor signaling pathway	GO:0016021 integral to membrane	GO:0004984 olfactory receptor activity | GO:0003723 RNA binding | GO:0004930 G-protein coupled receptor activity | GO:0003964 RNA-directed DNA polymerase activity | GO:0005549 odorant binding	-	pfam02949 7tm_6 | pfam08395 7tm_7	6	i 45-64 o 68-90 i 126-148 o 175-197 i 279-301 o 311-328 i	-	-	-	-	-	mitochondria	chloroplast	mitochondria	7070|Tribolium castaneum	Tribolium	Tenebrionidae	Coleoptera	Insecta	Arthropoda	Metazoa	Eukaryota
TRINITY_DN43201_c1_g2_i3	B	MRT	-4.19057	5.1634	2.04711e-15	8.99627e-14	20.076	16.901	29.94	22.3057	1.76	0.791	1.2755	2223	gi|642929277|ref|XP_008195767.1| PREDICTED: leukotriene A-4 hydrolase isoform X1	625	1.55999999921e-315	1072.37	GO:0006412 translation | GO:0019370 leukotriene biosynthetic process | GO:0006954 inflammatory response | GO:0043171 peptide catabolic process | GO:0006508 proteolysis	GO:0005840 ribosome | GO:0005634 nucleus	GO:0008270 zinc ion binding | GO:0003735 structural constituent of ribosome | GO:0004177 aminopeptidase activity | GO:0008237 metallopeptidase activity | GO:0004463 leukotriene-A4 hydrolase activity	3.3.2.6	pfam01433 Peptidase_M1 | pfam09127 Leuk-A4-hydro_C | pfam13485 Peptidase_MA_2	-	-	-	-	-	-	-	endoplasmic reticulum	chloroplast	extracellular	7070|Tribolium castaneum	Tribolium	Tenebrionidae	Coleoptera	Insecta	Arthropoda	Metazoa	Eukaryota
TRINITY_DN46482_c4_g1_i2	B	MRT	-4.96517	7.94362	2.22693e-15	9.75079e-14	71.458	144.119	39.723	85.1	2.575	3.241	2.908	3787	gi|642939417|ref|XP_008193344.1| PREDICTED: uncharacterized protein LOC103313005	502	2.02e-94	338.346	-	-	-	-	-	-	-	-	-	-	-	-	cytosol	nuclear	nuclear	7070|Tribolium castaneum	Tribolium	Tenebrionidae	Coleoptera	Insecta	Arthropoda	Metazoa	Eukaryota
TRINITY_DN45129_c0_g2_i1	B	MRT	-11.2325	3.02805	2.28534e-15	9.98228e-14	27.59	21.021	63.547	37.386	0	0	0	544	gi|91086229|ref|XP_972436.1| PREDICTED: CCHC-type zinc finger protein CG3800	33	3.18e-14	88.1845	-	-	-	-	pfam00098 zf-CCHC	1	i 13-35 o	-	-	-	-	-	extracellular	chloroplast	extracellular	7070|Tribolium castaneum	Tribolium	Tenebrionidae	Coleoptera	Insecta	Arthropoda	Metazoa	Eukaryota
TRINITY_DN40655_c0_g1_i5	B	MRT	-4.02479	5.76142	2.29266e-15	1.00021e-13	24.861	35.603	15.86	25.4413	1.521	1.81	1.6655	2818	gi|642932082|ref|XP_008196850.1| PREDICTED: zinc finger with UFM1-specific peptidase domain protein-like isoform X2	589	0	1181.67	-	-	GO:0046872 metal ion binding	-	pfam07910 Peptidase_C78	-	-	-	-	-	-	-	nuclear	nuclear	nuclear	7070|Tribolium castaneum	Tribolium	Tenebrionidae	Coleoptera	Insecta	Arthropoda	Metazoa	Eukaryota
TRINITY_DN1392_c0_g1_i1	B	MRT	-11.0739	2.87045	2.73309e-15	1.18232e-13	26.558	37.232	16.956	26.9153	0	0	0	602	gi|642927297|ref|XP_008195212.1| PREDICTED: uncharacterized protein LOC103313527	126	1.79e-55	218.525	-	-	-	-	-	2	i 21-43 o 72-94 i	-	-	-	-	-	cytosol	chloroplast	nuclear	7070|Tribolium castaneum	Tribolium	Tenebrionidae	Coleoptera	Insecta	Arthropoda	Metazoa	Eukaryota
TRINITY_DN44616_c8_g1_i3	B	MRT	-11.9581	3.74933	3.84944e-15	1.64352e-13	4.48	4.896	0.771	3.38233	0	0	0	5166	gi|189238001|ref|XP_001814661.1| PREDICTED: gustatory and odorant receptor 24	428	8.78e-200	688.207	GO:0050912 detection of chemical stimulus involved in sensory perception of taste | GO:0010037 response to carbon dioxide | GO:0050911 detection of chemical stimulus involved in sensory perception of smell | GO:0008340 determination of adult lifespan | GO:0003031 detection of carbon dioxide | GO:0007186 G-protein coupled receptor signaling pathway | GO:0007610 behavior	GO:0005886 plasma membrane | GO:0016021 integral to membrane	GO:0004984 olfactory receptor activity | GO:0008527 taste receptor activity	-	pfam08395 7tm_7 | pfam00431 CUB	8	o 4-21 i 128-145 o 165-184 i 215-237 o 247-269 i 317-339 o 354-371 i 431-453 o	-	-	SignalP-noTM	23 - 24	-	plasma membrane	plasma membrane	plasma membrane	7070|Tribolium castaneum	Tribolium	Tenebrionidae	Coleoptera	Insecta	Arthropoda	Metazoa	Eukaryota
TRINITY_DN45541_c1_g6_i2	B	MRT	-5.40887	4.00723	3.90253e-15	1.66225e-13	12.983	18.626	8.636	13.415	0.196	0.477	0.3365	1733	gi|642929465|ref|XP_974907.2| PREDICTED: armadillo repeat-containing protein 6 homolog	447	1.31e-177	614.576	-	-	-	-	-	-	-	-	-	-	-	-	cytosol	cytosol	nuclear	7070|Tribolium castaneum	Tribolium	Tenebrionidae	Coleoptera	Insecta	Arthropoda	Metazoa	Eukaryota
TRINITY_DN46603_c4_g4_i1	B	MRT	-3.23341	6.65174	4.19183e-15	1.77497e-13	252.785	238.972	367.219	286.325	33.167	30.805	31.986	682	gi|642916758|ref|XP_972520.3| PREDICTED: chymotrypsin-1	186	5.82e-33	149.01	GO:0006508 proteolysis	-	GO:0004252 serine-type endopeptidase activity	-	pfam00089 Trypsin	-	-	-	-	-	-	-	extracellular	cytosol	extracellular	7070|Tribolium castaneum	Tribolium	Tenebrionidae	Coleoptera	Insecta	Arthropoda	Metazoa	Eukaryota
TRINITY_DN42520_c1_g2_i18	B	MRT	-10.995	2.79217	5.32298e-15	2.22773e-13	10.81	12.618	6.057	9.82833	0	0	0	1137	gi|649572225|ref|NP_001280513.1| transformer-2 protein homolog beta	231	1.93e-151	527.683	-	-	GO:0003676 nucleic acid binding | GO:0000166 nucleotide binding	-	pfam00076 RRM_1 | pfam13893 RRM_5 | pfam14259 RRM_6	-	-	-	-	-	-	-	nuclear	nuclear	nuclear	7070|Tribolium castaneum	Tribolium	Tenebrionidae	Coleoptera	Insecta	Arthropoda	Metazoa	Eukaryota
TRINITY_DN46739_c0_g1_i5	B	MRT	-10.9543	2.75191	8.57851e-15	3.52866e-13	0.799	1.753	1.225	1.259	0	0	0	6892	gi|91089099|ref|XP_971819.1| PREDICTED: serine/threonine-protein kinase mTOR	2253	0	4679.36	GO:0016310 phosphorylation	-	GO:0008144 drug binding | GO:0016301 kinase activity | GO:0005524 ATP binding | GO:0016773 phosphotransferase activity, alcohol group as acceptor	2.7.11.1	pfam02259 FAT | pfam00454 PI3_PI4_kinase | pfam11865 DUF3385 | pfam08771 Rapamycin_bind | pfam02260 FATC | pfam10508 Proteasom_PSMB	-	-	-	-	-	-	-	cytosol	cytosol	nuclear	7070|Tribolium castaneum	Tribolium	Tenebrionidae	Coleoptera	Insecta	Arthropoda	Metazoa	Eukaryota
TRINITY_DN45383_c1_g2_i1	B	MRT	-10.8878	2.68602	1.01047e-14	4.10484e-13	2.164	3.804	4.041	3.33633	0	0	0	2674	gi|642920007|ref|XP_975159.2| PREDICTED: stromal interaction molecule homolog isoform X2	552	9.63e-297	1010.17	-	-	GO:0005509 calcium ion binding	-	pfam13870 DUF4201 | pfam07647 SAM_2 | pfam00038 Filament | pfam07926 TPR_MLP1_2 | pfam01442 Apolipoprotein | pfam10473 Cenp-F_leu_zip | pfam02050 FliJ | pfam07106 TBPIP | pfam10146 zf-C4H2 | pfam14093 DUF4271 | pfam13851 GAS | pfam12718 Tropomyosin_1 | pfam01017 STAT_alpha | pfam02994 Transposase_22 | pfam07200 Mod_r | pfam13863 DUF4200 | pfam05791 Bacillus_HBL	-	-	-	-	-	-	-	cytosol_nuclear	nuclear	nuclear	7070|Tribolium castaneum	Tribolium	Tenebrionidae	Coleoptera	Insecta	Arthropoda	Metazoa	Eukaryota
TRINITY_DN46106_c5_g1_i1	B	MRT	-10.961	2.75855	1.52899e-14	6.12822e-13	2.02	3.085	1.364	2.15633	0	0	0	4141	gi|189240633|ref|XP_969135.2| PREDICTED: dnaJ homolog subfamily C member 16 isoform X1	406	7.44e-221	758.179	-	-	-	-	pfam07707 BACK | pfam00651 BTB | pfam00226 DnaJ | pfam01344 Kelch_1 | pfam13964 Kelch_6 | pfam13415 Kelch_3 | pfam00085 Thioredoxin | pfam07646 Kelch_2 | pfam13098 Thioredoxin_2	-	-	-	-	-	-	-	cytosol	cytosol	nuclear	7070|Tribolium castaneum	Tribolium	Tenebrionidae	Coleoptera	Insecta	Arthropoda	Metazoa	Eukaryota
TRINITY_DN40404_c2_g1_i4	B	MRT	-3.32792	7.29468	2.12425e-14	8.41101e-13	148.062	191.795	112.815	150.891	16.067	15.89	15.9785	1486	gi|91093742|ref|XP_968935.1| PREDICTED: gamma-glutamylcyclotransferase isoform X2	171	3.43e-65	249.623	GO:0006750 glutathione biosynthetic process	-	GO:0003839 gamma-glutamylcyclotransferase activity	-	pfam13772 AIG2_2 | pfam06094 AIG2	1	i 12-34 o	-	-	-	-	-	extracellular	extracellular	nuclear	7070|Tribolium castaneum	Tribolium	Tenebrionidae	Coleoptera	Insecta	Arthropoda	Metazoa	Eukaryota
TRINITY_DN43709_c4_g1_i2	B	MRT	-3.04226	6.29192	2.27238e-14	8.96791e-13	80.428	94.911	110.532	95.2903	12.2	12.183	12.1915	1225	gi|270015211|gb|EFA11659.1| serine protease P43, partial	261	2.48e-108	384.537	GO:0006508 proteolysis	GO:0005581 collagen	GO:0004252 serine-type endopeptidase activity	-	pfam00089 Trypsin	1	i 20-39 o	-	-	-	-	-	extracellular	extracellular	extracellular	7070|Tribolium castaneum	Tribolium	Tenebrionidae	Coleoptera	Insecta	Arthropoda	Metazoa	Eukaryota
TRINITY_DN19182_c0_g1_i1	B	MRT	-11.1052	2.90164	3.1283e-14	1.22119e-12	10.63	32.835	31.63	25.0317	0	0	0	641	gi|91091060|ref|XP_966576.1| PREDICTED: cytochrome c-type heme lyase	131	8.72e-62	237.733	GO:0006784 heme a biosynthetic process | GO:0055114 oxidation-reduction process	GO:0016020 membrane | GO:0005739 mitochondrion	GO:0004408 holocytochrome-c synthase activity | GO:0016627 oxidoreductase activity, acting on the CH-CH group of donors	-	-	-	-	-	-	-	-	-	mitochondria	peroxisome	mitochondria	7070|Tribolium castaneum	Tribolium	Tenebrionidae	Coleoptera	Insecta	Arthropoda	Metazoa	Eukaryota
TRINITY_DN37908_c0_g1_i1	B	MRT	-10.9624	2.75988	3.25746e-14	1.26886e-12	14.455	5.758	8.241	9.48467	0	0	0	1155	gi|642919052|ref|XP_008191714.1| PREDICTED: uncharacterized protein LOC103312559	219	2.88e-48	197.945	-	-	-	-	-	-	-	-	-	-	-	-	extracellular	nuclear	mitochondria	7070|Tribolium castaneum	Tribolium	Tenebrionidae	Coleoptera	Insecta	Arthropoda	Metazoa	Eukaryota
TRINITY_DN44905_c1_g1_i3	B	MRT	-11.4733	3.26724	3.55358e-14	1.37527e-12	4.301	1.284	7.431	4.33867	0	0	0	3072	gi|91077436|ref|XP_966791.1| PREDICTED: WD repeat-containing protein 36	884	0	1539.76	GO:0006364 rRNA processing | GO:0030516 regulation of axon extension | GO:0001895 retina homeostasis	GO:0005730 nucleolus | GO:0032040 small-subunit processome | GO:0005737 cytoplasm	-	-	pfam04192 Utp21 | pfam00400 WD40	-	-	-	-	-	-	-	mitochondria	chloroplast	mitochondria	7070|Tribolium castaneum	Tribolium	Tenebrionidae	Coleoptera	Insecta	Arthropoda	Metazoa	Eukaryota
TRINITY_DN46982_c4_g3_i4	B	MRT	-3.44092	6.30841	3.72639e-14	1.43752e-12	680.207	642.798	388.573	570.526	56.762	55.757	56.2595	425	gi|91082539|ref|XP_973726.1| PREDICTED: inter-alpha-trypsin inhibitor heavy chain H4-like isoform X2	141	3.22e-17	97.3312	-	-	-	-	-	-	-	-	-	-	-	-	cytosol	cytosol_nuclear	nuclear	7070|Tribolium castaneum	Tribolium	Tenebrionidae	Coleoptera	Insecta	Arthropoda	Metazoa	Eukaryota
TRINITY_DN44559_c0_g2_i9	B	MRT	-10.8945	2.6927	4.54611e-14	1.73147e-12	3.412	3.123	7.035	4.52333	0	0	0	2066	gi|642910319|ref|XP_969877.2| PREDICTED: uridine-cytidine kinase-like 1	542	0	1212.31	GO:0044211 CTP salvage | GO:0044206 UMP salvage | GO:0016310 phosphorylation	-	GO:0004849 uridine kinase activity | GO:0016773 phosphotransferase activity, alcohol group as acceptor | GO:0005524 ATP binding	2.7.1.48	pfam00485 PRK | pfam13207 AAA_17	-	-	-	-	-	-	-	peroxisome	vacuolar membrane	cytosol	7070|Tribolium castaneum	Tribolium	Tenebrionidae	Coleoptera	Insecta	Arthropoda	Metazoa	Eukaryota
TRINITY_DN36741_c0_g3_i1	B	MRT	-10.666	2.46638	5.2664e-14	1.99315e-12	23.981	22.487	31.759	26.0757	0	0	0	531	gi|332377007|gb|AEE63643.1| unknown	115	1.6e-38	165.931	GO:0006950 response to stress	-	GO:0005212 structural constituent of eye lens	-	-	-	-	-	-	-	-	-	extracellular	chloroplast	nuclear	77166|Dendroctonus ponderosae	Dendroctonus	Curculionidae	Coleoptera	Insecta	Arthropoda	Metazoa	Eukaryota
TRINITY_DN38305_c0_g1_i1	B	MRT	-10.8147	2.61351	6.4362e-14	2.4206e-12	8.96	10.913	5.474	8.449	0	0	0	1161	-	-	-	-	-	-	-	-	-	-	-	-	-	-	-	-	cytosol	cytosol_nuclear	mitochondria	-	-	-	-	-	-	-	-
TRINITY_DN46603_c4_g3_i4	B	MRT	-3.12298	5.2971	7.576e-14	2.82858e-12	35.141	28.159	34.871	32.7237	3.846	4.065	3.9555	1669	gi|826414476|ref|XP_012521924.1| PREDICTED: chymotrypsin-1-like	69	4.31e-05	60.2871	-	-	-	-	-	-	-	-	-	-	-	-	extracellular	cytosol	cytosol	307658|Monomorium pharaonis	Monomorium	Formicidae	Hymenoptera	Insecta	Arthropoda	Metazoa	Eukaryota
TRINITY_DN33344_c0_g3_i1	B	MRT	-7.95948	2.59027	7.80911e-14	2.90958e-12	7.272	6.927	6.107	6.76867	0.054	0	0.027	1371	gi|478257005|gb|ENN77169.1| hypothetical protein YQE_06307, partial	159	2.17e-29	138.949	-	-	-	-	-	4	i 43-65 o 78-100 i 107-129 o 149-180 i	-	-	-	-	-	plasma membrane	plasma membrane	plasma membrane	77166|Dendroctonus ponderosae	Dendroctonus	Curculionidae	Coleoptera	Insecta	Arthropoda	Metazoa	Eukaryota
TRINITY_DN45232_c0_g4_i16	B	MRT	-3.74813	7.64471	8.03333e-14	2.99003e-12	110.721	188.509	78.507	125.912	9.647	10.33	9.9885	2154	gi|642940455|ref|XP_972983.2| PREDICTED: tektin-1	413	1.82e-204	703.756	GO:0006468 protein phosphorylation | GO:0070588 calcium ion transmembrane transport | GO:0000226 microtubule cytoskeleton organization	GO:0016021 integral to membrane | GO:0005840 ribosome | GO:0005874 microtubule	GO:0004674 protein serine/threonine kinase activity | GO:0005262 calcium channel activity | GO:0005524 ATP binding	-	pfam03148 Tektin | pfam06160 EzrA | pfam05701 DUF827	-	-	-	-	-	-	-	cytosol	peroxisome	nuclear	7070|Tribolium castaneum	Tribolium	Tenebrionidae	Coleoptera	Insecta	Arthropoda	Metazoa	Eukaryota
TRINITY_DN37973_c0_g1_i2	B	MRT	-3.42289	5.39552	8.7332e-14	3.23713e-12	27.052	34.396	31.709	31.0523	2.162	3.967	3.0645	1868	gi|642933875|ref|XP_008197548.1| PREDICTED: phospholipase A1 member A-like	336	3.89e-194	669.456	GO:0006629 lipid metabolic process	GO:0005576 extracellular region	GO:0004806 triglyceride lipase activity	-	pfam00151 Lipase | pfam12695 Abhydrolase_5	-	-	-	-	SignalP-noTM	21 - 22	-	extracellular	extracellular	extracellular	7070|Tribolium castaneum	Tribolium	Tenebrionidae	Coleoptera	Insecta	Arthropoda	Metazoa	Eukaryota
TRINITY_DN42101_c3_g2_i2	B	MRT	-5.37927	3.23714	1.05023e-13	3.87293e-12	4.058	5.777	4.249	4.69467	0.109	0.13	0.1195	2727	gi|189242032|ref|XP_966936.2| PREDICTED: serine/threonine-protein kinase PAK 1	353	4.47e-188	649.334	GO:0007186 G-protein coupled receptor signaling pathway | GO:0001558 regulation of cell growth | GO:0006184 GTP catabolic process | GO:0031505 fungal-type cell wall organization | GO:0006468 protein phosphorylation | GO:0000165 MAPKKK cascade | GO:0001410 chlamydospore formation | GO:0009267 cellular response to starvation | GO:0009405 pathogenesis	GO:0005737 cytoplasm | GO:0005634 nucleus	GO:0004871 signal transducer activity | GO:0005525 GTP binding | GO:0031683 G-protein beta/gamma-subunit complex binding | GO:0004674 protein serine/threonine kinase activity | GO:0001664 G-protein coupled receptor binding | GO:0003924 GTPase activity | GO:0005524 ATP binding	2.7.11.1	pfam00069 Pkinase | pfam07714 Pkinase_Tyr | pfam00786 PBD	-	-	-	-	-	-	-	cytosol	cytosol	nuclear	7070|Tribolium castaneum	Tribolium	Tenebrionidae	Coleoptera	Insecta	Arthropoda	Metazoa	Eukaryota
TRINITY_DN40363_c1_g1_i7	B	MRT	-10.8163	2.61534	1.54077e-13	5.55506e-12	13.53	13.711	30.593	19.278	0	0	0	668	gi|91090472|ref|XP_968158.1| PREDICTED: uncharacterized protein LOC656540	152	1.12e-28	135.29	-	-	-	-	-	-	-	-	-	-	-	-	extracellular	nuclear	nuclear	7070|Tribolium castaneum	Tribolium	Tenebrionidae	Coleoptera	Insecta	Arthropoda	Metazoa	Eukaryota
TRINITY_DN42804_c0_g2_i1	B	MRT	-10.7049	2.50487	1.60137e-13	5.75788e-12	3.358	1.734	2.964	2.68533	0	0	0	2903	gi|91091780|ref|XP_969605.1| PREDICTED: ubiquitin thioesterase OTU1	298	6.07e-138	482.864	-	GO:0005829 cytosol	GO:0046872 metal ion binding	3.4.19.12	pfam02338 OTU	-	-	-	-	-	-	-	nuclear	nuclear	mitochondria	7070|Tribolium castaneum	Tribolium	Tenebrionidae	Coleoptera	Insecta	Arthropoda	Metazoa	Eukaryota
TRINITY_DN37750_c0_g1_i1	B	MRT	-3.10654	6.17975	1.89991e-13	6.77044e-12	93.563	143.611	150.403	129.192	15.937	15.695	15.816	923	gi|762107744|ref|XP_011436486.1| PREDICTED: cathepsin L1-like	277	6.38e-81	295.357	GO:0006508 proteolysis	-	GO:0008234 cysteine-type peptidase activity	-	pfam00112 Peptidase_C1 | pfam08246 Inhibitor_I29	-	-	-	-	-	-	-	cytosol	chloroplast	cytosol	29159|Crassostrea gigas	Crassostrea	Ostreidae	Ostreoida	Bivalvia	Mollusca	Metazoa	Eukaryota
TRINITY_DN44196_c2_g1_i8	B	MRT	-3.17933	6.55701	2.01459e-13	7.13673e-12	98.115	70.613	67.47	78.7327	10.918	7.512	9.215	1662	gi|91080039|ref|XP_972664.1| PREDICTED: cytosol aminopeptidase	462	4.65e-223	765.497	GO:0006508 proteolysis	GO:0005737 cytoplasm	GO:0030145 manganese ion binding | GO:0008235 metalloexopeptidase activity | GO:0004177 aminopeptidase activity	-	pfam00883 Peptidase_M17 | pfam02789 Peptidase_M17_N	-	-	-	-	-	-	-	cytosol	cytosol	cytosol_mitochondria	7070|Tribolium castaneum	Tribolium	Tenebrionidae	Coleoptera	Insecta	Arthropoda	Metazoa	Eukaryota
TRINITY_DN45572_c1_g3_i4	B	MRT	-10.6199	2.42077	2.13078e-13	7.54091e-12	4.408	2.788	4.318	3.838	0	0	0	2004	gi|91081967|ref|XP_967820.1| PREDICTED: replication factor C subunit 1	273	9.32e-101	359.384	GO:0006261 DNA-dependent DNA replication | GO:0000712 resolution of meiotic recombination intermediates | GO:0031935 regulation of chromatin silencing | GO:0051570 regulation of histone H3-K9 methylation | GO:0006266 DNA ligation | GO:0009737 response to abscisic acid stimulus | GO:0006200 ATP catabolic process | GO:0006281 DNA repair	GO:0009360 DNA polymerase III complex | GO:0005663 DNA replication factor C complex	GO:0003887 DNA-directed DNA polymerase activity | GO:0046872 metal ion binding | GO:0003911 DNA ligase (NAD+) activity | GO:0003689 DNA clamp loader activity | GO:0005524 ATP binding	6.5.1.2	pfam00533 BRCT	1	i 7-29 o	-	-	-	-	-	extracellular	extracellular	nuclear	7070|Tribolium castaneum	Tribolium	Tenebrionidae	Coleoptera	Insecta	Arthropoda	Metazoa	Eukaryota
TRINITY_DN43871_c1_g1_i7	B	MRT	-2.9796	7.46759	2.136e-13	7.55197e-12	116.422	90.168	85.641	97.4103	13.797	12.4	13.0985	2366	-	-	-	-	-	-	-	-	-	-	-	-	-	-	-	-	cytosol_nuclear	cytosol	nuclear	-	-	-	-	-	-	-	-
TRINITY_DN46434_c6_g1_i2	B	MRT	-2.85258	7.66077	2.32437e-13	8.19379e-12	168.478	152.512	192.34	171.11	26.018	23.998	25.008	1630	-	-	-	-	-	-	-	-	pfam11912 DUF3430	1	i 27-49 o	-	-	-	-	-	cytosol	chloroplast	nuclear	-	-	-	-	-	-	-	-
TRINITY_DN44902_c3_g1_i1	B	MRT	-11.0239	2.82089	2.40054e-13	8.42108e-12	3.196	8.431	2.925	4.85067	0	0	0	2065	gi|642918959|ref|XP_008191673.1| PREDICTED: NEDD8 ultimate buster 1-like	366	1.08e-167	581.648	-	-	-	-	pfam00240 ubiquitin	-	-	-	-	-	-	-	cytosol	cytosol	nuclear	7070|Tribolium castaneum	Tribolium	Tenebrionidae	Coleoptera	Insecta	Arthropoda	Metazoa	Eukaryota
TRINITY_DN44077_c0_g1_i4	B	MRT	-10.5877	2.38897	2.49352e-13	8.73025e-12	3.313	4.446	3.182	3.647	0	0	0	2046	gi|952513463|gb|KRT80037.1| hypothetical protein AMK59_7329	341	3.49e-208	716.105	GO:0006376 mRNA splice site selection	GO:0005685 U1 snRNP	GO:0003729 mRNA binding	-	pfam03194 LUC7	-	-	-	-	-	-	-	nuclear	nuclear	nuclear	1629725|Oryctes borbonicus	Oryctes	Scarabaeidae	Coleoptera	Insecta	Arthropoda	Metazoa	Eukaryota
TRINITY_DN36679_c0_g1_i2	B	MRT	-3.24392	4.94182	2.56386e-13	8.9504e-12	26.477	26.128	37.47	30.025	3.715	2.937	3.326	1472	-	-	-	-	-	-	-	-	-	2	i 13-30 o 66-88 i	-	-	-	-	-	cytosol	endoplasmic reticulum	cytosol_nuclear	-	-	-	-	-	-	-	-
TRINITY_DN42226_c4_g3_i10	B	MRT	-6.12863	3.28181	2.56655e-13	8.9511e-12	19.959	19.622	8.952	16.1777	0.315	0.152	0.2335	1004	gi|189239912|ref|XP_971042.2| PREDICTED: uncharacterized protein LOC659663	180	9.32e-101	359.384	GO:0006508 proteolysis	GO:0005737 cytoplasm | GO:0005634 nucleus	GO:0042802 identical protein binding | GO:0008233 peptidase activity	-	pfam05903 DUF862	-	-	-	-	-	-	-	extracellular	nuclear	mitochondria	7070|Tribolium castaneum	Tribolium	Tenebrionidae	Coleoptera	Insecta	Arthropoda	Metazoa	Eukaryota
TRINITY_DN35593_c0_g1_i1	B	MRT	-11.7474	3.53994	3.95272e-13	1.34595e-11	7.434	2.098	19.921	9.81767	0	0	0	1777	gi|91084419|ref|XP_967907.1| PREDICTED: protein Red	480	1.19e-241	827.237	GO:0060047 heart contraction | GO:0008152 metabolic process	GO:0005634 nucleus	GO:0016787 hydrolase activity	-	pfam07808 RED_N | pfam07807 RED_C	-	-	-	-	-	-	-	cytosol	nuclear	nuclear	7070|Tribolium castaneum	Tribolium	Tenebrionidae	Coleoptera	Insecta	Arthropoda	Metazoa	Eukaryota
TRINITY_DN46553_c2_g1_i12	B	MRT	-10.7438	2.54339	5.65378e-13	1.8947e-11	5.279	2.223	5.445	4.31567	0	0	0	1956	gi|91077352|ref|XP_975026.1| PREDICTED: V-type proton ATPase 21 kDa proteolipid subunit	206	5.15e-113	400.086	GO:0015991 ATP hydrolysis coupled proton transport	GO:0033179 proton-transporting V-type ATPase, V0 domain | GO:0016021 integral to membrane	GO:0015078 hydrogen ion transmembrane transporter activity	-	pfam00137 ATP-synt_C	5	i 13-35 o 55-77 i 98-120 o 152-174 i 186-208 o	-	-	-	-	-	plasma membrane	vacuolar membrane	plasma membrane	7070|Tribolium castaneum	Tribolium	Tenebrionidae	Coleoptera	Insecta	Arthropoda	Metazoa	Eukaryota
TRINITY_DN42162_c2_g1_i1	B	MRT	-3.19216	6.50113	5.98113e-13	1.99696e-11	148.16	186.401	103.22	145.927	17.729	16.259	16.994	989	gi|91081277|ref|XP_967417.1| PREDICTED: UPF0769 protein C21orf59	292	2.8e-167	580.276	-	-	-	-	pfam11069 DUF2870	-	-	-	-	-	-	-	cytosol	cytosol	nuclear	7070|Tribolium castaneum	Tribolium	Tenebrionidae	Coleoptera	Insecta	Arthropoda	Metazoa	Eukaryota
TRINITY_DN45881_c2_g3_i1	B	MRT	-10.4606	2.26341	5.97883e-13	1.99696e-11	9.679	9.629	12.539	10.6157	0	0	0	831	gi|642920112|ref|XP_008192210.1| PREDICTED: E3 ubiquitin-protein ligase SH3RF1 isoform X1	264	5.99e-134	469.601	-	-	GO:0008270 zinc ion binding	-	pfam00018 SH3_1 | pfam07653 SH3_2	-	-	-	-	-	-	-	cytosol	nuclear	nuclear	7070|Tribolium castaneum	Tribolium	Tenebrionidae	Coleoptera	Insecta	Arthropoda	Metazoa	Eukaryota
TRINITY_DN45638_c1_g1_i9	B	MRT	-10.5206	2.32267	8.29833e-13	2.70293e-11	1.365	2.319	1.64	1.77467	0	0	0	3765	gi|642927333|ref|XP_008195224.1| PREDICTED: 3-hydroxyisobutyrate dehydrogenase, mitochondrial	295	9.31e-124	435.759	GO:0006098 pentose-phosphate shunt | GO:0009083 branched chain family amino acid catabolic process | GO:0006573 valine metabolic process	-	GO:0008442 3-hydroxyisobutyrate dehydrogenase activity | GO:0051287 NAD binding | GO:0004616 phosphogluconate dehydrogenase (decarboxylating) activity	1.1.1.31	pfam03446 NAD_binding_2 | pfam03807 F420_oxidored	-	-	-	-	-	-	-	cytosol	chloroplast	cytosol_mitochondria	7070|Tribolium castaneum	Tribolium	Tenebrionidae	Coleoptera	Insecta	Arthropoda	Metazoa	Eukaryota
TRINITY_DN43575_c0_g1_i2	B	MRT	-2.89956	6.10686	8.93139e-13	2.87787e-11	173.416	190.703	148.289	170.803	24.28	24.28	24.28	731	gi|270009232|gb|EFA05680.1| serine protease P151	216	8.33e-51	204.805	GO:0006508 proteolysis | GO:0006898 receptor-mediated endocytosis	GO:0016020 membrane	GO:0005044 scavenger receptor activity | GO:0004252 serine-type endopeptidase activity	-	pfam00089 Trypsin	-	-	-	-	-	-	-	cytosol_nuclear	cytosol	cytosol	7070|Tribolium castaneum	Tribolium	Tenebrionidae	Coleoptera	Insecta	Arthropoda	Metazoa	Eukaryota
TRINITY_DN45479_c0_g2_i6	B	MRT	-10.5126	2.31463	1.09979e-12	3.50264e-11	2.505	3.593	2.144	2.74733	0	0	0	2498	gi|642931903|ref|XP_008196775.1| PREDICTED: mutS protein homolog 4-like	368	1.85e-139	487.895	GO:0055085 transmembrane transport | GO:0006298 mismatch repair	GO:0016021 integral to membrane	GO:0005524 ATP binding | GO:0030983 mismatched DNA binding	-	pfam01454 MAGE | pfam05188 MutS_II	-	-	-	-	-	-	-	mitochondria	chloroplast	mitochondria	7070|Tribolium castaneum	Tribolium	Tenebrionidae	Coleoptera	Insecta	Arthropoda	Metazoa	Eukaryota
TRINITY_DN45626_c0_g1_i1	B	MRT	-4.10666	3.65401	1.52235e-12	4.76042e-11	21.584	27.91	22.352	23.9487	1.336	1.604	1.47	899	gi|642928984|ref|XP_008195645.1| PREDICTED: myrosinase 1	297	3.09e-126	443.991	GO:0005975 carbohydrate metabolic process	-	GO:0008422 beta-glucosidase activity	-	pfam00232 Glyco_hydro_1	-	-	-	-	-	-	-	cytoskeleton	cytosol	cytosol	7070|Tribolium castaneum	Tribolium	Tenebrionidae	Coleoptera	Insecta	Arthropoda	Metazoa	Eukaryota
TRINITY_DN44498_c2_g1_i2	B	MRT	-3.28357	6.75587	1.92189e-12	5.95802e-11	65.21	145.087	115.522	108.606	11.211	12.357	11.784	1437	gi|86279301|gb|ABC88746.1| chymotrypsin 1	230	6.35e-53	212.579	GO:0006956 complement activation | GO:0006508 proteolysis	GO:0005576 extracellular region	GO:0004252 serine-type endopeptidase activity | GO:0005509 calcium ion binding	-	pfam00089 Trypsin	1	i 21-38 o	-	-	-	-	-	plasma membrane	chloroplast	extracellular	7067|Tenebrio molitor	Tenebrio	Tenebrionidae	Coleoptera	Insecta	Arthropoda	Metazoa	Eukaryota
TRINITY_DN40300_c1_g1_i5	B	MRT	-7.39067	2.53508	2.00182e-12	6.18018e-11	4.696	4.838	3.755	4.42967	0.054	0	0.027	1886	gi|642922871|ref|XP_008200432.1| PREDICTED: uncharacterized protein LOC103314916	467	3.22e-138	483.779	-	-	-	-	-	-	-	-	-	-	-	-	mitochondria	mitochondria	mitochondria	7070|Tribolium castaneum	Tribolium	Tenebrionidae	Coleoptera	Insecta	Arthropoda	Metazoa	Eukaryota
TRINITY_DN46725_c3_g2_i3	B	MRT	-10.4897	2.29216	2.01013e-12	6.19952e-11	2.164	4.12	2.866	3.05	0	0	0	2253	gi|189237937|ref|XP_001811305.1| PREDICTED: pre-mRNA-splicing factor CWC22 homolog	679	0	1327.56	GO:0008380 RNA splicing | GO:0006397 mRNA processing	GO:0005681 spliceosomal complex	GO:0003723 RNA binding	-	pfam02854 MIF4G | pfam02847 MA3	-	-	-	-	-	-	-	nuclear	cytosol	nuclear	7070|Tribolium castaneum	Tribolium	Tenebrionidae	Coleoptera	Insecta	Arthropoda	Metazoa	Eukaryota
TRINITY_DN39415_c0_g1_i8	B	MRT	-10.4259	2.22899	2.13308e-12	6.56186e-11	2.074	1.638	1.275	1.66233	0	0	0	3746	gi|91094631|ref|XP_969879.1| PREDICTED: proton-coupled amino acid transporter 1 isoform X1	476	2.54e-208	716.562	-	GO:0016021 integral to membrane	-	-	pfam01490 Aa_trans | pfam03845 Spore_permease | pfam13520 AA_permease_2 | pfam01757 Acyl_transf_3 | pfam12730 ABC2_membrane_4 | pfam07698 7TM-7TMR_HD	10	o 104-126 i 169-191 o 206-223 i 228-250 o 270-292 i 304-326 o 346-368 i 373-395 o 410-432 i 456-478 o	-	-	-	-	-	plasma membrane	plasma membrane	plasma membrane	7070|Tribolium castaneum	Tribolium	Tenebrionidae	Coleoptera	Insecta	Arthropoda	Metazoa	Eukaryota
TRINITY_DN45227_c0_g3_i8	B	MRT	-10.4701	2.27284	2.14299e-12	6.58672e-11	3.115	3.976	6.136	4.409	0	0	0	1635	gi|642928069|ref|XP_968571.3| PREDICTED: ornithine decarboxylase 1-like	398	1.72e-211	727.081	GO:0006596 polyamine biosynthetic process	-	GO:0003824 catalytic activity	4.1.1.17	pfam02784 Orn_Arg_deC_N | pfam00278 Orn_DAP_Arg_deC	-	-	-	-	-	-	-	cytoskeleton	cytosol	cytosol	7070|Tribolium castaneum	Tribolium	Tenebrionidae	Coleoptera	Insecta	Arthropoda	Metazoa	Eukaryota
TRINITY_DN41942_c3_g1_i3	B	MRT	-10.871	2.66956	2.29128e-12	7.01256e-11	2.846	7.473	11.551	7.29	0	0	0	1364	gi|270013942|gb|EFA10390.1| hypothetical protein TcasGA2_TC012621	211	2.07e-125	441.247	-	GO:0000502 proteasome complex	-	-	-	-	-	-	-	-	-	-	cytosol	mitochondria	nuclear	7070|Tribolium castaneum	Tribolium	Tenebrionidae	Coleoptera	Insecta	Arthropoda	Metazoa	Eukaryota
TRINITY_DN41357_c1_g4_i6	B	MRT	-2.8737	7.09311	2.36835e-12	7.20809e-11	101.581	81.852	67.173	83.5353	12.547	11.652	12.0995	2141	gi|918307880|gb|KOF79498.1| hypothetical protein OCBIM_22029371mg	20	0.0014	55.7137	-	-	-	-	-	4	i 21-40 o 55-77 i 241-263 o 607-629 i	-	-	-	-	-	plasma membrane	chloroplast	mitochondria	37653|Octopus bimaculoides	Octopus	Octopodidae	Octopoda	Cephalopoda	Mollusca	Metazoa	Eukaryota
TRINITY_DN44158_c0_g2_i7	B	MRT	-10.6323	2.433	2.36918e-12	7.20809e-11	1.778	3.583	1.65	2.337	0	0	0	3119	gi|91078694|ref|XP_971269.1| PREDICTED: mitochondrial inner membrane protease ATP23 homolog	255	4.01e-133	466.857	GO:0006508 proteolysis	-	GO:0004222 metalloendopeptidase activity	-	pfam09768 Peptidase_M76	-	-	-	-	SignalP-noTM	15 - 16	-	extracellular	chloroplast	extracellular	7070|Tribolium castaneum	Tribolium	Tenebrionidae	Coleoptera	Insecta	Arthropoda	Metazoa	Eukaryota
TRINITY_DN46777_c2_g2_i5	B	MRT	-2.91174	7.50057	2.5528e-12	7.71455e-11	151.105	93.378	121.165	121.883	15.991	18.275	17.133	1981	gi|270013372|gb|EFA09820.1| hypothetical protein TcasGA2_TC011966	645	4.3e-130	456.796	-	-	GO:0008270 zinc ion binding | GO:0003676 nucleic acid binding	-	pfam01576 Myosin_tail_1 | pfam13166 AAA_13 | pfam05557 MAD | pfam10174 Cast | pfam05483 SCP-1 | pfam06160 EzrA | pfam09728 Taxilin | pfam13851 GAS | pfam03938 OmpH | pfam13870 DUF4201 | pfam13868 Trichoplein | pfam12718 Tropomyosin_1 | pfam05698 Trigger_C | pfam06810 Phage_GP20 | pfam12795 MscS_porin | pfam00038 Filament | pfam13476 AAA_23 | pfam01540 Lipoprotein_7 | pfam12325 TMF_TATA_bd | pfam0…	-	-	-	-	-	-	-	nuclear	cytosol	nuclear	7070|Tribolium castaneum	Tribolium	Tenebrionidae	Coleoptera	Insecta	Arthropoda	Metazoa	Eukaryota
TRINITY_DN45387_c8_g1_i6	B	MRT	-10.5666	2.36798	3.00569e-12	8.97766e-11	1.23	1.648	0.721	1.19967	0	0	0	5561	gi|642918478|ref|XP_008191493.1| PREDICTED: epidermal growth factor receptor isoform X1	1381	0	2480.04	GO:0018108 peptidyl-tyrosine phosphorylation | GO:0007169 transmembrane receptor protein tyrosine kinase signaling pathway | GO:0007275 multicellular organismal development	GO:0016021 integral to membrane	GO:0051536 iron-sulfur cluster binding | GO:0005524 ATP binding | GO:0004714 transmembrane receptor protein tyrosine kinase activity	2.7.10.1	pfam07714 Pkinase_Tyr | pfam00757 Furin-like | pfam00069 Pkinase | pfam01030 Recep_L_domain | pfam03302 VSP | pfam13183 Fer4_8	3	i 25-47 o 863-885 i 994-1016 o	-	-	-	-	-	plasma membrane	chloroplast	plasma membrane	7070|Tribolium castaneum	Tribolium	Tenebrionidae	Coleoptera	Insecta	Arthropoda	Metazoa	Eukaryota
TRINITY_DN41495_c2_g1_i2	B	MRT	-2.7094	9.6172	3.28359e-12	9.75912e-11	1155.2	1387.41	1565.88	1369.5	215.523	226.312	220.918	923	gi|642925962|ref|XP_008194710.1| PREDICTED: chymotrypsin-like proteinase 6D isoform X1	245	9.55e-50	202.061	GO:0006508 proteolysis | GO:0006898 receptor-mediated endocytosis	GO:0016021 integral to membrane | GO:0005576 extracellular region	GO:0005044 scavenger receptor activity | GO:0004252 serine-type endopeptidase activity	-	pfam00089 Trypsin	1	i 9-31 o	-	-	SignalP-noTM	24 - 25	-	extracellular	vacuolar membrane	extracellular	7070|Tribolium castaneum	Tribolium	Tenebrionidae	Coleoptera	Insecta	Arthropoda	Metazoa	Eukaryota
TRINITY_DN37782_c2_g1_i3	B	MRT	-11.2319	3.0276	3.93398e-12	1.15964e-10	2.738	1.332	8.369	4.14633	0	0	0	2766	gi|642916035|ref|XP_008190866.1| PREDICTED: microtubule-associated protein futsch-like	737	9.32e-28	134.833	GO:0009792 embryo development ending in birth or egg hatching	GO:0005634 nucleus	-	-	pfam05701 DUF827 | pfam02029 Caldesmon | pfam06991 Prp19_bind	-	-	-	-	-	-	-	nuclear	nuclear	nuclear	7070|Tribolium castaneum	Tribolium	Tenebrionidae	Coleoptera	Insecta	Arthropoda	Metazoa	Eukaryota
TRINITY_DN37127_c0_g2_i1	B	MRT	-3.03117	6.39576	4.19576e-12	1.23075e-10	175.302	240.707	135.186	183.732	23.444	24.41	23.927	796	gi|557759542|ref|XP_005179495.1| PREDICTED: chymotrypsin-2-like	183	5.7e-16	94.5872	GO:0007596 blood coagulation | GO:0006508 proteolysis	GO:0005576 extracellular region	GO:0004252 serine-type endopeptidase activity | GO:0005509 calcium ion binding	-	pfam00089 Trypsin	-	-	-	-	SignalP-noTM	20 - 21	-	extracellular	extracellular	nuclear	7370|Musca domestica	Musca	Muscidae	Diptera	Insecta	Arthropoda	Metazoa	Eukaryota
TRINITY_DN41495_c2_g2_i2	B	MRT	-3.87249	3.68294	4.49979e-12	1.31245e-10	90.834	88.827	87.884	89.1817	5.942	6.948	6.445	435	gi|529274764|gb|AGS78660.1| serine protease	35	0.00419	51.5977	-	-	-	-	-	-	-	-	-	-	-	-	-	-	-	580878|Mylabris cichorii	Mylabris	Meloidae	Coleoptera	Insecta	Arthropoda	Metazoa	Eukaryota
TRINITY_DN45394_c1_g3_i6	B	MRT	-6.63482	2.96675	4.58357e-12	1.33301e-10	3.879	6.841	4.288	5.00267	0	0.108	0.054	2194	gi|91089483|ref|XP_969423.1| PREDICTED: beta-glucuronidase	295	7.68e-114	402.83	GO:0005975 carbohydrate metabolic process	GO:0070062 extracellular vesicular exosome | GO:0005764 lysosome | GO:0005783 endoplasmic reticulum	GO:0004566 beta-glucuronidase activity | GO:0030246 carbohydrate binding	-	pfam02837 Glyco_hydro_2_N | pfam00703 Glyco_hydro_2 | pfam13364 BetaGal_dom4_5	1	i 13-32 o	-	-	-	-	-	endoplasmic reticulum	endoplasmic reticulum	extracellular	7070|Tribolium castaneum	Tribolium	Tenebrionidae	Coleoptera	Insecta	Arthropoda	Metazoa	Eukaryota
TRINITY_DN40988_c0_g1_i2	B	MRT	-10.2836	2.08872	4.7522e-12	1.37714e-10	5.468	4.858	5.761	5.36233	0	0	0	1254	gi|642927299|ref|XP_008195213.1| PREDICTED: UBX domain-containing protein 6	231	6.79e-101	359.841	-	-	-	-	pfam09409 PUB	-	-	-	-	-	-	-	cytoskeleton	nuclear	nuclear	7070|Tribolium castaneum	Tribolium	Tenebrionidae	Coleoptera	Insecta	Arthropoda	Metazoa	Eukaryota
TRINITY_DN44472_c3_g6_i3	B	MRT	-3.36505	4.55564	5.00114e-12	1.44001e-10	21.153	12.858	24.931	19.6473	2.01	2.005	2.0075	1683	gi|642913083|ref|XP_008201383.1| PREDICTED: disks large 1 tumor suppressor protein isoform X7	110	3.45e-51	207.549	-	-	-	-	-	-	-	-	-	-	-	-	mitochondria	chloroplast	cytosol	7070|Tribolium castaneum	Tribolium	Tenebrionidae	Coleoptera	Insecta	Arthropoda	Metazoa	Eukaryota
TRINITY_DN44366_c1_g1_i1	B	MRT	-3.33324	5.54048	5.13211e-12	1.47353e-10	36.964	41.592	20.257	32.9377	3.476	3.49	3.483	1917	gi|642929321|ref|XP_008195786.1| PREDICTED: coiled-coil domain-containing protein 112-like	430	5.37e-102	363.5	-	-	-	-	pfam12474 PKK | pfam04935 SURF6 | pfam13868 Trichoplein | pfam07926 TPR_MLP1_2 | pfam10325 7TM_GPCR_Srz | pfam02414 Borrelia_orfA | pfam12319 TryThrA_C | pfam09728 Taxilin | pfam11068 DUF2869 | pfam13863 DUF4200 | pfam13949 ALIX_LYPXL_bnd | pfam00769 ERM | pfam07767 Nop53 | pfam08524 rRNA_processing | pfam07695 7TMR-DISM_7TM | pfam14093 DUF4271 | pfam09736 Bud13 | pfam12729 4HB_MCP_1	-	-	-	-	-	-	-	cytosol_nuclear	cytosol	nuclear	7070|Tribolium castaneum	Tribolium	Tenebrionidae	Coleoptera	Insecta	Arthropoda	Metazoa	Eukaryota
TRINITY_DN43360_c3_g6_i3	B	MRT	-3.87016	5.25938	5.13395e-12	1.47353e-10	21.207	26.444	15.059	20.9033	0.804	2.222	1.513	2452	gi|91095179|ref|XP_971501.1| PREDICTED: protein regulator of cytokinesis 1	582	2.58e-120	424.325	GO:0000226 microtubule cytoskeleton organization | GO:0000910 cytokinesis	-	GO:0008017 microtubule binding	-	pfam03999 MAP65_ASE1	-	-	-	-	-	-	-	cytosol	cytosol	nuclear	7070|Tribolium castaneum	Tribolium	Tenebrionidae	Coleoptera	Insecta	Arthropoda	Metazoa	Eukaryota
TRINITY_DN40855_c0_g1_i2	B	MRT	-11.4971	3.29054	5.1651e-12	1.48011e-10	33.669	3.928	11.818	16.4717	0	0	0	1007	gi|91077404|ref|XP_975348.1| PREDICTED: tubulin polyglutamylase ttll6	295	3.55e-120	423.868	GO:0006464 protein modification process | GO:0055114 oxidation-reduction process	-	GO:0003884 D-amino-acid oxidase activity | GO:0016874 ligase activity	-	-	-	-	-	-	-	-	-	cytosol	nuclear	nuclear	7070|Tribolium castaneum	Tribolium	Tenebrionidae	Coleoptera	Insecta	Arthropoda	Metazoa	Eukaryota
TRINITY_DN44158_c0_g2_i6	B	MRT	-10.2762	2.08141	5.30156e-12	1.5156e-10	1.796	2.041	1.917	1.918	0	0	0	3002	gi|91078694|ref|XP_971269.1| PREDICTED: mitochondrial inner membrane protease ATP23 homolog	255	4.01e-133	466.857	GO:0006508 proteolysis	-	GO:0004222 metalloendopeptidase activity	-	pfam09768 Peptidase_M76	-	-	-	-	SignalP-noTM	15 - 16	-	extracellular	chloroplast	extracellular	7070|Tribolium castaneum	Tribolium	Tenebrionidae	Coleoptera	Insecta	Arthropoda	Metazoa	Eukaryota
TRINITY_DN44105_c1_g1_i3	B	MRT	-3.21801	7.28767	5.96492e-12	1.69849e-10	95.826	156.306	73.774	108.635	11.95	12.91	12.43	1941	gi|478251024|gb|ENN71505.1| hypothetical protein YQE_11798, partial	181	1.42e-44	187.426	-	-	-	-	-	-	-	-	-	-	-	-	cytosol	cytosol	nuclear	77166|Dendroctonus ponderosae	Dendroctonus	Curculionidae	Coleoptera	Insecta	Arthropoda	Metazoa	Eukaryota
TRINITY_DN38261_c0_g1_i1	B	MRT	-2.81373	5.36059	6.36471e-12	1.80093e-10	33.821	35.987	45.217	38.3417	6.04	5.463	5.7515	1499	gi|642919135|ref|XP_008191751.1| PREDICTED: lipase member M-like	350	1.74e-71	268.374	GO:0016042 lipid catabolic process	-	GO:0004806 triglyceride lipase activity	-	pfam04083 Abhydro_lipase | pfam00561 Abhydrolase_1	2	o 223-245 i 258-280 o	-	-	SignalP-noTM	21 - 22	-	extracellular	chloroplast	mitochondria	7070|Tribolium castaneum	Tribolium	Tenebrionidae	Coleoptera	Insecta	Arthropoda	Metazoa	Eukaryota
TRINITY_DN36820_c0_g1_i2	B	MRT	-2.82114	8.21327	6.96786e-12	1.96234e-10	699.178	909.038	1220.03	942.747	142.976	137.431	140.204	631	-	-	-	-	-	-	-	-	-	1	i 24-46 o	-	-	-	-	-	cytosol	nuclear	nuclear	-	-	-	-	-	-	-	-
TRINITY_DN26694_c0_g1_i1	B	MRT	-2.66829	8.50443	7.08596e-12	1.99404e-10	1191.14	1434.11	1316.88	1314.04	197.337	240.425	218.881	581	-	-	-	-	-	-	-	-	-	-	-	-	-	-	-	-	mitochondria	nuclear	nuclear	-	-	-	-	-	-	-	-
TRINITY_DN46832_c1_g3_i5	B	MRT	-3.09603	4.65758	7.19675e-12	2.02206e-10	4.283	6.419	5.721	5.47433	0.717	0.629	0.673	5629	gi|270004610|gb|EFA01058.1| hypothetical protein TcasGA2_TC003976	1524	0	1714.01	GO:0016079 synaptic vesicle exocytosis	GO:0030054 cell junction | GO:0016021 integral to membrane | GO:0030672 synaptic vesicle membrane | GO:0016323 basolateral plasma membrane | GO:0005789 endoplasmic reticulum membrane	GO:0005509 calcium ion binding	-	pfam00168 C2 | pfam08151 FerI | pfam08150 FerB	1	o 1565-1587 i	-	-	-	-	-	peroxisome	vacuolar membrane	nuclear	7070|Tribolium castaneum	Tribolium	Tenebrionidae	Coleoptera	Insecta	Arthropoda	Metazoa	Eukaryota
TRINITY_DN37437_c2_g1_i3	B	MRT	-2.82844	6.69898	7.22118e-12	2.02734e-10	462.384	512.906	343.524	439.605	66.757	65.014	65.8855	536	gi|270010983|gb|EFA07431.1| cactin	170	3e-61	235.446	-	GO:0016021 integral to membrane	-	-	pfam13913 zf-C2HC_2	-	-	-	-	-	-	-	extracellular	mitochondria	nuclear	7070|Tribolium castaneum	Tribolium	Tenebrionidae	Coleoptera	Insecta	Arthropoda	Metazoa	Eukaryota
TRINITY_DN40459_c0_g2_i2	B	MRT	-10.8483	2.64672	7.58451e-12	2.11942e-10	10.397	2.434	5.445	6.092	0	0	0	1543	gi|969480847|ref|XP_015048687.1| uncharacterized protein Dyak_GE10512, isoform B	364	3.67e-10	76.7511	-	-	GO:0008270 zinc ion binding	-	pfam07964 Red1 | pfam04747 DUF612	-	-	-	-	-	-	-	nuclear	nuclear	nuclear	7245|Drosophila yakuba	Drosophila	Drosophilidae	Diptera	Insecta	Arthropoda	Metazoa	Eukaryota
TRINITY_DN40264_c2_g1_i1	B	MRT	-2.64152	6.30702	7.67342e-12	2.14094e-10	413.883	476.987	464.777	451.882	73.492	80.004	76.748	463	gi|545373742|ref|XP_005651206.1| ubiquitin	77	1.11e-23	118.369	GO:0009693 ethylene biosynthetic process | GO:0009790 embryo development	GO:0005829 cytosol | GO:0005886 plasma membrane	-	-	pfam00240 ubiquitin | pfam11976 Rad60-SLD	1	i 59-81 o	-	-	-	-	-	plasma membrane	cytosol_nuclear	mitochondria	248742|Coccomyxa subellipsoidea	Coccomyxa	Coccomyxaceae	-	Trebouxiophyceae	Chlorophyta	Viridiplantae	Eukaryota
TRINITY_DN38233_c0_g3_i1	B	MRT	-2.72921	5.77575	7.94138e-12	2.21399e-10	36.138	42.013	36.62	38.257	6.638	5.571	6.1045	1898	gi|91088333|ref|XP_970609.1| PREDICTED: putative inorganic phosphate cotransporter	448	6.57e-208	715.19	GO:0055085 transmembrane transport	GO:0016021 integral to membrane	-	-	pfam07690 MFS_1 | pfam00083 Sugar_tr	11	i 55-77 o 97-118 i 125-144 o 187-209 i 216-238 o 274-296 i 317-339 o 359-376 i 381-403 o 413-435 i 448-470 o	-	-	-	-	-	plasma membrane	chloroplast	plasma membrane	7070|Tribolium castaneum	Tribolium	Tenebrionidae	Coleoptera	Insecta	Arthropoda	Metazoa	Eukaryota
TRINITY_DN45904_c1_g1_i1	B	MRT	-3.33731	4.86116	8.77257e-12	2.4344e-10	22.751	24.767	12.895	20.1377	2.042	2.19	2.116	1953	gi|929490819|ref|XP_014140567.1| PREDICTED: golgin subfamily A member 3 isoform X1	338	2.15e-07	68.0618	-	-	-	-	pfam10174 Cast | pfam05557 MAD | pfam09728 Taxilin | pfam05483 SCP-1 | pfam07926 TPR_MLP1_2 | pfam02414 Borrelia_orfA | pfam05701 DUF827 | pfam13851 GAS | pfam13863 DUF4200 | pfam14265 DUF4355 | pfam14093 DUF4271 | pfam10368 YkyA | pfam12889 DUF3829 | pfam05266 DUF724 | pfam13870 DUF4201 | pfam07798 DUF1640 | pfam13476 AAA_23	-	-	-	-	-	-	-	cytosol_nuclear	cytosol	nuclear	345164|Falco cherrug	Falco	Falconidae	Falconiformes	Aves	Chordata	Metazoa	Eukaryota
TRINITY_DN44042_c0_g2_i1	B	MRT	-11.0413	2.83813	9.82995e-12	2.70489e-10	4.732	19.162	5.207	9.70033	0	0	0	1175	gi|91091002|ref|XP_974953.1| PREDICTED: coiled-coil domain-containing protein 147-like	174	4.13e-44	185.139	-	-	-	-	pfam02403 Seryl_tRNA_N	-	-	-	-	-	-	-	cytosol	nuclear	nuclear	7070|Tribolium castaneum	Tribolium	Tenebrionidae	Coleoptera	Insecta	Arthropoda	Metazoa	Eukaryota
TRINITY_DN46438_c1_g1_i2	B	MRT	-3.95609	4.22574	1.05123e-11	2.89045e-10	16.888	10.788	6.966	11.5473	0.815	0.759	0.787	2197	gi|642923476|ref|XP_008193526.1| PREDICTED: nuclear pore complex protein Nup214	671	1.52e-267	913.216	GO:0006351 transcription, DNA-dependent | GO:2001141 regulation of RNA biosynthetic process	-	GO:0003714 transcription corepressor activity | GO:0003878 ATP citrate synthase activity | GO:0005509 calcium ion binding | GO:0004775 succinate-CoA ligase (ADP-forming) activity | GO:0048037 cofactor binding | GO:0008270 zinc ion binding	-	-	-	-	-	-	-	-	-	peroxisome	extracellular	nuclear	7070|Tribolium castaneum	Tribolium	Tenebrionidae	Coleoptera	Insecta	Arthropoda	Metazoa	Eukaryota
TRINITY_DN43923_c0_g1_i8	B	MRT	-3.12376	5.37027	1.06641e-11	2.92772e-10	15.595	22.305	12.668	16.856	2.347	1.767	2.057	3112	gi|91087223|ref|XP_975486.1| PREDICTED: probable Rho GTPase-activating protein CG5521 isoform X2	720	0	1351.8	GO:0043547 positive regulation of GTPase activity | GO:0051056 regulation of small GTPase mediated signal transduction	GO:0005634 nucleus	GO:0005096 GTPase activator activity	-	pfam02145 Rap_GAP	-	-	-	-	-	-	-	nuclear	nuclear	nuclear	7070|Tribolium castaneum	Tribolium	Tenebrionidae	Coleoptera	Insecta	Arthropoda	Metazoa	Eukaryota
TRINITY_DN45864_c3_g4_i1	B	MRT	-3.55977	5.07202	1.13703e-11	3.11446e-10	33.363	21.787	16.324	23.8247	2.77	1.528	2.149	1933	gi|642912171|ref|XP_008200837.1| PREDICTED: aminopeptidase N-like	593	9.24e-285	970.382	GO:0006508 proteolysis	-	GO:0008237 metallopeptidase activity | GO:0008270 zinc ion binding | GO:0004177 aminopeptidase activity	-	pfam01433 Peptidase_M1 | pfam13485 Peptidase_MA_2	1	i 9-31 o	-	-	-	-	-	endoplasmic reticulum	chloroplast	Golgi apparatus	7070|Tribolium castaneum	Tribolium	Tenebrionidae	Coleoptera	Insecta	Arthropoda	Metazoa	Eukaryota
TRINITY_DN43805_c2_g4_i1	B	MRT	-2.61771	6.44838	1.18599e-11	3.24363e-10	50.997	54.804	46.333	50.7113	8.615	8.899	8.757	2213	gi|270013518|gb|EFA09966.1| hypothetical protein TcasGA2_TC012124 (Cullin 3, entra nel processo di ubiquinitation)	697	1.44e-228	783.79	GO:0000209 protein polyubiquitination | GO:0009908 flower development | GO:0048575 short-day photoperiodism, flowering | GO:0009755 hormone-mediated signaling pathway | GO:0048825 cotyledon development | GO:0006511 ubiquitin-dependent protein catabolic process | GO:0010182 sugar mediated signaling pathway | GO:0010100 negative regulation of photomorphogenesis | GO:0006281 DNA repair	GO:0009536 plastid | GO:0080008 CUL4 RING ubiquitin ligase complex | GO:0005829 cytosol	GO:0016874 ligase activity | GO:0031625 ubiquitin protein ligase binding	-	pfam00888 Cullin | pfam10557 Cullin_Nedd8 | pfam05316 VAR1 | pfam13175 AAA_15 | pfam09484 Cas_TM1802 | pfam13166 AAA_13 | pfam02414 Borrelia_orfA | pfam00503 G-alpha | pfam08385 DHC_N1 | pfam09491 RE_AlwI | pfam11428 DUF3196 | pfam10408 Ufd2P_core | pfam04947 Pox_VLTF3 | pfam08395 7tm_7 | pfam08282 Hydrolase_3 | pfam05246 DUF735 | pfam10744 Med1	-	-	-	-	-	-	-	cytosol	cytosol	nuclear	7070|Tribolium castaneum	Tribolium	Tenebrionidae	Coleoptera	Insecta	Arthropoda	Metazoa	Eukaryota
TRINITY_DN42493_c4_g1_i10	B	MRT	-10.8584	2.65668	1.1869e-11	3.24365e-10	6.258	11.066	2.51	6.61133	0	0	0	1438	gi|642932054|ref|XP_008196839.1| PREDICTED: zinc finger protein 320-like isoform X1	220	6.69e-120	422.953	GO:0006355 regulation of transcription, DNA-dependent	GO:0005622 intracellular	GO:0046872 metal ion binding | GO:0003676 nucleic acid binding	-	pfam13465 zf-H2C2_2 | pfam00096 zf-C2H2 | pfam13894 zf-C2H2_4	-	-	-	-	-	-	-	nuclear	nuclear	mitochondria	7070|Tribolium castaneum	Tribolium	Tenebrionidae	Coleoptera	Insecta	Arthropoda	Metazoa	Eukaryota
TRINITY_DN45388_c0_g2_i1	B	MRT	-3.57508	3.88463	1.21375e-11	3.30949e-10	59.67	48.097	60.375	56.0473	4.465	5.485	4.975	580	gi|952520832|gb|KRT81122.1| hypothetical protein AMK59_5402	156	3.57e-39	168.218	GO:0009306 protein secretion	GO:0005788 endoplasmic reticulum lumen | GO:0042470 melanosome	-	-	pfam07749 ERp29	-	-	-	-	-	-	-	cytosol	cytosol	nuclear	1629725|Oryctes borbonicus	Oryctes	Scarabaeidae	Coleoptera	Insecta	Arthropoda	Metazoa	Eukaryota
TRINITY_DN41121_c0_g1_i1	B	MRT	-6.42279	3.51382	1.26103e-11	3.42802e-10	40.672	18.894	17.085	25.5503	0	0.607	0.3035	819	gi|642928712|ref|XP_008199751.1| PREDICTED: venom serine protease-like	183	1.5e-26	128.887	GO:0006508 proteolysis	-	GO:0004252 serine-type endopeptidase activity	-	-	1	i 21-40 o	-	-	-	-	-	extracellular	chloroplast	extracellular	7070|Tribolium castaneum	Tribolium	Tenebrionidae	Coleoptera	Insecta	Arthropoda	Metazoa	Eukaryota
TRINITY_DN42131_c0_g1_i7	B	MRT	-3.0957	5.2644	1.27061e-11	3.45145e-10	12.704	14.429	8.626	11.9197	1.695	1.268	1.4815	3998	gi|642927203|ref|XP_008195178.1| PREDICTED: DNA mismatch repair protein MLH3-like isoform X1	996	2.12e-248	849.646	GO:0006298 mismatch repair | GO:0007131 reciprocal meiotic recombination	GO:0032389 MutLalpha complex | GO:0032390 MutLbeta complex	GO:0030983 mismatched DNA binding | GO:0005524 ATP binding	-	pfam08676 MutL_C | pfam01119 DNA_mis_repair | pfam13589 HATPase_c_3 | pfam02518 HATPase_c	-	-	-	-	-	-	-	cytosol	cytosol	nuclear	7070|Tribolium castaneum	Tribolium	Tenebrionidae	Coleoptera	Insecta	Arthropoda	Metazoa	Eukaryota
TRINITY_DN45233_c3_g1_i2	B	MRT	-3.30484	5.91589	1.40847e-11	3.81155e-10	30.454	31.493	16.759	26.2353	2.118	3.534	2.826	2953	gi|642933491|ref|XP_008197440.1| PREDICTED: spermatogenesis-associated protein 20	797	0	1414.45	GO:0008152 metabolic process | GO:0007275 multicellular organismal development | GO:0030154 cell differentiation | GO:0007283 spermatogenesis	GO:0005576 extracellular region	GO:0003824 catalytic activity | GO:0005515 protein binding	-	pfam03190 DUF255 | pfam13899 Thioredoxin_7 | pfam13098 Thioredoxin_2	-	-	-	-	-	-	-	cytosol	cytosol	nuclear	7070|Tribolium castaneum	Tribolium	Tenebrionidae	Coleoptera	Insecta	Arthropoda	Metazoa	Eukaryota
TRINITY_DN36036_c0_g1_i8	B	MRT	-2.79954	5.16957	1.46904e-11	3.96355e-10	91.031	88.108	74.732	84.6237	12.819	12.92	12.8695	753	gi|478258551|gb|ENN78622.1| hypothetical protein YQE_04926, partial	110	7.63e-49	198.859	GO:0006979 response to oxidative stress | GO:0055114 oxidation-reduction process	GO:0005829 cytosol	GO:0032542 sulfiredoxin activity | GO:0005524 ATP binding	1.8.98.2	-	-	-	-	-	-	-	-	cytosol	cytosol	cytosol_nuclear	77166|Dendroctonus ponderosae	Dendroctonus	Curculionidae	Coleoptera	Insecta	Arthropoda	Metazoa	Eukaryota
TRINITY_DN45090_c2_g1_i2	B	MRT	-10.4372	2.24023	1.53005e-11	4.11888e-10	12.166	4.676	10.198	9.01333	0	0	0	920	gi|900916353|gb|KMZ05855.1| LOW QUALITY PROTEIN: uncharacterized protein Dsimw501_GD28401	275	1.26e-46	192.457	GO:0070588 calcium ion transmembrane transport | GO:0045454 cell redox homeostasis | GO:0050982 detection of mechanical stimulus | GO:0016567 protein ubiquitination | GO:0034608 vulval location | GO:0034606 response to hermaphrodite contact | GO:0007218 neuropeptide signaling pathway | GO:0006030 chitin metabolic process	GO:0016021 integral to membrane | GO:0043025 neuronal cell body | GO:0005576 extracellular region | GO:0031513 nonmotile primary cilium	GO:0008270 zinc ion binding | GO:0003676 nucleic acid binding | GO:0005262 calcium channel activity | GO:0008061 chitin binding | GO:0004842 ubiquitin-protein ligase activity | GO:0019904 protein domain specific binding | GO:0008430 selenium binding	-	-	-	-	-	-	-	-	-	cytosol	nuclear	nuclear	7240|Drosophila simulans	Drosophila	Drosophilidae	Diptera	Insecta	Arthropoda	Metazoa	Eukaryota
TRINITY_DN44667_c1_g1_i10	B	MRT	-4.7274	4.00654	2.14276e-11	5.65828e-10	19.528	12.81	6.067	12.8017	0.391	0.65	0.5205	1786	gi|642936812|ref|XP_008199626.1| PREDICTED: nose resistant to fluoxetine protein 6-like	437	1.47e-117	415.179	GO:0008152 metabolic process	-	GO:0016747 transferase activity, transferring acyl groups other than amino-acyl groups	-	pfam01757 Acyl_transf_3 | pfam07786 DUF1624	9	i 7-26 o 176-198 i 241-260 o 280-302 i 323-342 o 388-407 i 414-436 o 456-478 i 491-513 o	-	-	-	-	-	plasma membrane	plasma membrane	plasma membrane	7070|Tribolium castaneum	Tribolium	Tenebrionidae	Coleoptera	Insecta	Arthropoda	Metazoa	Eukaryota
TRINITY_DN35786_c0_g1_i1	B	MRT	-3.11394	6.78657	2.21123e-11	5.82625e-10	541.949	708.083	339.542	529.858	63.498	67.463	65.4805	506	gi|270013556|gb|EFA10004.1| hypothetical protein TcasGA2_TC012174	66	1.32e-29	137.577	-	-	-	-	-	-	-	-	-	-	-	-	mitochondria	chloroplast	mitochondria	7070|Tribolium castaneum	Tribolium	Tenebrionidae	Coleoptera	Insecta	Arthropoda	Metazoa	Eukaryota
TRINITY_DN36957_c0_g1_i1	B	MRT	-2.71053	7.12169	2.27084e-11	5.97894e-10	572.961	881.425	788.548	747.645	117.913	124.228	121.07	477	gi|242022558|ref|XP_002431707.1| Kanadaptin, putative	30	5.5e-07	64.4031	-	-	-	-	-	-	-	-	-	-	-	-	cytosol	cytosol	nuclear	121225|Pediculus humanus	Pediculus	Pediculidae	Phthiraptera	Insecta	Arthropoda	Metazoa	Eukaryota
TRINITY_DN42429_c0_g2_i4	B	MRT	-3.0346	5.30792	2.29757e-11	6.0449e-10	56.429	80.778	46.393	61.2	8.202	7.663	7.9325	1014	gi|158289654|ref|XP_311336.3| AGAP000794-PA	328	5.06e-201	692.323	GO:0055114 oxidation-reduction process	-	GO:0051287 NAD binding | GO:0016651 oxidoreductase activity, acting on NADH or NADPH | GO:0048038 quinone binding	1.6.99.5	pfam00346 Complex1_49kDa	-	-	-	-	-	-	-	cytosol	nuclear	cytosol	7165|Anopheles gambiae	Anopheles	Culicidae	Diptera	Insecta	Arthropoda	Metazoa	Eukaryota
TRINITY_DN46407_c4_g1_i2	B	MRT	-3.75231	3.85691	2.38142e-11	6.24269e-10	12.821	12.34	10.356	11.839	0.674	1.192	0.933	1722	gi|270016795|gb|EFA13241.1| hypothetical protein TcasGA2_TC001511	488	7.12e-255	871.141	GO:0007264 small GTPase mediated signal transduction	GO:0005737 cytoplasm | GO:0005634 nucleus	GO:0005525 GTP binding | GO:0005515 protein binding	-	pfam00071 Ras | pfam08477 Miro | pfam00025 Arf | pfam01926 MMR_HSR1	-	-	-	-	-	-	-	cytosol	cytosol	nuclear	7070|Tribolium castaneum	Tribolium	Tenebrionidae	Coleoptera	Insecta	Arthropoda	Metazoa	Eukaryota
TRINITY_DN44532_c5_g2_i2	B	MRT	-6.8834	2.75184	2.71833e-11	7.06922e-10	4.741	3.641	9.338	5.90667	0	0.098	0.049	1696	gi|270009155|gb|EFA05603.1| hypothetical protein TcasGA2_TC015809	502	6.66e-212	728.453	GO:0055085 transmembrane transport | GO:0008643 carbohydrate transport	GO:0016021 integral to membrane	GO:0022891 substrate-specific transmembrane transporter activity	-	pfam00083 Sugar_tr | pfam07690 MFS_1 | pfam06826 Asp-Al_Ex | pfam00950 ABC-3	12	i 65-87 o 107-126 i 133-155 o 159-181 i 193-215 o 219-238 i 321-343 o 353-375 i 382-404 o 414-436 i 449-466 o 481-503 i	-	-	-	-	-	plasma membrane	plasma membrane	plasma membrane	7070|Tribolium castaneum	Tribolium	Tenebrionidae	Coleoptera	Insecta	Arthropoda	Metazoa	Eukaryota
TRINITY_DN36308_c1_g1_i1	B	MRT	-10.2148	2.02103	2.95031e-11	7.62294e-10	6.159	6.237	10.692	7.696	0	0	0	924	gi|970913581|ref|XP_015123111.1| PREDICTED: probable ATP-dependent RNA helicase DDX49	208	1.96e-78	288.04	GO:0009791 post-embryonic development | GO:0009561 megagametogenesis | GO:0006200 ATP catabolic process | GO:0006364 rRNA processing	GO:0005730 nucleolus | GO:0090406 pollen tube	GO:0008026 ATP-dependent helicase activity | GO:0003723 RNA binding | GO:0005524 ATP binding	3.6.4.13	pfam00270 DEAD	-	-	-	-	-	-	-	nuclear	cytosol_nuclear	nuclear	454923|Diachasma alloeum	Diachasma	Braconidae	Hymenoptera	Insecta	Arthropoda	Metazoa	Eukaryota
TRINITY_DN46832_c1_g3_i3	B	MRT	-11.9798	3.77072	3.00604e-11	7.73915e-10	7.29	1.504	0.524	3.106	0	0	0	5685	gi|270004610|gb|EFA01058.1| hypothetical protein TcasGA2_TC003976	1079	0	1292.8	GO:0016079 synaptic vesicle exocytosis	GO:0030054 cell junction | GO:0016021 integral to membrane | GO:0030672 synaptic vesicle membrane | GO:0016323 basolateral plasma membrane | GO:0005789 endoplasmic reticulum membrane	GO:0005509 calcium ion binding	-	pfam00168 C2 | pfam08151 FerI | pfam08150 FerB	1	o 1080-1102 i	-	-	-	-	-	cytosol	cytosol	nuclear	7070|Tribolium castaneum	Tribolium	Tenebrionidae	Coleoptera	Insecta	Arthropoda	Metazoa	Eukaryota
TRINITY_DN43575_c0_g3_i1	B	MRT	-4.21304	3.977	3.02432e-11	7.77508e-10	27.581	71.657	50.345	49.861	3.292	2.374	2.833	648	gi|270009232|gb|EFA05680.1| serine protease P151	135	1.47e-30	141.235	GO:0007586 digestion | GO:0006508 proteolysis	GO:0005615 extracellular space	GO:0046872 metal ion binding | GO:0004252 serine-type endopeptidase activity | GO:0005515 protein binding	-	pfam00089 Trypsin	-	-	-	-	-	-	-	cytosol	nuclear	cytosol	7070|Tribolium castaneum	Tribolium	Tenebrionidae	Coleoptera	Insecta	Arthropoda	Metazoa	Eukaryota
TRINITY_DN43072_c1_g3_i10	B	MRT	-10.2713	2.07636	3.36134e-11	8.59242e-10	1.652	1.734	0.929	1.43833	0	0	0	3874	gi|642934168|ref|XP_008199635.1| PREDICTED: ubiquitin-like modifier-activating enzyme ATG7	349	8.22e-134	469.144	GO:0006914 autophagy	GO:0005737 cytoplasm	GO:0003824 catalytic activity	-	pfam00899 ThiF	2	o 234-256 i 345-367 o	-	-	-	-	-	cytosol	cytosol	nuclear	7070|Tribolium castaneum	Tribolium	Tenebrionidae	Coleoptera	Insecta	Arthropoda	Metazoa	Eukaryota
TRINITY_DN35908_c0_g2_i3	B	MRT	-2.72339	5.86996	3.44337e-11	8.79586e-10	26.648	21.998	18.369	22.3383	3.607	3.566	3.5865	3240	gi|270006719|gb|EFA03167.1| hypothetical protein TcasGA2_TC013087	375	2.07e-125	441.247	GO:0006259 DNA metabolic process	GO:0005694 chromosome	GO:0003677 DNA binding | GO:0005524 ATP binding | GO:0003824 catalytic activity	-	pfam04406 TP6A_N	-	-	-	-	-	-	-	nuclear	nuclear	nuclear	7070|Tribolium castaneum	Tribolium	Tenebrionidae	Coleoptera	Insecta	Arthropoda	Metazoa	Eukaryota
TRINITY_DN40868_c6_g8_i1	B	MRT	-2.64365	6.94627	3.4903e-11	8.90942e-10	82.188	59.048	91.847	77.6943	13.427	12.79	13.1085	2074	gi|642933698|ref|XP_008197526.1| PREDICTED: intracellular protein transport protein USO1-like	362	1.62e-122	431.643	GO:0015671 oxygen transport | GO:0007165 signal transduction	GO:0016021 integral to membrane	GO:0008158 hedgehog receptor activity | GO:0005506 iron ion binding | GO:0020037 heme binding | GO:0019825 oxygen binding	-	pfam06160 EzrA | pfam06008 Laminin_I | pfam09731 Mitofilin | pfam13949 ALIX_LYPXL_bnd | pfam01920 Prefoldin_2 | pfam04740 LXG | pfam03105 SPX | pfam04108 APG17 | pfam00435 Spectrin | pfam12729 4HB_MCP_1 | pfam12795 MscS_porin | pfam02403 Seryl_tRNA_N | pfam07083 DUF1351 | pfam01442 Apolipoprotein	-	-	-	-	-	-	-	mitochondria	chloroplast	nuclear	7070|Tribolium castaneum	Tribolium	Tenebrionidae	Coleoptera	Insecta	Arthropoda	Metazoa	Eukaryota
TRINITY_DN42508_c0_g1_i2	B	MRT	-8.18798	2.01722	3.57919e-11	9.10854e-10	1.356	2.376	1.561	1.76433	0.011	0	0.0055	3090	gi|270007856|gb|EFA04304.1| hypothetical protein TcasGA2_TC014596	435	1.96e-132	464.571	-	-	-	-	-	-	-	-	-	-	-	-	cytosol	chloroplast	nuclear	7070|Tribolium castaneum	Tribolium	Tenebrionidae	Coleoptera	Insecta	Arthropoda	Metazoa	Eukaryota
TRINITY_DN45394_c1_g3_i5	B	MRT	-2.8878	5.07948	3.73663e-11	9.48439e-10	29.503	33.678	24.604	29.2617	4.845	3.555	4.2	1592	gi|91089483|ref|XP_969423.1| PREDICTED: beta-glucuronidase	403	2.84e-171	593.539	GO:0005975 carbohydrate metabolic process	GO:0005764 lysosome | GO:0070062 extracellular vesicular exosome	GO:0030246 carbohydrate binding | GO:0004566 beta-glucuronidase activity	-	pfam02837 Glyco_hydro_2_N | pfam00703 Glyco_hydro_2 | pfam13364 BetaGal_dom4_5	1	i 12-28 o	-	-	-	-	-	extracellular	cytosol	extracellular	7070|Tribolium castaneum	Tribolium	Tenebrionidae	Coleoptera	Insecta	Arthropoda	Metazoa	Eukaryota
TRINITY_DN43661_c0_g1_i1	B	MRT	-2.72106	7.29316	4.18125e-11	1.05386e-09	88.535	118.126	75.454	94.0383	14.851	15.446	15.1485	2161	gi|147904036|ref|NP_001087939.1| ras homolog family member U	169	1.19e-21	114.71	GO:0007264 small GTPase mediated signal transduction	GO:0005622 intracellular | GO:0016020 membrane	GO:0005525 GTP binding	-	pfam00071 Ras | pfam08477 Miro	1	i 29-51 o	-	-	-	-	-	plasma membrane	cytosol	nuclear	8355|Xenopus laevis	Xenopus	Pipidae	Anura	Amphibia	Chordata	Metazoa	Eukaryota
TRINITY_DN43728_c2_g2_i3	B	MRT	-4.45062	5.13815	4.19111e-11	1.05561e-09	37.583	83.547	19.496	46.8753	2.575	2.027	2.301	1170	gi|270008603|gb|EFA05051.1| hypothetical protein TcasGA2_TC015145	184	7.36e-40	171.877	-	-	GO:0008270 zinc ion binding	-	pfam00412 LIM | pfam01500 Keratin_B2	-	-	-	-	-	-	-	nuclear	nuclear	nuclear	7070|Tribolium castaneum	Tribolium	Tenebrionidae	Coleoptera	Insecta	Arthropoda	Metazoa	Eukaryota
TRINITY_DN44256_c0_g1_i1	B	MRT	-2.91962	4.53775	4.22816e-11	1.06345e-09	91.992	113.862	129.178	111.677	15.285	15.836	15.5605	506	-	-	-	-	-	-	-	-	-	1	i 62-84 o	-	-	-	-	-	mitochondria	chloroplast	mitochondria	-	-	-	-	-	-	-	-
TRINITY_DN23320_c0_g1_i1	B	MRT	-2.82983	4.88918	4.26613e-11	1.07225e-09	63.944	77.99	57.865	66.5997	10.19	9.658	9.924	776	gi|755987143|ref|XP_011311419.1| PREDICTED: trypsin-1-like	68	8.34e-10	74.4644	GO:0006508 proteolysis	-	GO:0004252 serine-type endopeptidase activity	-	-	2	i 13-31 o 66-88 i	-	-	-	-	-	extracellular	extracellular	plasma membrane	64838|Fopius arisanus	Fopius	Braconidae	Hymenoptera	Insecta	Arthropoda	Metazoa	Eukaryota
TRINITY_DN44351_c2_g3_i8	B	MRT	-10.2884	2.09317	4.30774e-11	1.08112e-09	1.526	1.533	0.771	1.27667	0	0	0	4372	gi|189241415|ref|XP_001810593.1| PREDICTED: lipase member K-like	331	5.08e-109	386.824	GO:0016042 lipid catabolic process	-	GO:0016788 hydrolase activity, acting on ester bonds	-	pfam04083 Abhydro_lipase | pfam12697 Abhydrolase_6 | pfam12695 Abhydrolase_5	-	-	-	-	-	-	-	peroxisome	chloroplast	extracellular	7070|Tribolium castaneum	Tribolium	Tenebrionidae	Coleoptera	Insecta	Arthropoda	Metazoa	Eukaryota
TRINITY_DN45975_c2_g2_i2	B	MRT	-2.83398	7.64664	4.81666e-11	1.19973e-09	207.148	279.031	416.586	300.922	44.53	44.072	44.301	1038	gi|146411532|gb|ABQ39970.1| heat shock protein 70	303	1.38e-193	667.627	GO:0006950 response to stress	-	GO:0005524 ATP binding	-	pfam06723 MreB_Mbl	-	-	-	-	-	-	-	cytosol	cytosol	cytosol	442710|Anatolica polita	Anatolica	Tenebrionidae	Coleoptera	Insecta	Arthropoda	Metazoa	Eukaryota
TRINITY_DN35818_c0_g2_i7	B	MRT	-2.64177	7.18008	5.62964e-11	1.38687e-09	90.906	128.56	91.293	103.586	17.958	17.267	17.6125	1851	gi|91085479|ref|XP_975880.1| PREDICTED: stabilin-1 isoform X1	331	1.56e-229	786.991	-	-	GO:0051539 4 iron, 4 sulfur cluster binding | GO:0005509 calcium ion binding	-	pfam12947 EGF_3 | pfam00757 Furin-like | pfam06247 Plasmod_Pvs28 | pfam00008 EGF	1	i 7-29 o	-	-	SignalP-noTM	24 - 25	-	extracellular	vacuolar membrane	extracellular	7070|Tribolium castaneum	Tribolium	Tenebrionidae	Coleoptera	Insecta	Arthropoda	Metazoa	Eukaryota
TRINITY_DN44518_c0_g1_i3	B	MRT	-10.6316	2.4324	6.06906e-11	1.49104e-09	7.569	29.213	13.686	16.8227	0	0	0	663	-	-	-	-	-	-	-	-	-	-	-	-	-	-	-	-	cytosol	nuclear	nuclear	-	-	-	-	-	-	-	-
TRINITY_DN45670_c0_g1_i9	B	MRT	-7.09644	2.61432	6.22199e-11	1.52341e-09	12.785	21.146	7.816	13.9157	0.174	0	0.087	806	gi|91093513|ref|XP_969441.1| PREDICTED: RNA polymerase-associated protein CTR9 homolog	252	1.35e-93	335.602	GO:0048025 negative regulation of nuclear mRNA splicing, via spliceosome | GO:0006351 transcription, DNA-dependent	GO:0005634 nucleus	GO:0003677 DNA binding | GO:0000166 nucleotide binding	-	-	-	-	-	-	-	-	-	nuclear	nuclear	nuclear	7070|Tribolium castaneum	Tribolium	Tenebrionidae	Coleoptera	Insecta	Arthropoda	Metazoa	Eukaryota
TRINITY_DN44948_c1_g1_i10	B	MRT	-6.75292	6.62858	6.36458e-11	1.55727e-09	40.241	80.903	41.778	54.3073	0.043	1.041	0.542	2529	gi|91093116|ref|XP_967543.1| PREDICTED: serine/threonine-protein kinase GL21140	572	0	1084.26	GO:0035556 intracellular signal transduction | GO:0006468 protein phosphorylation	-	GO:0005524 ATP binding | GO:0004674 protein serine/threonine kinase activity	2.7.11.1	pfam00069 Pkinase | pfam07714 Pkinase_Tyr | pfam03607 DCX	-	-	-	-	-	-	-	cytosol	cytosol	nuclear	7070|Tribolium castaneum	Tribolium	Tenebrionidae	Coleoptera	Insecta	Arthropoda	Metazoa	Eukaryota
TRINITY_DN39682_c1_g1_i4	B	MRT	-10.1915	1.99783	6.4278e-11	1.5706e-09	3.941	5.26	2.737	3.97933	0	0	0	1501	gi|270002408|gb|EEZ98855.1| hypothetical protein TcasGA2_TC004465	350	5.6e-91	326.913	GO:0007275 multicellular organismal development | GO:0016567 protein ubiquitination | GO:0006511 ubiquitin-dependent protein catabolic process	GO:0005634 nucleus	GO:0005509 calcium ion binding | GO:0004842 ubiquitin-protein ligase activity | GO:0008270 zinc ion binding	-	pfam03145 Sina	-	-	-	-	-	-	-	cytosol	cytosol	nuclear	7070|Tribolium castaneum	Tribolium	Tenebrionidae	Coleoptera	Insecta	Arthropoda	Metazoa	Eukaryota
TRINITY_DN42847_c0_g1_i1	B	MRT	-2.52863	6.24927	6.43694e-11	1.57177e-09	52.676	60.677	49.999	54.4507	10.038	9.961	9.9995	1836	gi|642922393|ref|XP_008193139.1| PREDICTED: uncharacterized protein LOC100142353	281	8.7e-104	369.445	GO:0016310 phosphorylation | GO:0006139 nucleobase-containing compound metabolic process	-	GO:0030246 carbohydrate binding | GO:0019205 nucleobase-containing compound kinase activity | GO:0005524 ATP binding	-	pfam00406 ADK | pfam00059 Lectin_C | pfam13207 AAA_17 | pfam05316 VAR1	-	-	-	-	-	-	-	plasma membrane	chloroplast	endoplasmic reticulum	7070|Tribolium castaneum	Tribolium	Tenebrionidae	Coleoptera	Insecta	Arthropoda	Metazoa	Eukaryota
TRINITY_DN39752_c1_g1_i2	B	MRT	-10.0535	1.86214	6.50842e-11	1.58707e-09	5.998	5.145	6.561	5.90133	0	0	0	1031	gi|91084977|ref|XP_972224.1| PREDICTED: myotrophin	115	3.62e-68	257.856	GO:0008152 metabolic process	-	GO:0003950 NAD+ ADP-ribosyltransferase activity	-	pfam12796 Ank_2 | pfam13637 Ank_4 | pfam00023 Ank | pfam13857 Ank_5 | pfam13606 Ank_3	-	-	-	-	-	-	-	mitochondria	cytosol	cytosol	7070|Tribolium castaneum	Tribolium	Tenebrionidae	Coleoptera	Insecta	Arthropoda	Metazoa	Eukaryota
TRINITY_DN43022_c6_g5_i1	B	MRT	-2.45991	7.77667	7.05512e-11	1.71341e-09	352.713	382.296	404.422	379.81	70.45	75.43	72.94	915	-	-	-	-	-	-	-	-	pfam00089 Trypsin	2	i 13-30 o 57-79 i	-	-	-	-	-	plasma membrane	plasma membrane	plasma membrane	-	-	-	-	-	-	-	-
TRINITY_DN35431_c0_g2_i4	B	MRT	-10.1343	1.94142	7.4324e-11	1.79897e-09	8.098	5.059	5.119	6.092	0	0	0	1044	gi|642938395|ref|XP_971552.2| PREDICTED: probable oligoribonuclease isoform X1	214	9.2e-97	346.121	GO:0090305 nucleic acid phosphodiester bond hydrolysis	-	GO:0003676 nucleic acid binding | GO:0004527 exonuclease activity	-	pfam00929 RNase_T	-	-	-	-	-	-	-	mitochondria	chloroplast	mitochondria	7070|Tribolium castaneum	Tribolium	Tenebrionidae	Coleoptera	Insecta	Arthropoda	Metazoa	Eukaryota
TRINITY_DN41824_c1_g2_i3	B	MRT	-10.2722	2.07726	7.81437e-11	1.88382e-09	4.193	4.963	2.164	3.77333	0	0	0	1641	gi|642933863|ref|XP_008197542.1| PREDICTED: 5-hydroxytryptamine receptor-like	379	1.22e-249	853.762	GO:0007186 G-protein coupled receptor signaling pathway	GO:0016021 integral to membrane	GO:0004930 G-protein coupled receptor activity	-	pfam00001 7tm_1	7	o 118-140 i 147-169 o 189-208 i 229-251 o 275-297 i 421-443 o 453-475 i	-	-	-	-	-	plasma membrane	plasma membrane	plasma membrane	7070|Tribolium castaneum	Tribolium	Tenebrionidae	Coleoptera	Insecta	Arthropoda	Metazoa	Eukaryota
TRINITY_DN38869_c2_g5_i3	B	MRT	-2.84338	8.13303	8.03987e-11	1.93559e-09	156.313	164.968	90.977	137.419	20.174	20.595	20.3845	2599	gi|642926696|ref|XP_008194975.1| PREDICTED: dynein assembly factor 1, axonemal	731	1.45e-159	554.665	GO:0030324 lung development | GO:0060972 left/right pattern formation | GO:0001947 heart looping | GO:0071907 determination of digestive tract left/right asymmetry | GO:0060287 epithelial cilium movement involved in determination of left/right asymmetry | GO:0071910 determination of liver left/right asymmetry | GO:0003356 regulation of cilium beat frequency | GO:0035469 determination of pancreati…	GO:0000922 spindle pole | GO:0005634 nucleus | GO:0005886 plasma membrane | GO:0005930 axoneme	GO:0045502 dynein binding	-	pfam12799 LRR_4 | pfam13855 LRR_8	-	-	-	-	-	-	-	cytosol	cytosol	nuclear	7070|Tribolium castaneum	Tribolium	Tenebrionidae	Coleoptera	Insecta	Arthropoda	Metazoa	Eukaryota
TRINITY_DN43697_c0_g1_i2	B	MRT	-5.50994	2.78712	8.40722e-11	2.02133e-09	61.394	58.138	34.258	51.2633	1.293	1.084	1.1885	426	-	-	-	-	-	-	-	-	-	-	-	-	-	-	-	-	-	-	-	-	-	-	-	-	-	-	-
TRINITY_DN39953_c0_g2_i4	B	MRT	-3.77164	3.53911	9.346e-11	2.22327e-09	15.82	18.616	17.974	17.47	1.097	1.593	1.345	1060	gi|282400152|ref|NP_001164199.1| heat shock protein 68a	353	3.2e-230	789.278	GO:0006950 response to stress	-	GO:0005524 ATP binding	-	pfam00012 HSP70	-	-	-	-	-	-	-	cytosol	cytosol	cytosol	7070|Tribolium castaneum	Tribolium	Tenebrionidae	Coleoptera	Insecta	Arthropoda	Metazoa	Eukaryota
TRINITY_DN45558_c0_g1_i1	B	MRT	-2.84151	6.60402	9.60568e-11	2.27902e-09	27.967	38.066	20.118	28.717	4.28	4.249	4.2645	4134	gi|270013258|gb|EFA09706.1| hypothetical protein TcasGA2_TC011839	811	3.64e-151	526.768	GO:0030488 tRNA methylation	GO:0005737 cytoplasm | GO:0005634 nucleus	GO:0008176 tRNA (guanine-N7-)-methyltransferase activity | GO:0000049 tRNA binding	-	-	-	-	-	-	-	-	-	cytosol	vacuolar membrane	nuclear	7070|Tribolium castaneum	Tribolium	Tenebrionidae	Coleoptera	Insecta	Arthropoda	Metazoa	Eukaryota
TRINITY_DN44217_c0_g1_i14	B	MRT	-6.21491	3.80449	9.83197e-11	2.32505e-09	5.306	5.231	13.478	8.005	0	0.228	0.114	2458	gi|952540554|gb|KRT85760.1| hypothetical protein AMK59_2016	399	1.49e-98	352.066	-	-	-	-	-	-	-	-	-	-	-	-	cytosol	nuclear	nuclear	1629725|Oryctes borbonicus	Oryctes	Scarabaeidae	Coleoptera	Insecta	Arthropoda	Metazoa	Eukaryota
TRINITY_DN45345_c0_g3_i2	B	MRT	-5.70628	3.86064	9.82776e-11	2.32505e-09	5.279	4.57	5.326	5.05833	0.196	0	0.098	3816	gi|642928768|ref|XP_008195553.1| PREDICTED: ATPase, class II, type 9B isoform X2	1073	0	2255.95	GO:0072600 establishment of protein localization in Golgi | GO:0045332 phospholipid translocation | GO:0008152 metabolic process | GO:0006812 cation transport	GO:0016021 integral to membrane | GO:0005802 trans-Golgi network | GO:0048471 perinuclear region of cytoplasm | GO:0005794 Golgi apparatus	GO:0019829 cation-transporting ATPase activity | GO:0005524 ATP binding | GO:0000287 magnesium ion binding | GO:0004012 phospholipid-translocating ATPase activity	3.6.3.1	pfam00122 E1-E2_ATPase | pfam13246 Hydrolase_like2	10	i 98-120 o 130-152 i 341-363 o 367-386 i 887-909 o 914-936 i 966-988 o 992-1011 i 1018-1040 o 1050-1072 i	-	-	-	-	-	plasma membrane	plasma membrane	plasma membrane	7070|Tribolium castaneum	Tribolium	Tenebrionidae	Coleoptera	Insecta	Arthropoda	Metazoa	Eukaryota
TRINITY_DN43709_c4_g1_i3	B	MRT	-4.08144	3.63835	1.0394e-10	2.4499e-09	14.41	28.092	24.555	22.3523	1.075	1.734	1.4045	938	gi|270015211|gb|EFA11659.1| serine protease P43, partial	261	2.48e-108	384.537	GO:0006508 proteolysis	GO:0005581 collagen	GO:0004252 serine-type endopeptidase activity	-	pfam00089 Trypsin	-	-	-	-	SignalP-noTM	22 - 23	-	extracellular	extracellular	extracellular	7070|Tribolium castaneum	Tribolium	Tenebrionidae	Coleoptera	Insecta	Arthropoda	Metazoa	Eukaryota
TRINITY_DN37262_c0_g2_i1	B	MRT	-3.79819	4.49119	1.0496e-10	2.47159e-09	113.908	121.508	45.385	93.6003	6.996	7.382	7.189	550	-	-	-	-	-	-	-	-	-	-	-	-	-	-	-	-	extracellular	cytosol_nuclear	nuclear	-	-	-	-	-	-	-	-
TRINITY_DN37043_c0_g1_i1	B	MRT	-2.69445	6.17556	1.04997e-10	2.47159e-09	73.676	86.01	56.403	72.0297	13.015	10.655	11.835	1404	gi|91080323|ref|XP_974474.1| PREDICTED: probable tubulin polyglutamylase TTLL1	401	2.83e-263	899.038	GO:0060271 cilium morphogenesis | GO:0018095 protein polyglutamylation | GO:0003351 epithelial cilium movement	-	GO:0016874 ligase activity	-	pfam03133 TTL	-	-	-	-	-	-	-	cytosol	chloroplast	mitochondria	7070|Tribolium castaneum	Tribolium	Tenebrionidae	Coleoptera	Insecta	Arthropoda	Metazoa	Eukaryota
TRINITY_DN44905_c1_g1_i2	B	MRT	-10.3462	2.15071	1.07567e-10	2.52877e-09	0.907	2.156	2.846	1.96967	0	0	0	3084	gi|91077436|ref|XP_966791.1| PREDICTED: WD repeat-containing protein 36	884	0	1537.48	GO:0006364 rRNA processing | GO:0030516 regulation of axon extension | GO:0001895 retina homeostasis	GO:0005730 nucleolus | GO:0032040 small-subunit processome | GO:0005737 cytoplasm	-	-	pfam04192 Utp21 | pfam00400 WD40	-	-	-	-	-	-	-	cytosol	cytosol	mitochondria	7070|Tribolium castaneum	Tribolium	Tenebrionidae	Coleoptera	Insecta	Arthropoda	Metazoa	Eukaryota
TRINITY_DN46651_c1_g1_i1	B	MRT	-3.50739	3.82687	1.16109e-10	2.72071e-09	99.57	138.514	109.08	115.721	10.885	10.828	10.8565	405	gi|478257801|gb|ENN77944.1| hypothetical protein YQE_05621, partial	103	8.4e-24	118.369	-	-	-	-	-	-	-	-	-	-	-	-	cytosol	cytosol_nuclear	nuclear	77166|Dendroctonus ponderosae	Dendroctonus	Curculionidae	Coleoptera	Insecta	Arthropoda	Metazoa	Eukaryota
TRINITY_DN43061_c2_g4_i11	B	MRT	-2.44301	6.33879	1.16609e-10	2.73065e-09	100.162	113.067	105.868	106.366	21.097	20.324	20.7105	1118	-	-	-	-	-	-	-	-	-	1	i 86-108 o	-	-	-	-	-	peroxisome	extracellular	nuclear	-	-	-	-	-	-	-	-
TRINITY_DN46931_c3_g1_i4	B	MRT	-9.97266	1.78258	1.23527e-10	2.88138e-09	2.047	2.098	1.986	2.04367	0	0	0	2340	gi|270001539|gb|EEZ97986.1| hypothetical protein TcasGA2_TC000381	507	2.26e-291	992.334	-	-	GO:0003676 nucleic acid binding | GO:0000166 nucleotide binding	-	pfam00076 RRM_1 | pfam14259 RRM_6 | pfam13893 RRM_5	-	-	-	-	-	-	-	nuclear	extracellular	extracellular	7070|Tribolium castaneum	Tribolium	Tenebrionidae	Coleoptera	Insecta	Arthropoda	Metazoa	Eukaryota
TRINITY_DN35847_c1_g1_i2	B	MRT	-2.99157	4.84366	1.2556e-10	2.92312e-09	41.695	45.549	27.174	38.1393	5.693	4.498	5.0955	1133	gi|642931528|ref|XP_008196623.1| PREDICTED: neurofilament heavy polypeptide isoform X2	276	2.34e-75	279.35	-	-	GO:0046872 metal ion binding	-	pfam13913 zf-C2HC_2	-	-	-	-	-	-	-	cytosol	nuclear	nuclear	7070|Tribolium castaneum	Tribolium	Tenebrionidae	Coleoptera	Insecta	Arthropoda	Metazoa	Eukaryota
TRINITY_DN40447_c0_g1_i1	B	MRT	-3.00239	6.47557	1.37089e-10	3.17305e-09	412.195	620.033	294.997	442.408	63.856	54.283	59.0695	496	-	-	-	-	-	-	-	-	-	-	-	-	-	-	-	-	extracellular	chloroplast	nuclear	-	-	-	-	-	-	-	-
TRINITY_DN45055_c1_g3_i4	B	MRT	-2.86706	8.79605	1.38064e-10	3.19358e-09	1854.85	2658.21	1359.79	1957.61	286.951	286.481	286.716	525	gi|91086701|ref|XP_969993.1| PREDICTED: tubulin beta chain	138	1.73e-96	345.206	GO:0051258 protein polymerization | GO:0006184 GTP catabolic process | GO:0007017 microtubule-based process	GO:0005874 microtubule | GO:0005737 cytoplasm	GO:0003924 GTPase activity | GO:0005200 structural constituent of cytoskeleton | GO:0005525 GTP binding	-	pfam00091 Tubulin | pfam10644 Misat_Myo_SegII	-	-	-	-	-	-	-	extracellular	cytosol	cytosol	7070|Tribolium castaneum	Tribolium	Tenebrionidae	Coleoptera	Insecta	Arthropoda	Metazoa	Eukaryota
TRINITY_DN36212_c2_g2_i1	B	MRT	-3.05144	5.44645	1.40423e-10	3.24606e-09	98.474	61.952	149.445	103.29	13.797	12.259	13.028	763	-	-	-	-	-	-	-	-	-	1	i 9-31 o	-	-	-	-	-	extracellular	chloroplast	mitochondria	-	-	-	-	-	-	-	-
TRINITY_DN27737_c0_g1_i11	B	MRT	-3.63562	5.50834	1.45726e-10	3.35357e-09	40.6	24.758	16.156	27.1713	3.172	1.496	2.334	2247	-	-	-	-	-	-	-	-	-	-	-	-	-	-	-	-	cytosol	nuclear	nuclear	-	-	-	-	-	-	-	-
TRINITY_DN42350_c0_g1_i5	B	MRT	-2.93356	5.74425	1.5697e-10	3.58936e-09	19.393	24.164	12.164	18.5737	2.727	2.45	2.5885	3574	gi|642937654|ref|XP_008198887.1| PREDICTED: sphingomyelin phosphodiesterase-like	577	7.53e-248	847.817	GO:0006685 sphingomyelin catabolic process	GO:0016021 integral to membrane	GO:0004767 sphingomyelin phosphodiesterase activity	-	pfam00149 Metallophos | pfam13855 LRR_8	-	-	-	-	SignalP-noTM	23 - 24	-	extracellular	extracellular	extracellular	7070|Tribolium castaneum	Tribolium	Tenebrionidae	Coleoptera	Insecta	Arthropoda	Metazoa	Eukaryota
TRINITY_DN37727_c0_g1_i3	B	MRT	-2.8599	7.04482	1.81558e-10	4.11241e-09	439.327	557.995	278.969	425.43	64.008	61.068	62.538	621	-	-	-	-	-	-	-	-	-	1	i 5-24 o	-	-	SignalP-TM	27 - 28	-	extracellular	vacuolar membrane	mitochondria	-	-	-	-	-	-	-	-
TRINITY_DN42703_c1_g1_i2	B	MRT	-7.02868	2.21475	1.82554e-10	4.13238e-09	5.647	5.308	8.943	6.63267	0	0.098	0.049	1137	gi|91092128|ref|XP_972649.1| PREDICTED: splicing factor 3B subunit 3 isoform X1	313	7.33e-217	744.917	-	GO:0005634 nucleus	GO:0003676 nucleic acid binding	-	pfam10433 MMS1_N	-	-	-	-	-	-	-	cytosol	cytosol	nuclear	7070|Tribolium castaneum	Tribolium	Tenebrionidae	Coleoptera	Insecta	Arthropoda	Metazoa	Eukaryota
TRINITY_DN41112_c3_g4_i1	B	MRT	-10.0102	1.81944	1.9006e-10	4.28612e-09	3.663	5.471	3.785	4.30633	0	0	0	1274	gi|642916856|ref|XP_968783.3| PREDICTED: zinc finger protein on ecdysone puffs	284	3.86e-98	350.694	-	GO:0005634 nucleus	GO:0046982 protein heterodimerization activity | GO:0043565 sequence-specific DNA binding | GO:0046872 metal ion binding	-	-	-	-	-	-	-	-	-	nuclear	nuclear	nuclear	7070|Tribolium castaneum	Tribolium	Tenebrionidae	Coleoptera	Insecta	Arthropoda	Metazoa	Eukaryota
TRINITY_DN43728_c2_g2_i5	B	MRT	-6.85048	2.90888	2.07184e-10	4.64608e-09	11.456	14.391	4.229	10.0253	0.185	0	0.0925	1185	gi|270008603|gb|EFA05051.1| hypothetical protein TcasGA2_TC015145	178	1.79e-32	148.553	-	-	GO:0008270 zinc ion binding	-	pfam01500 Keratin_B2	-	-	-	-	SignalP-noTM	17 - 18	-	nuclear	extracellular	nuclear	7070|Tribolium castaneum	Tribolium	Tenebrionidae	Coleoptera	Insecta	Arthropoda	Metazoa	Eukaryota
TRINITY_DN43059_c0_g1_i2	B	MRT	-3.24523	9.75406	2.082e-10	4.66305e-09	261.188	540.768	207.577	336.511	37.132	38.544	37.838	3255	gi|270016397|gb|EFA12843.1| hypothetical protein TcasGA2_TC010260	358	2.81e-61	239.105	-	-	-	-	-	-	-	-	-	-	-	-	mitochondria	chloroplast	nuclear	7070|Tribolium castaneum	Tribolium	Tenebrionidae	Coleoptera	Insecta	Arthropoda	Metazoa	Eukaryota
TRINITY_DN44196_c2_g1_i2	B	MRT	-2.67094	8.42476	2.08186e-10	4.66305e-09	296.249	356.945	208.98	287.391	48.615	47.411	48.013	1619	gi|91080039|ref|XP_972664.1| PREDICTED: cytosol aminopeptidase	462	4.85e-235	805.285	GO:0006508 proteolysis	GO:0005737 cytoplasm	GO:0030145 manganese ion binding | GO:0008235 metalloexopeptidase activity | GO:0004177 aminopeptidase activity	-	pfam00883 Peptidase_M17 | pfam02789 Peptidase_M17_N	-	-	-	-	-	-	-	cytosol_mitochondria	chloroplast	mitochondria	7070|Tribolium castaneum	Tribolium	Tenebrionidae	Coleoptera	Insecta	Arthropoda	Metazoa	Eukaryota
TRINITY_DN24199_c0_g1_i1	B	MRT	-2.50691	6.85541	2.18944e-10	4.8976e-09	331.893	458.917	369.176	386.662	72.971	71.257	72.114	603	gi|936564391|ref|XP_014218295.1| PREDICTED: 60S ribosomal protein L13	170	1.02e-54	216.238	GO:0006412 translation	GO:0005730 nucleolus | GO:0009506 plasmodesma | GO:0005886 plasma membrane | GO:0005618 cell wall | GO:0005774 vacuolar membrane | GO:0022625 cytosolic large ribosomal subunit	GO:0003735 structural constituent of ribosome	-	pfam01294 Ribosomal_L13e	-	-	-	-	-	-	-	cytosol	chloroplast	mitochondria	29053|Copidosoma floridanum	Copidosoma	Encyrtidae	Hymenoptera	Insecta	Arthropoda	Metazoa	Eukaryota
TRINITY_DN41827_c0_g1_i1	B	MRT	-11.6535	3.44664	2.20645e-10	4.92953e-09	8.368	1.495	28.715	12.8593	0	0	0	1353	gi|91077766|ref|XP_968426.1| PREDICTED: WD repeat domain phosphoinositide-interacting protein 4	342	9.04e-162	561.983	GO:0006200 ATP catabolic process	-	GO:0003676 nucleic acid binding | GO:0008026 ATP-dependent helicase activity | GO:0005524 ATP binding	-	pfam00400 WD40	-	-	-	-	-	-	-	cytosol	cytosol	nuclear	7070|Tribolium castaneum	Tribolium	Tenebrionidae	Coleoptera	Insecta	Arthropoda	Metazoa	Eukaryota
TRINITY_DN45454_c1_g1_i6	B	MRT	-10.032	1.84072	2.24984e-10	5.01712e-09	1.293	0.776	0.8	0.956333	0	0	0	4892	gi|91081173|ref|XP_975583.1| PREDICTED: mitochondrial 2-oxodicarboxylate carrier	195	2.16e-114	404.66	GO:0030514 negative regulation of BMP signaling pathway | GO:0005975 carbohydrate metabolic process | GO:0017015 regulation of transforming growth factor beta receptor signaling pathway | GO:0016567 protein ubiquitination	GO:0016021 integral to membrane | GO:0009279 cell outer membrane | GO:0005634 nucleus | GO:0005886 plasma membrane	GO:0070410 co-SMAD binding | GO:0008270 zinc ion binding | GO:0016874 ligase activity | GO:0003677 DNA binding | GO:0070412 R-SMAD binding	-	pfam00153 Mito_carr	-	-	-	-	SignalP-noTM	22 - 23	-	extracellular	extracellular	nuclear	7070|Tribolium castaneum	Tribolium	Tenebrionidae	Coleoptera	Insecta	Arthropoda	Metazoa	Eukaryota
TRINITY_DN42949_c1_g2_i2	B	MRT	-2.75257	6.47647	2.5516e-10	5.64804e-09	40.043	38.468	28.231	35.5807	4.161	7.056	5.6085	3114	gi|91081489|ref|XP_976188.1| PREDICTED: V-type proton ATPase catalytic subunit A	614	0	1394.79	GO:0046034 ATP metabolic process | GO:0015991 ATP hydrolysis coupled proton transport	GO:0033180 proton-transporting V-type ATPase, V1 domain	GO:0005524 ATP binding | GO:0046961 proton-transporting ATPase activity, rotational mechanism	3.6.3.14	pfam00006 ATP-synt_ab | pfam00306 ATP-synt_ab_C | pfam02874 ATP-synt_ab_N | pfam00125 Histone	-	-	-	-	-	-	-	cytosol	cytosol	cytosol	7070|Tribolium castaneum	Tribolium	Tenebrionidae	Coleoptera	Insecta	Arthropoda	Metazoa	Eukaryota
TRINITY_DN46478_c0_g3_i1	B	MRT	-5.65817	4.05227	2.65249e-10	5.85338e-09	12.453	12.312	10.869	11.878	0.489	0	0.2445	1989	-	-	-	-	-	-	-	-	-	-	-	-	-	-	-	-	cytosol	cytosol	nuclear	-	-	-	-	-	-	-	-
TRINITY_DN44207_c2_g1_i1	B	MRT	-2.78182	4.4208	2.70676e-10	5.95851e-09	61.95	70.153	68.665	66.9227	9.56	11.013	10.2865	633	-	-	-	-	-	-	-	-	pfam00014 Kunitz_BPTI	-	-	-	-	-	-	-	extracellular	cytosol	cytosol	-	-	-	-	-	-	-	-
TRINITY_DN41095_c1_g2_i4	B	MRT	-7.90942	1.74359	2.74485e-10	6.03129e-09	7.676	8.383	11.858	9.30567	0.054	0	0.027	713	gi|91086839|ref|XP_974133.1| PREDICTED: transmembrane protein 14C	108	9.98e-55	216.695	GO:0006457 protein folding	GO:0016021 integral to membrane | GO:0005783 endoplasmic reticulum	GO:0005509 calcium ion binding | GO:0051082 unfolded protein binding	-	pfam03647 Tmemb_14	2	i 13-35 o 85-104 i	-	-	-	-	-	extracellular	chloroplast	extracellular	7070|Tribolium castaneum	Tribolium	Tenebrionidae	Coleoptera	Insecta	Arthropoda	Metazoa	Eukaryota
TRINITY_DN20821_c0_g1_i1	B	MRT	-2.58657	7.56347	2.84601e-10	6.24595e-09	416.235	499.608	322.141	412.661	70.983	75.127	73.055	783	-	-	-	-	-	-	-	-	pfam06757 Ins_allergen_rp | pfam14276 DUF4363	1	i 21-38 o	-	-	-	-	-	extracellular	cytosol	Golgi apparatus	-	-	-	-	-	-	-	-
TRINITY_DN41495_c2_g1_i5	B	MRT	-2.52608	9.54372	2.91135e-10	6.37769e-09	1246.74	1407.95	2021.99	1558.89	299.9	269.095	284.498	810	gi|642925962|ref|XP_008194710.1| PREDICTED: chymotrypsin-like proteinase 6D isoform X1	245	8.87e-52	208.006	GO:0006508 proteolysis | GO:0006898 receptor-mediated endocytosis	GO:0016021 integral to membrane | GO:0005576 extracellular region	GO:0005044 scavenger receptor activity | GO:0004252 serine-type endopeptidase activity	-	pfam00089 Trypsin	1	i 9-31 o	-	-	SignalP-noTM	24 - 25	-	extracellular	vacuolar membrane	extracellular	7070|Tribolium castaneum	Tribolium	Tenebrionidae	Coleoptera	Insecta	Arthropoda	Metazoa	Eukaryota
TRINITY_DN44869_c1_g1_i1	B	MRT	-3.35186	6.43493	2.95965e-10	6.47561e-09	44.362	45.836	16.413	35.537	3.552	3.88	3.716	3106	gi|642919133|ref|XP_008191750.1| PREDICTED: tetratricopeptide repeat protein 18-like	792	4.54e-146	509.847	-	-	-	-	pfam13424 TPR_12 | pfam13414 TPR_11 | pfam12895 Apc3 | pfam00515 TPR_1 | pfam13181 TPR_8 | pfam07719 TPR_2	-	-	-	-	-	-	-	cytosol	extracellular	nuclear	7070|Tribolium castaneum	Tribolium	Tenebrionidae	Coleoptera	Insecta	Arthropoda	Metazoa	Eukaryota
TRINITY_DN44856_c2_g1_i7	B	MRT	-4.71835	2.95983	3.02456e-10	6.59758e-09	5.953	7.157	5.346	6.152	0.174	0.325	0.2495	1799	gi|642915472|ref|XP_008190633.1| PREDICTED: sorting nexin-14-like isoform X2	539	2.36e-257	879.373	GO:0038032 termination of G-protein coupled receptor signaling pathway	-	GO:0035091 phosphatidylinositol binding	-	pfam08628 Nexin_C | pfam00787 PX	-	-	-	-	-	-	-	cytosol	cytosol	nuclear	7070|Tribolium castaneum	Tribolium	Tenebrionidae	Coleoptera	Insecta	Arthropoda	Metazoa	Eukaryota
TRINITY_DN41161_c2_g1_i4	B	MRT	-2.72624	6.5714	3.06192e-10	6.67501e-09	124.547	159.689	94.396	126.211	16.969	23.586	20.2775	1122	gi|91094685|ref|XP_967628.1| PREDICTED: apolipoprotein O-like	177	4.88e-71	266.545	-	-	-	-	pfam09769 ApoO	-	-	-	-	-	-	-	mitochondria	chloroplast	mitochondria	7070|Tribolium castaneum	Tribolium	Tenebrionidae	Coleoptera	Insecta	Arthropoda	Metazoa	Eukaryota
TRINITY_DN40765_c0_g2_i1	B	MRT	-2.87622	10.3419	3.08251e-10	6.71584e-09	6810.59	7225.61	3645.18	5893.8	836.421	880.871	858.646	517	-	-	-	-	-	-	-	-	-	-	-	-	-	-	-	-	cytosol	cytosol_nuclear	mitochondria	-	-	-	-	-	-	-	-
TRINITY_DN39953_c0_g2_i2	B	MRT	-2.75134	8.23893	3.19943e-10	6.95794e-09	266.36	368.682	574.232	403.091	63.987	61.654	62.8205	1131	gi|282400152|ref|NP_001164199.1| heat shock protein 68a	377	2.3e-249	852.847	GO:0006950 response to stress	-	GO:0005524 ATP binding	-	pfam00012 HSP70 | pfam10712 NAD-GH	-	-	-	-	-	-	-	cytosol	cytosol	cytosol	7070|Tribolium castaneum	Tribolium	Tenebrionidae	Coleoptera	Insecta	Arthropoda	Metazoa	Eukaryota
TRINITY_DN44243_c3_g1_i1	B	MRT	-2.4006	8.11297	3.20372e-10	6.96306e-09	472.134	572.089	523.838	522.687	111.645	97.867	104.756	858	-	-	-	-	-	-	-	-	-	-	-	-	-	-	-	-	extracellular	extracellular	extracellular	-	-	-	-	-	-	-	-
TRINITY_DN42013_c7_g3_i3	B	MRT	-10.0309	1.8401	3.21052e-10	6.97362e-09	2.11	3.919	4.348	3.459	0	0.011	0.0055	1548	gi|270010892|gb|EFA07340.1| hypothetical protein TcasGA2_TC015936	246	7.6e-49	200.231	GO:0009058 biosynthetic process	-	GO:0016779 nucleotidyltransferase activity	-	-	1	o 10-27 i	-	-	-	-	-	endoplasmic reticulum	nuclear	nuclear	7070|Tribolium castaneum	Tribolium	Tenebrionidae	Coleoptera	Insecta	Arthropoda	Metazoa	Eukaryota
TRINITY_DN39844_c2_g1_i2	B	MRT	-10.1487	1.95575	3.38217e-10	7.32437e-09	16.987	36.648	17.964	23.8663	0	0	0	463	-	-	-	-	-	-	-	-	-	-	-	-	-	-	-	-	-	-	-	-	-	-	-	-	-	-	-
TRINITY_DN39479_c0_g2_i1	B	MRT	-2.80782	6.53227	3.42477e-10	7.4077e-09	101.042	135.726	67.736	101.501	15.079	15.793	15.436	1305	gi|91083605|ref|XP_969335.1| PREDICTED: UPF0468 protein CG5343-like	355	1.08e-121	428.899	-	GO:0009507 chloroplast	-	-	pfam05018 DUF667	-	-	-	-	-	-	-	cytosol	chloroplast	nuclear	7070|Tribolium castaneum	Tribolium	Tenebrionidae	Coleoptera	Insecta	Arthropoda	Metazoa	Eukaryota
TRINITY_DN42508_c0_g1_i3	B	MRT	-2.89376	6.2715	3.44017e-10	7.43655e-09	45.188	59.978	28.349	44.505	5.747	7.013	6.38	2252	gi|270007856|gb|EFA04304.1| hypothetical protein TcasGA2_TC014596	435	1.96e-132	464.571	-	-	-	-	-	-	-	-	-	-	-	-	cytosol	chloroplast	nuclear	7070|Tribolium castaneum	Tribolium	Tenebrionidae	Coleoptera	Insecta	Arthropoda	Metazoa	Eukaryota
TRINITY_DN36030_c0_g1_i4	B	MRT	-3.15306	4.33105	3.45958e-10	7.46954e-09	13.306	11.421	22.342	15.6897	2.031	1.658	1.8445	1774	-	-	-	-	-	-	-	-	-	1	i 7-29 o	-	-	SignalP-noTM	30 - 31	-	extracellular	nuclear	nuclear	-	-	-	-	-	-	-	-
TRINITY_DN34992_c0_g1_i1	B	MRT	-2.3592	7.10535	3.6168e-10	7.7903e-09	95.053	88.491	88.398	90.6473	19.598	17.809	18.7035	1954	-	-	-	-	-	-	-	-	pfam02414 Borrelia_orfA | pfam14093 DUF4271	-	-	-	-	SignalP-noTM	25 - 26	-	endoplasmic reticulum	vacuolar membrane	nuclear	-	-	-	-	-	-	-	-
TRINITY_DN46832_c1_g3_i2	B	MRT	-3.2856	4.00318	3.67873e-10	7.91421e-09	4.794	3.708	3.004	3.83533	0.445	0.39	0.4175	5137	gi|642918528|ref|XP_008191509.1| PREDICTED: otoferlin	1434	0	1580.92	GO:0016079 synaptic vesicle exocytosis	GO:0030054 cell junction | GO:0016021 integral to membrane | GO:0030672 synaptic vesicle membrane | GO:0016323 basolateral plasma membrane | GO:0005789 endoplasmic reticulum membrane	GO:0005509 calcium ion binding	-	pfam00168 C2 | pfam08151 FerI | pfam08150 FerB	1	o 1489-1511 i	-	-	-	-	-	endoplasmic reticulum	plasma membrane	endoplasmic reticulum	7070|Tribolium castaneum	Tribolium	Tenebrionidae	Coleoptera	Insecta	Arthropoda	Metazoa	Eukaryota
TRINITY_DN38601_c0_g1_i1	B	MRT	-3.08527	6.46199	3.82287e-10	8.216e-09	35.428	53.204	20.672	36.4347	4.682	4.487	4.5845	3059	gi|91091088|ref|XP_967927.1| PREDICTED: DC-STAMP domain-containing protein 1	704	0	1083.8	GO:0006508 proteolysis	GO:0016021 integral to membrane | GO:0005615 extracellular space	GO:0008270 zinc ion binding | GO:0008233 peptidase activity	-	pfam07782 DC_STAMP	4	i 40-59 o 69-87 i 461-480 o 549-571 i	-	-	-	-	-	plasma membrane	plasma membrane	nuclear	7070|Tribolium castaneum	Tribolium	Tenebrionidae	Coleoptera	Insecta	Arthropoda	Metazoa	Eukaryota
TRINITY_DN43333_c4_g1_i2	B	MRT	-2.82801	5.67374	3.90548e-10	8.377e-09	70.623	87.916	46.294	68.2777	9.549	10.904	10.2265	1119	gi|91086191|ref|XP_971352.1| PREDICTED: WD repeat-containing protein 92	357	3.73e-205	706.043	GO:0034968 histone lysine methylation | GO:0006915 apoptotic process	-	GO:0005509 calcium ion binding | GO:0035064 methylated histone residue binding	-	pfam00400 WD40	-	-	-	-	-	-	-	cytosol	cytosol	cytosol	7070|Tribolium castaneum	Tribolium	Tenebrionidae	Coleoptera	Insecta	Arthropoda	Metazoa	Eukaryota
TRINITY_DN37692_c1_g2_i2	B	MRT	-2.87542	7.2363	4.01014e-10	8.58614e-09	130.401	186.861	85.602	134.288	19.478	19.543	19.5105	1550	gi|478263159|gb|ENN81552.1| hypothetical protein YQE_02081, partial	28	1.6e-06	64.8604	-	-	-	-	-	3	i 5-27 o 42-64 i 76-98 o	-	-	-	-	-	plasma membrane	plasma membrane	plasma membrane	77166|Dendroctonus ponderosae	Dendroctonus	Curculionidae	Coleoptera	Insecta	Arthropoda	Metazoa	Eukaryota
TRINITY_DN22873_c0_g3_i1	B	MRT	-4.04195	4.79975	4.18364e-10	8.93106e-09	113.845	44.246	31.927	63.3393	4.606	3.577	4.0915	793	-	-	-	-	-	-	-	-	-	4	o 42-59 i 66-88 o 98-117 i 138-160 o	-	-	-	-	-	mitochondria	nuclear	plasma membrane	-	-	-	-	-	-	-	-
TRINITY_DN40438_c0_g1_i1	B	MRT	-4.29181	4.0294	4.44195e-10	9.4377e-09	6.285	1.993	7.638	5.30533	0.261	0.303	0.282	4020	-	-	-	-	-	-	-	-	-	1	o 10-32 i	-	-	-	-	-	extracellular	chloroplast	nuclear	-	-	-	-	-	-	-	-
TRINITY_DN43179_c1_g1_i3	B	MRT	-2.33048	9.88669	4.59848e-10	9.76451e-09	3482.46	3212.61	3577.91	3424.33	702.169	736.515	719.342	574	-	-	-	-	-	-	-	-	-	-	-	-	-	SignalP-noTM	25 - 26	-	extracellular	cytosol	endoplasmic reticulum	-	-	-	-	-	-	-	-
TRINITY_DN43693_c0_g1_i2	B	MRT	-2.37737	13.7534	4.65342e-10	9.86952e-09	11584.4	13928.4	12400.5	12637.8	2684.71	2465.8	2575.26	1483	-	-	-	-	-	-	-	-	-	-	-	-	-	-	-	-	nuclear	nuclear	nuclear	-	-	-	-	-	-	-	-
TRINITY_DN44719_c2_g1_i2	B	MRT	-10.1385	1.94586	4.67215e-10	9.90342e-09	3.358	1.571	4.664	3.19767	0	0	0	1771	gi|642930284|ref|XP_008196328.1| PREDICTED: fanconi-associated nuclease 1 homolog isoform X1	521	8.29e-77	284.381	-	-	-	-	-	-	-	-	-	-	-	-	cytosol	cytosol	nuclear	7070|Tribolium castaneum	Tribolium	Tenebrionidae	Coleoptera	Insecta	Arthropoda	Metazoa	Eukaryota
TRINITY_DN43845_c3_g1_i4	B	MRT	-5.08982	5.06645	4.9276e-10	1.04081e-08	22.176	26.358	3.587	17.3737	0.597	0.499	0.548	2604	gi|58389743|ref|XP_317249.2| AGAP008223-PA	625	1.42e-247	846.902	GO:0016192 vesicle-mediated transport | GO:0006886 intracellular protein transport	GO:0016021 integral to membrane | GO:0030117 membrane coat	-	-	pfam03765 CRAL_TRIO_N | pfam01602 Adaptin_N | pfam00514 Arm	-	-	-	-	-	-	-	cytosol_nuclear	cytosol	nuclear	7165|Anopheles gambiae	Anopheles	Culicidae	Diptera	Insecta	Arthropoda	Metazoa	Eukaryota
TRINITY_DN44835_c2_g1_i2	B	MRT	-10.0265	1.83582	4.97333e-10	1.04974e-08	1.805	1.868	3.864	2.51233	0	0	0	2040	gi|642920885|ref|XP_008192600.1| PREDICTED: uncharacterized protein LOC103312810 isoform X1	546	2.11e-72	271.576	-	-	-	-	-	-	-	-	-	-	-	-	cytosol	nuclear	nuclear	7070|Tribolium castaneum	Tribolium	Tenebrionidae	Coleoptera	Insecta	Arthropoda	Metazoa	Eukaryota
TRINITY_DN37127_c0_g1_i1	B	MRT	-2.433	7.50829	5.0398e-10	1.0614e-08	328.777	300.981	250.491	293.416	55.546	59.757	57.6515	959	gi|755985427|ref|XP_011310852.1| PREDICTED: serine protease 53-like	195	1.11e-18	103.734	GO:0006508 proteolysis	-	GO:0004252 serine-type endopeptidase activity	-	pfam00089 Trypsin	1	i 7-29 o	-	-	SignalP-TM	29 - 30	-	extracellular	nuclear	extracellular	64838|Fopius arisanus	Fopius	Braconidae	Hymenoptera	Insecta	Arthropoda	Metazoa	Eukaryota
TRINITY_DN40498_c3_g2_i1	B	MRT	-10.6186	2.41945	5.06157e-10	1.06473e-08	1.535	5.634	1.344	2.83767	0	0	0	2581	gi|91086631|ref|XP_966390.1| PREDICTED: abhydrolase domain-containing protein 2	399	3.78e-255	872.056	GO:0008152 metabolic process	-	GO:0016787 hydrolase activity	-	pfam00561 Abhydrolase_1 | pfam12697 Abhydrolase_6	1	o 20-42 i	-	-	-	-	-	extracellular	chloroplast	extracellular	7070|Tribolium castaneum	Tribolium	Tenebrionidae	Coleoptera	Insecta	Arthropoda	Metazoa	Eukaryota
TRINITY_DN37791_c0_g2_i1	B	MRT	-2.46542	6.77713	5.12926e-10	1.07771e-08	559.43	810.755	687.749	685.978	132.286	131.664	131.975	442	-	-	-	-	-	-	-	-	-	1	i 51-73 o	-	-	-	-	-	mitochondria	chloroplast	extracellular	-	-	-	-	-	-	-	-
TRINITY_DN46968_c0_g1_i1	B	MRT	-2.66181	4.63906	5.20256e-10	1.09184e-08	33.534	39.838	39.753	37.7083	6.92	5.669	6.2945	1017	-	-	-	-	-	-	-	-	-	-	-	-	-	-	-	-	cytosol	mitochondria	nuclear	-	-	-	-	-	-	-	-
TRINITY_DN41590_c2_g1_i1	B	MRT	-10.3307	2.13536	5.359e-10	1.12271e-08	7.021	2.395	10.188	6.53467	0	0	0	1111	gi|91085319|ref|XP_969635.1| PREDICTED: bromodomain-containing protein 7 isoform X2	299	1.07e-140	492.011	-	-	GO:0008270 zinc ion binding	-	pfam00439 Bromodomain	1	i 5-27 o	-	-	SignalP-TM	21 - 22	-	extracellular	extracellular	nuclear	7070|Tribolium castaneum	Tribolium	Tenebrionidae	Coleoptera	Insecta	Arthropoda	Metazoa	Eukaryota
TRINITY_DN44330_c0_g1_i6	B	MRT	-2.56325	5.72764	5.37548e-10	1.1255e-08	23.802	23.541	16.798	21.3803	3.954	3.729	3.8415	3049	gi|91088459|ref|XP_969349.1| PREDICTED: 26S proteasome non-ATPase regulatory subunit 2	822	7.21e-282	960.778	GO:0042176 regulation of protein catabolic process | GO:0009751 response to salicylic acid stimulus | GO:0051726 regulation of cell cycle | GO:0050790 regulation of catalytic activity	GO:0009506 plasmodesma | GO:0005886 plasma membrane | GO:0000502 proteasome complex | GO:0005829 cytosol	GO:0043130 ubiquitin binding | GO:0030234 enzyme regulator activity	-	-	-	-	-	-	-	-	-	plasma membrane	plasma membrane	nuclear	7070|Tribolium castaneum	Tribolium	Tenebrionidae	Coleoptera	Insecta	Arthropoda	Metazoa	Eukaryota
TRINITY_DN40135_c1_g1_i1	B	MRT	-2.47213	10.0393	5.50458e-10	1.14919e-08	1399.88	1999.08	2217.14	1872.03	359.607	351.874	355.74	900	-	-	-	-	-	-	-	-	-	1	i 7-29 o	-	-	-	-	-	extracellular	vacuolar membrane	endoplasmic reticulum	-	-	-	-	-	-	-	-
TRINITY_DN44931_c3_g1_i1	B	MRT	-3.03467	4.49743	5.75639e-10	1.1976e-08	13.324	16.25	8.656	12.7433	1.662	1.637	1.6495	2307	gi|642911545|ref|XP_008199467.1| PREDICTED: striatin-interacting protein 1 isoform X2	647	6.6e-116	409.691	GO:0030866 cortical actin cytoskeleton organization | GO:0022604 regulation of cell morphogenesis	GO:0005737 cytoplasm	-	-	pfam11882 DUF3402 | pfam07923 N1221	-	-	-	-	-	-	-	cytosol	nuclear	nuclear	7070|Tribolium castaneum	Tribolium	Tenebrionidae	Coleoptera	Insecta	Arthropoda	Metazoa	Eukaryota
TRINITY_DN42032_c0_g1_i1	B	MRT	-2.50308	6.80228	5.90416e-10	1.22763e-08	131.155	149.925	99.949	127.01	22.835	24.778	23.8065	1250	-	-	-	-	-	-	-	-	-	-	-	-	-	-	-	-	nuclear	nuclear	nuclear	-	-	-	-	-	-	-	-
TRINITY_DN44251_c1_g4_i2	B	MRT	-10.2616	2.06705	6.08872e-10	1.26236e-08	0.943	3.286	1.601	1.94333	0	0	0	2927	gi|642926314|ref|XP_008194873.1| PREDICTED: bicaudal D-related protein homolog isoform X1	203	1.21e-107	382.25	-	-	-	-	-	-	-	-	-	-	-	-	cytosol	cytosol	nuclear	7070|Tribolium castaneum	Tribolium	Tenebrionidae	Coleoptera	Insecta	Arthropoda	Metazoa	Eukaryota
TRINITY_DN39419_c0_g1_i3	B	MRT	-2.39795	9.12243	6.0973e-10	1.26341e-08	465.741	556.845	427.001	483.196	94.274	100.209	97.2415	1550	gi|751791046|ref|XP_011205103.1| PREDICTED: serine protease SP24D-like	237	4.19e-06	63.4884	-	-	-	-	pfam00089 Trypsin	1	i 7-26 o	-	-	-	-	-	extracellular	extracellular	extracellular	27457|Bactrocera dorsalis	Bactrocera	Tephritidae	Diptera	Insecta	Arthropoda	Metazoa	Eukaryota
TRINITY_DN42704_c1_g1_i2	B	MRT	-2.60135	7.02724	6.30943e-10	1.30436e-08	66.206	65.152	39.92	57.0927	9.886	10.146	10.016	2836	gi|66801391|ref|XP_629621.1| hypothetical protein DDB_G0292550	586	7.59e-19	106.021	-	-	-	-	pfam13855 LRR_8 | pfam12799 LRR_4	18	o 5-27 i 32-54 o 64-82 i 89-111 o 121-143 i 150-172 o 187-209 i 216-238 o 248-270 i 275-297 o 312-334 i 376-398 o 413-435 i 448-470 o 490-512 i 519-541 o 556-578 i 660-682 o	-	-	-	-	-	plasma membrane	plasma membrane	plasma membrane	44689|Dictyostelium discoideum	Dictyostelium	-	Dictyosteliida	-	-	-	Eukaryota
TRINITY_DN42429_c0_g2_i3	B	MRT	-2.96712	4.21482	6.35509e-10	1.31229e-08	70.417	84.256	62.104	72.259	10.755	8.834	9.7945	562	gi|91084535|ref|XP_972884.1| PREDICTED: NADH-ubiquinone oxidoreductase 49 kDa subunit	179	1.47e-94	338.804	GO:0055114 oxidation-reduction process	-	GO:0051287 NAD binding | GO:0016651 oxidoreductase activity, acting on NADH or NADPH | GO:0048038 quinone binding	-	-	-	-	-	-	-	-	-	mitochondria	mitochondria	mitochondria	7070|Tribolium castaneum	Tribolium	Tenebrionidae	Coleoptera	Insecta	Arthropoda	Metazoa	Eukaryota
TRINITY_DN36006_c0_g1_i2	B	MRT	-2.73748	7.4508	6.51874e-10	1.34531e-08	92.414	183.402	115.463	130.426	21.782	19.717	20.7495	1794	-	-	-	-	-	-	-	-	-	1	o 10-32 i	-	-	-	-	-	extracellular	vacuolar membrane	extracellular	-	-	-	-	-	-	-	-
TRINITY_DN45977_c4_g3_i1	B	MRT	-2.5858	6.17849	7.01082e-10	1.43944e-08	115.713	140.258	88.161	114.711	22.26	18.372	20.316	977	gi|91091812|ref|XP_971072.1| PREDICTED: 33 kDa inner dynein arm light chain, axonemal	244	3.05e-122	430.728	GO:0006397 mRNA processing	GO:0005737 cytoplasm | GO:0005634 nucleus	GO:0003723 RNA binding	-	pfam10211 Ax_dynein_light	-	-	-	-	-	-	-	cytosol	cytosol	nuclear	7070|Tribolium castaneum	Tribolium	Tenebrionidae	Coleoptera	Insecta	Arthropoda	Metazoa	Eukaryota
TRINITY_DN45444_c0_g1_i1	B	MRT	-2.94711	6.0316	7.06273e-10	1.44927e-08	74.888	107.491	46.61	76.3297	10.505	10.633	10.569	1249	gi|189240764|ref|XP_001807564.1| PREDICTED: pancreatic lipase-related protein 2-like	332	1.14e-137	481.949	GO:0006629 lipid metabolic process	GO:0005576 extracellular region	GO:0016787 hydrolase activity	-	pfam00151 Lipase | pfam12695 Abhydrolase_5	-	-	-	-	-	-	-	mitochondria	peroxisome	cytosol	7070|Tribolium castaneum	Tribolium	Tenebrionidae	Coleoptera	Insecta	Arthropoda	Metazoa	Eukaryota
TRINITY_DN44505_c5_g1_i1	B	MRT	-10.195	2.00169	7.23604e-10	1.48314e-08	2.505	1.217	4.466	2.72933	0	0	0	2105	gi|642916283|ref|XP_008190959.1| PREDICTED: NFX1-type zinc finger-containing protein 1-like isoform X2	542	2.69e-155	540.488	GO:0006355 regulation of transcription, DNA-dependent	GO:0005634 nucleus	GO:0008270 zinc ion binding | GO:0003700 sequence-specific DNA binding transcription factor activity | GO:0004386 helicase activity	-	pfam13245 AAA_19	-	-	-	-	-	-	-	cytosol	cytosol	nuclear	7070|Tribolium castaneum	Tribolium	Tenebrionidae	Coleoptera	Insecta	Arthropoda	Metazoa	Eukaryota
TRINITY_DN45503_c7_g1_i8	B	MRT	-9.89901	1.71047	7.35653e-10	1.50698e-08	1.293	0.939	1.917	1.383	0	0	0	3208	gi|270005976|gb|EFA02424.1| hypothetical protein TcasGA2_TC008109	340	3.13e-176	610.003	GO:0030512 negative regulation of transforming growth factor beta receptor signaling pathway | GO:0007275 multicellular organismal development | GO:0001539 ciliary or flagellar motility | GO:0007635 chemosensory behavior | GO:0008104 protein localization | GO:0042384 cilium assembly | GO:0006200 ATP catabolic process | GO:0007018 microtubule-based movement	GO:0005737 cytoplasm | GO:0005874 microtubule | GO:0030286 dynein complex | GO:0060170 cilium membrane	GO:0005509 calcium ion binding | GO:0003777 microtubule motor activity | GO:0016887 ATPase activity | GO:0005524 ATP binding	-	pfam09728 Taxilin | pfam00533 BRCT	-	-	-	-	-	-	-	cytosol	cytosol_nuclear	nuclear	7070|Tribolium castaneum	Tribolium	Tenebrionidae	Coleoptera	Insecta	Arthropoda	Metazoa	Eukaryota
TRINITY_DN43134_c2_g1_i1	B	MRT	-2.60665	7.97661	7.50366e-10	1.53537e-08	126.154	173.236	97.993	132.461	23.998	22.264	23.131	2408	gi|91082511|ref|XP_973148.1| PREDICTED: protein Cep78 homolog	426	2.04e-144	504.359	GO:0006629 lipid metabolic process | GO:0032319 regulation of Rho GTPase activity	-	GO:0005089 Rho guanyl-nucleotide exchange factor activity	-	-	-	-	-	-	-	-	-	cytosol	chloroplast	nuclear	7070|Tribolium castaneum	Tribolium	Tenebrionidae	Coleoptera	Insecta	Arthropoda	Metazoa	Eukaryota
TRINITY_DN39728_c1_g1_i2	B	MRT	-3.30915	6.99715	7.57111e-10	1.54741e-08	174.009	130.648	56.827	120.495	14.883	11.11	12.9965	1502	gi|642928571|ref|XP_008199962.1| PREDICTED: S-methyl-5'-thioadenosine phosphorylase	270	3.22e-138	483.779	GO:0019509 L-methionine salvage from methylthioadenosine | GO:0006166 purine ribonucleoside salvage	GO:0005737 cytoplasm | GO:0005634 nucleus	GO:0017061 S-methyl-5-thioadenosine phosphorylase activity | GO:0004645 phosphorylase activity	2.4.2.28	pfam01048 PNP_UDP_1	-	-	-	-	-	-	-	cytosol	chloroplast	cytosol	7070|Tribolium castaneum	Tribolium	Tenebrionidae	Coleoptera	Insecta	Arthropoda	Metazoa	Eukaryota
TRINITY_DN39257_c0_g1_i3	B	MRT	-10.1441	1.95112	7.65975e-10	1.56375e-08	4.606	9.677	3.567	5.95	0	0	0	1064	gi|642916815|ref|XP_008199513.1| PREDICTED: tRNA-splicing endonuclease subunit Sen34	218	1.07e-73	274.32	GO:0006388 tRNA splicing, via endonucleolytic cleavage and ligation | GO:0006412 translation	GO:0005840 ribosome	GO:0003676 nucleic acid binding | GO:0003735 structural constituent of ribosome | GO:0000213 tRNA-intron endonuclease activity	-	pfam01974 tRNA_int_endo	-	-	-	-	-	-	-	cytosol	cytosol	nuclear	7070|Tribolium castaneum	Tribolium	Tenebrionidae	Coleoptera	Insecta	Arthropoda	Metazoa	Eukaryota
TRINITY_DN46451_c5_g4_i15	B	MRT	-4.54965	3.25813	8.2718e-10	1.68203e-08	6.707	15.598	7.727	10.0107	0.521	0.379	0.45	1420	gi|642936242|ref|XP_008198362.1| PREDICTED: polypyrimidine tract-binding protein 1 isoform X1	425	2.21e-260	889.434	GO:0007219 Notch signaling pathway | GO:0008103 oocyte microtubule cytoskeleton polarization | GO:0008586 imaginal disc-derived wing vein morphogenesis | GO:2001020 regulation of response to DNA damage stimulus | GO:0007291 sperm individualization | GO:0008587 imaginal disc-derived wing margin morphogenesis | GO:0007319 negative regulation of oskar mRNA translation | GO:0000398 nuclear mRNA splic…	GO:0005737 cytoplasm | GO:0005634 nucleus | GO:0030529 ribonucleoprotein complex	GO:0000166 nucleotide binding | GO:0000900 translation repressor activity, nucleic acid binding | GO:0003730 mRNA 3'-UTR binding | GO:0008187 poly-pyrimidine tract binding	-	pfam13893 RRM_5 | pfam14259 RRM_6 | pfam00076 RRM_1	-	-	-	-	-	-	-	mitochondria	mitochondria	extracellular	7070|Tribolium castaneum	Tribolium	Tenebrionidae	Coleoptera	Insecta	Arthropoda	Metazoa	Eukaryota
TRINITY_DN43087_c1_g1_i1	B	MRT	-2.31019	12.9697	8.60978e-10	1.74602e-08	24162.3	21622.6	26721.8	24168.9	5316.12	4964.57	5140.35	636	-	-	-	-	-	-	-	-	-	-	-	-	-	SignalP-noTM	20 - 21	-	extracellular	nuclear	extracellular	-	-	-	-	-	-	-	-
TRINITY_DN40792_c2_g1_i3	B	MRT	-2.54183	6.10517	8.61075e-10	1.74602e-08	44.362	43.527	66.56	51.483	10.679	7.934	9.3065	1781	gi|642929313|ref|XP_008195782.1| PREDICTED: aristaless-related homeobox protein	253	8.81e-131	459.083	GO:0006355 regulation of transcription, DNA-dependent | GO:0007275 multicellular organismal development	GO:0005634 nucleus	GO:0043565 sequence-specific DNA binding | GO:0003700 sequence-specific DNA binding transcription factor activity	-	pfam00046 Homeobox	-	-	-	-	-	-	-	nuclear	nuclear	nuclear	7070|Tribolium castaneum	Tribolium	Tenebrionidae	Coleoptera	Insecta	Arthropoda	Metazoa	Eukaryota
TRINITY_DN43183_c1_g1_i3	B	MRT	-2.50202	6.43955	8.98183e-10	1.81819e-08	65.192	83.011	52.756	66.9863	13.123	11.988	12.5555	1716	gi|270005418|gb|EFA01866.1| hypothetical protein TcasGA2_TC007471	374	1.04e-201	694.61	GO:0001878 response to yeast | GO:0006334 nucleosome assembly	GO:0005634 nucleus	-	-	pfam00956 NAP	-	-	-	-	-	-	-	nuclear	nuclear	nuclear	7070|Tribolium castaneum	Tribolium	Tenebrionidae	Coleoptera	Insecta	Arthropoda	Metazoa	Eukaryota
TRINITY_DN22427_c0_g1_i1	B	MRT	-2.59196	5.72109	9.13397e-10	1.84587e-08	51.949	60.591	38.122	50.2207	9.408	8.292	8.85	1448	gi|91079068|ref|XP_975201.1| PREDICTED: leucine-rich repeat-containing protein 48	470	1.61e-168	584.392	-	GO:0005737 cytoplasm	-	-	pfam12799 LRR_4 | pfam13855 LRR_8 | pfam13175 AAA_15 | pfam12008 EcoR124_C | pfam01030 Recep_L_domain | pfam13315 DUF4085	-	-	-	-	-	-	-	cytosol	cytosol	nuclear	7070|Tribolium castaneum	Tribolium	Tenebrionidae	Coleoptera	Insecta	Arthropoda	Metazoa	Eukaryota
TRINITY_DN38465_c0_g1_i5	B	MRT	-2.92568	4.28782	9.31114e-10	1.88062e-08	20.767	34.003	31.176	28.6487	4.009	3.978	3.9935	1053	gi|642915354|ref|XP_974144.2| PREDICTED: casein kinase II subunit alpha-like	208	4.08e-91	327.37	GO:0006468 protein phosphorylation	GO:0005829 cytosol	GO:0005524 ATP binding | GO:0004674 protein serine/threonine kinase activity	-	pfam00069 Pkinase | pfam07714 Pkinase_Tyr	-	-	-	-	-	-	-	cytosol	cytosol	nuclear	7070|Tribolium castaneum	Tribolium	Tenebrionidae	Coleoptera	Insecta	Arthropoda	Metazoa	Eukaryota
TRINITY_DN44222_c0_g1_i4	B	MRT	-2.77591	6.2156	9.40553e-10	1.89862e-08	120.301	118.471	62.213	100.328	15.329	15.923	15.626	1108	gi|270007650|gb|EFA04098.1| hypothetical protein TcasGA2_TC014333	199	2.69e-109	387.738	GO:0006508 proteolysis	GO:0005739 mitochondrion	GO:0004252 serine-type endopeptidase activity	3.4.21.92	pfam00574 CLP_protease	-	-	-	-	-	-	-	mitochondria	mitochondria	mitochondria	7070|Tribolium castaneum	Tribolium	Tenebrionidae	Coleoptera	Insecta	Arthropoda	Metazoa	Eukaryota
TRINITY_DN45152_c2_g1_i1	B	MRT	-2.99078	7.10339	9.58863e-10	1.9345e-08	103.655	148.785	57.539	103.326	13.732	14.015	13.8735	1795	gi|478251160|gb|ENN71636.1| hypothetical protein YQE_11734, partial	316	1.41e-47	196.573	-	-	-	-	-	-	-	-	-	-	-	-	plasma membrane	plasma membrane	nuclear	77166|Dendroctonus ponderosae	Dendroctonus	Curculionidae	Coleoptera	Insecta	Arthropoda	Metazoa	Eukaryota
TRINITY_DN40004_c0_g1_i2	B	MRT	-3.06964	4.30266	1.00439e-09	2.02068e-08	20.444	16	10.82	15.7547	1.977	2.016	1.9965	1712	gi|817193091|ref|XP_012271999.1| PREDICTED: actin-binding protein anillin-like isoform X1	282	1.53e-17	100.99	-	-	-	-	pfam00169 PH	-	-	-	-	-	-	-	mitochondria	nuclear	mitochondria_nuclear	222816|Orussus abietinus	Orussus	Orussidae	Hymenoptera	Insecta	Arthropoda	Metazoa	Eukaryota
TRINITY_DN46169_c0_g1_i1	B	MRT	-2.46314	6.17728	1.06043e-09	2.12393e-08	22.832	29.251	19.861	23.9813	4.606	4.639	4.6225	3633	gi|270015509|gb|EFA11957.1| serine protease H82	176	1.28e-123	435.301	GO:0006508 proteolysis	-	GO:0004252 serine-type endopeptidase activity	-	pfam00089 Trypsin	-	-	-	-	-	-	-	cytosol	cytosol	nuclear	7070|Tribolium castaneum	Tribolium	Tenebrionidae	Coleoptera	Insecta	Arthropoda	Metazoa	Eukaryota
TRINITY_DN35564_c0_g1_i1	B	MRT	-2.37329	8.62276	1.06115e-09	2.12418e-08	305.864	387.279	287.922	327.022	66.583	67.333	66.958	1605	gi|637328409|ref|XP_008114170.1| PREDICTED: ovochymase-2 isoform X1	225	2.72e-17	100.075	GO:0006508 proteolysis	-	GO:0004252 serine-type endopeptidase activity	-	pfam00089 Trypsin	1	i 12-34 o	-	-	SignalP-TM	28 - 29	-	extracellular	vacuolar membrane	extracellular	28377|Anolis carolinensis	Anolis	Iguanidae	Squamata	-	Chordata	Metazoa	Eukaryota
TRINITY_DN45563_c0_g1_i1	B	MRT	-2.50969	6.44139	1.06344e-09	2.12642e-08	41.821	55.762	34.515	44.0327	8.539	7.902	8.2205	2475	gi|642931581|ref|XP_008196644.1| PREDICTED: uncharacterized protein LOC103313914	501	2.32e-111	394.598	-	GO:0005634 nucleus	GO:0046872 metal ion binding | GO:0003676 nucleic acid binding	-	-	1	o 465-487 i	-	-	-	-	-	nuclear	mitochondria	nuclear	7070|Tribolium castaneum	Tribolium	Tenebrionidae	Coleoptera	Insecta	Arthropoda	Metazoa	Eukaryota
TRINITY_DN35408_c0_g1_i7	B	MRT	-2.8568	4.43497	1.06312e-09	2.12642e-08	24.556	24.911	17.678	22.3817	2.792	3.761	3.2765	1371	gi|642916135|ref|XP_008190901.1| PREDICTED: PQ-loop repeat-containing protein 3	99	6.88e-21	111.509	-	-	-	-	pfam04193 PQ-loop	3	o 30-52 i 59-76 o 80-102 i	-	-	-	-	-	plasma membrane	plasma membrane	plasma membrane	7070|Tribolium castaneum	Tribolium	Tenebrionidae	Coleoptera	Insecta	Arthropoda	Metazoa	Eukaryota
TRINITY_DN45556_c6_g1_i1	B	MRT	-2.35214	8.81033	1.07958e-09	2.15748e-08	349.023	449.393	504.332	434.249	89.614	89.857	89.7355	1419	gi|907707830|ref|XP_013110813.1| PREDICTED: salivary glue protein Sgs-3-like	107	9.99e-06	62.1164	-	-	-	-	-	-	-	-	-	-	-	-	cytosol	nuclear	nuclear	35570|Stomoxys calcitrans	Stomoxys	Muscidae	Diptera	Insecta	Arthropoda	Metazoa	Eukaryota
TRINITY_DN39448_c0_g2_i3	B	MRT	-2.60615	5.22861	1.11557e-09	2.22817e-08	9.275	14.008	9.743	11.0087	1.977	1.854	1.9155	4106	gi|270010587|gb|EFA07035.1| hypothetical protein TcasGA2_TC010007	1317	6.61e-93	333.316	-	-	-	-	pfam02463 SMC_N | pfam05483 SCP-1 | pfam13166 AAA_13 | pfam05557 MAD | pfam13949 ALIX_LYPXL_bnd | pfam10174 Cast | pfam01576 Myosin_tail_1 | pfam08317 Spc7 | pfam05622 HOOK | pfam13851 GAS | pfam00038 Filament | pfam13870 DUF4201 | pfam06160 EzrA | pfam09728 Taxilin | pfam07888 CALCOCO1 | pfam13175 AAA_15 | pfam13868 Trichoplein | pfam12718 Tropomyosin_1 | pfam13476 AAA_23 | pfam12795 MscS_porin …	-	-	-	-	-	-	-	cytosol_nuclear	cytosol	nuclear	7070|Tribolium castaneum	Tribolium	Tenebrionidae	Coleoptera	Insecta	Arthropoda	Metazoa	Eukaryota
TRINITY_DN35927_c0_g2_i5	B	MRT	-9.78508	1.59834	1.11654e-09	2.22887e-08	2.02	1.705	1.285	1.67	0	0	0	2483	gi|908497033|ref|XP_013060829.1| PREDICTED: brain tumor protein-like isoform X2	315	3.7e-109	387.281	GO:0007126 meiosis | GO:0007281 germ cell development	GO:0005622 intracellular	GO:0008270 zinc ion binding	-	pfam01436 NHL | pfam04438 zf-HIT	-	-	-	-	-	-	-	cytosol	cytosol	nuclear	6526|Biomphalaria glabrata	Biomphalaria	Planorbidae	-	Gastropoda	Mollusca	Metazoa	Eukaryota
TRINITY_DN46661_c2_g2_i10	B	MRT	-2.43136	5.76861	1.1326e-09	2.25842e-08	14.581	14.889	11.591	13.687	2.531	2.851	2.691	4699	gi|270013622|gb|EFA10070.1| hypothetical protein TcasGA2_TC012244	670	2.1e-175	607.259	-	-	GO:0005509 calcium ion binding	-	-	-	-	-	-	-	-	-	cytosol	nuclear	nuclear	7070|Tribolium castaneum	Tribolium	Tenebrionidae	Coleoptera	Insecta	Arthropoda	Metazoa	Eukaryota
TRINITY_DN36553_c0_g1_i1	B	MRT	-2.47997	5.60369	1.1437e-09	2.27803e-08	163.989	124.67	121.925	136.861	26.04	25.906	25.973	665	gi|294464778|gb|ADE77895.1| unknown	102	0.00368	52.5124	-	-	-	-	-	-	-	-	-	-	-	-	extracellular	cytosol	nuclear	3332|Picea sitchensis	Picea	Pinaceae	Pinales	-	Streptophyta	Viridiplantae	Eukaryota
TRINITY_DN42678_c0_g2_i1	B	MRT	-2.49228	5.37248	1.189e-09	2.36303e-08	17.66	23.953	18.705	20.106	3.552	4.011	3.7815	2573	gi|478256363|gb|ENN76553.1| hypothetical protein YQE_07004, partial	568	8.67e-173	598.57	-	-	-	-	pfam13868 Trichoplein | pfam12474 PKK | pfam13870 DUF4201 | pfam13851 GAS | pfam13476 AAA_23 | pfam03962 Mnd1 | pfam10211 Ax_dynein_light | pfam13863 DUF4200 | pfam09728 Taxilin | pfam08703 PLC-beta_C | pfam12795 MscS_porin | pfam00038 Filament | pfam08598 Sds3	-	-	-	-	-	-	-	cytosol_nuclear	cytosol	nuclear	77166|Dendroctonus ponderosae	Dendroctonus	Curculionidae	Coleoptera	Insecta	Arthropoda	Metazoa	Eukaryota
TRINITY_DN39051_c0_g1_i1	B	MRT	-7.09253	1.74965	1.26927e-09	2.5087e-08	4.705	5.931	4.891	5.17567	0.033	0.033	0.033	1064	-	-	-	-	-	-	-	-	-	1	i 76-98 o	-	-	-	-	-	cytosol	nuclear	nuclear	-	-	-	-	-	-	-	-
TRINITY_DN41180_c0_g1_i4	B	MRT	-9.96017	1.77002	1.27995e-09	2.52844e-08	4.229	4.235	1.937	3.467	0	0	0	1471	gi|642918660|ref|XP_008191526.1| PREDICTED: RNA-binding protein 41-like	354	2.73e-90	324.626	-	-	GO:0003676 nucleic acid binding | GO:0000166 nucleotide binding	-	pfam00076 RRM_1 | pfam14259 RRM_6 | pfam13893 RRM_5	-	-	-	-	-	-	-	nuclear	nuclear	nuclear	7070|Tribolium castaneum	Tribolium	Tenebrionidae	Coleoptera	Insecta	Arthropoda	Metazoa	Eukaryota
TRINITY_DN43748_c2_g4_i1	B	MRT	-2.2737	6.96407	1.28537e-09	2.53775e-08	58.539	51.882	55.859	55.4267	11.82	12.433	12.1265	2752	gi|91078182|ref|XP_967647.1| PREDICTED: beta-galactosidase-1-like protein 2	635	0	1085.17	GO:0005975 carbohydrate metabolic process	-	GO:0004565 beta-galactosidase activity	-	pfam01301 Glyco_hydro_35 | pfam02449 Glyco_hydro_42 | pfam13855 LRR_8 | pfam12799 LRR_4	-	-	-	-	-	-	-	mitochondria	chloroplast	mitochondria	7070|Tribolium castaneum	Tribolium	Tenebrionidae	Coleoptera	Insecta	Arthropoda	Metazoa	Eukaryota
TRINITY_DN25767_c0_g1_i2	B	MRT	-2.41143	6.85863	1.307e-09	2.57903e-08	373.678	397.971	285.797	352.482	69.56	71.29	70.425	633	gi|91085815|ref|XP_974770.1| PREDICTED: maternal protein exuperantia-1	170	9.5e-75	276.149	GO:0007275 multicellular organismal development	-	GO:0003723 RNA binding	-	-	-	-	-	-	-	-	-	cytosol	cytosol	nuclear	7070|Tribolium castaneum	Tribolium	Tenebrionidae	Coleoptera	Insecta	Arthropoda	Metazoa	Eukaryota
TRINITY_DN43266_c1_g1_i2	B	MRT	-10.251	2.05707	1.33123e-09	2.62397e-08	1.841	2.846	7.5	4.06233	0	0	0	1557	gi|270014225|gb|EFA10673.1| muscle-specific protein 300	403	3.95e-52	210.293	-	GO:0016021 integral to membrane	GO:0003779 actin binding	-	-	-	-	-	-	-	-	-	nuclear	nuclear	nuclear	7070|Tribolium castaneum	Tribolium	Tenebrionidae	Coleoptera	Insecta	Arthropoda	Metazoa	Eukaryota
TRINITY_DN37949_c2_g1_i1	B	MRT	-2.58933	5.26392	1.33212e-09	2.62429e-08	30.85	31.646	21.284	27.9267	4.878	4.986	4.932	1813	gi|270006748|gb|EFA03196.1| hypothetical protein TcasGA2_TC013116	385	2.51e-112	397.8	GO:0007338 single fertilization	GO:0005737 cytoplasm	GO:0005525 GTP binding | GO:0016787 hydrolase activity	-	pfam13414 TPR_11 | pfam13877 RPAP3_C | pfam00515 TPR_1 | pfam14093 DUF4271	-	-	-	-	-	-	-	cytosol	nuclear	nuclear	7070|Tribolium castaneum	Tribolium	Tenebrionidae	Coleoptera	Insecta	Arthropoda	Metazoa	Eukaryota
TRINITY_DN41762_c6_g3_i3	B	MRT	-2.58022	5.45258	1.3441e-09	2.64353e-08	98.887	150.644	108.764	119.432	23.074	19.272	21.173	680	gi|91089149|ref|XP_973442.1| PREDICTED: protein lethal(2)essential for life	170	1.04e-53	213.494	GO:0008152 metabolic process | GO:0006950 response to stress | GO:0000160 two-component signal transduction system (phosphorelay) | GO:0035556 intracellular signal transduction	-	GO:0000156 two-component response regulator activity | GO:0005212 structural constituent of eye lens | GO:0004114 3',5'-cyclic-nucleotide phosphodiesterase activity	-	pfam00011 HSP20	-	-	-	-	-	-	-	cytosol	cytoskeleton	nuclear	7070|Tribolium castaneum	Tribolium	Tenebrionidae	Coleoptera	Insecta	Arthropoda	Metazoa	Eukaryota
TRINITY_DN46613_c1_g2_i2	B	MRT	-9.8712	1.68327	1.38533e-09	2.71574e-08	0.35	0.69	0.771	0.603667	0	0	0	6845	gi|270009582|gb|EFA06030.1| hypothetical protein TcasGA2_TC008860	759	0	1637.18	GO:0018108 peptidyl-tyrosine phosphorylation | GO:0007172 signal complex assembly	GO:0005856 cytoskeleton | GO:0005925 focal adhesion	GO:0004871 signal transducer activity | GO:0004713 protein tyrosine kinase activity | GO:0005524 ATP binding	2.7.10.2	pfam07714 Pkinase_Tyr | pfam00858 ASC | pfam03623 Focal_AT | pfam00069 Pkinase | pfam00411 Ribosomal_S11 | pfam00373 FERM_M	-	-	-	-	-	-	-	cytosol	nuclear	nuclear	7070|Tribolium castaneum	Tribolium	Tenebrionidae	Coleoptera	Insecta	Arthropoda	Metazoa	Eukaryota
TRINITY_DN44341_c0_g1_i1	B	MRT	-2.48967	7.31788	1.41593e-09	2.76367e-08	243.474	286.332	179.405	236.404	47.278	42.251	44.7645	1021	-	-	-	-	-	-	-	-	-	-	-	-	-	-	-	-	extracellular	nuclear	nuclear	-	-	-	-	-	-	-	-
TRINITY_DN41480_c2_g3_i4	B	MRT	-2.392	7.61523	1.45603e-09	2.83886e-08	100.925	69.961	76.531	82.4723	17.175	16.107	16.641	2912	-	-	-	-	-	-	-	-	-	1	o 20-42 i	-	-	-	-	-	extracellular	extracellular	extracellular	-	-	-	-	-	-	-	-
TRINITY_DN42760_c2_g1_i6	B	MRT	-4.35553	4.08452	1.46183e-09	2.84862e-08	103.206	115.788	48.646	89.2133	1.912	7.349	4.6305	493	gi|270008034|gb|EFA04482.1| hypothetical protein TcasGA2_TC014787	124	2.64e-38	165.017	-	-	-	-	-	1	o 4-26 i	-	-	SignalP-noTM	30 - 31	-	extracellular	extracellular	endoplasmic reticulum	7070|Tribolium castaneum	Tribolium	Tenebrionidae	Coleoptera	Insecta	Arthropoda	Metazoa	Eukaryota
TRINITY_DN40609_c2_g1_i4	B	MRT	-10.9883	2.78556	1.47225e-09	2.86737e-08	5.172	29.816	4.318	13.102	0	0	0	912	gi|546682641|gb|ERL92553.1| hypothetical protein D910_09866	129	1.52e-11	80.4098	-	-	-	-	-	-	-	-	-	-	-	-	cytosol_nuclear	nuclear	nuclear	77166|Dendroctonus ponderosae	Dendroctonus	Curculionidae	Coleoptera	Insecta	Arthropoda	Metazoa	Eukaryota
TRINITY_DN44967_c1_g4_i2	B	MRT	-3.82563	3.34634	1.48281e-09	2.88638e-08	12.327	18.472	19.575	16.7913	1.065	1.442	1.2535	992	gi|189239225|ref|XP_973738.2| PREDICTED: orexin receptor type 2-like isoform X1	141	9.88e-68	256.484	GO:0007631 feeding behavior | GO:0022410 circadian sleep/wake cycle process | GO:0007218 neuropeptide signaling pathway	GO:0016021 integral to membrane	GO:0016499 orexin receptor activity | GO:0004983 neuropeptide Y receptor activity	-	-	2	i 13-35 o 50-72 i	-	-	-	-	-	extracellular	vacuolar membrane	endoplasmic reticulum	7070|Tribolium castaneum	Tribolium	Tenebrionidae	Coleoptera	Insecta	Arthropoda	Metazoa	Eukaryota
TRINITY_DN46686_c0_g1_i1	B	MRT	-10.4066	2.20963	1.48753e-09	2.894e-08	15.963	19.91	4.022	13.2983	0	0	0	691	-	-	-	-	-	-	-	-	-	-	-	-	-	-	-	-	cytosol	cytosol	nuclear	-	-	-	-	-	-	-	-
TRINITY_DN35646_c0_g1_i2	B	MRT	-2.60022	6.59204	1.50044e-09	2.91597e-08	121.818	157.581	86.669	122.023	22.879	19.966	21.4225	1156	gi|332373408|gb|AEE61845.1| unknown	321	5.99e-111	393.226	GO:0055085 transmembrane transport	GO:0016021 integral to membrane	GO:0042302 structural constituent of cuticle	-	pfam07690 MFS_1	7	o 20-39 i 75-97 o 132-154 i 166-188 o 193-215 i 258-280 o 295-317 i	-	-	-	-	-	plasma membrane	plasma membrane	plasma membrane	77166|Dendroctonus ponderosae	Dendroctonus	Curculionidae	Coleoptera	Insecta	Arthropoda	Metazoa	Eukaryota
TRINITY_DN46794_c4_g2_i6	B	MRT	-9.81909	1.63162	1.51469e-09	2.94208e-08	1.131	0.632	0.672	0.811667	0	0	0	4949	gi|676446902|ref|XP_009051232.1| hypothetical protein LOTGIDRAFT_143178, partial	74	0.00869	54.3417	-	-	-	-	-	-	-	-	-	-	-	-	mitochondria	mitochondria	nuclear	225164|Lottia gigantea	Lottia	Lottiidae	-	Gastropoda	Mollusca	Metazoa	Eukaryota
TRINITY_DN42583_c1_g2_i9	B	MRT	-2.53221	5.15996	1.5385e-09	2.98349e-08	36.254	51.326	48.418	45.3327	7.452	9.105	8.2785	1155	gi|642939143|ref|XP_008197185.1| PREDICTED: acyl-CoA Delta(11) desaturase-like	313	3.05e-145	507.103	GO:0006633 fatty acid biosynthetic process | GO:0055114 oxidation-reduction process	GO:0016021 integral to membrane | GO:0005783 endoplasmic reticulum	GO:0004768 stearoyl-CoA 9-desaturase activity | GO:0005506 iron ion binding	-	pfam00487 FA_desaturase	4	i 60-82 o 92-114 i 207-228 o 232-254 i	-	-	-	-	-	cytosol	mitochondria	plasma membrane	7070|Tribolium castaneum	Tribolium	Tenebrionidae	Coleoptera	Insecta	Arthropoda	Metazoa	Eukaryota
TRINITY_DN44680_c3_g1_i10	B	MRT	-6.43697	1.97862	1.54143e-09	2.98758e-08	3.358	3.229	5.79	4.12567	0.065	0.033	0.049	1446	gi|91090584|ref|XP_972498.1| PREDICTED: histone H2A deubiquitinase MYSM1 isoform X1	381	4.23e-195	672.658	GO:0035522 monoubiquitinated histone H2A deubiquitination | GO:0045944 positive regulation of transcription from RNA polymerase II promoter | GO:0006508 proteolysis | GO:0006338 chromatin remodeling	GO:0005634 nucleus	GO:0004221 ubiquitin thiolesterase activity | GO:0042393 histone binding | GO:0046872 metal ion binding | GO:0003677 DNA binding | GO:0008237 metallopeptidase activity | GO:0004843 ubiquitin-specific protease activity | GO:0003713 transcription coactivator activity | GO:0003682 chromatin binding	-	pfam04433 SWIRM | pfam01398 JAB | pfam14464 Prok-JAB	-	-	-	-	-	-	-	cytosol	nuclear	mitochondria	7070|Tribolium castaneum	Tribolium	Tenebrionidae	Coleoptera	Insecta	Arthropoda	Metazoa	Eukaryota
TRINITY_DN46400_c2_g1_i3	B	MRT	-3.45631	4.09201	1.7096e-09	3.29399e-08	5.477	6.036	9.101	6.87133	0.934	0.379	0.6565	3213	gi|642932582|ref|XP_008196911.1| PREDICTED: transcription elongation factor SPT6 isoform X1	996	0	2135.67	GO:0061086 negative regulation of histone H3-K27 methylation | GO:0032968 positive regulation of transcription elongation from RNA polymerase II promoter | GO:0071599 otic vesicle development | GO:0001756 somitogenesis | GO:0006414 translational elongation | GO:0050684 regulation of mRNA processing | GO:0035050 embryonic heart tube development | GO:0051147 regulation of muscle cell differentiatio…	GO:0005634 nucleus	GO:0042393 histone binding | GO:0003746 translation elongation factor activity | GO:0003677 DNA binding | GO:0016788 hydrolase activity, acting on ester bonds	-	pfam00575 S1 | pfam12836 HHH_3	-	-	-	-	-	-	-	cytosol	nuclear	nuclear	7070|Tribolium castaneum	Tribolium	Tenebrionidae	Coleoptera	Insecta	Arthropoda	Metazoa	Eukaryota
TRINITY_DN42387_c0_g1_i4	B	MRT	-10.1858	1.99183	1.77429e-09	3.40951e-08	11.25	4.474	3.3	6.34133	0	0	0	1039	gi|642932118|ref|XP_008196862.1| PREDICTED: SUN domain-containing protein 3-like	179	2.73e-47	194.743	-	-	-	-	pfam07738 Sad1_UNC	-	-	-	-	-	-	-	cytosol	cytosol	nuclear	7070|Tribolium castaneum	Tribolium	Tenebrionidae	Coleoptera	Insecta	Arthropoda	Metazoa	Eukaryota
TRINITY_DN38493_c0_g1_i1	B	MRT	-2.51761	7.61625	1.79318e-09	3.44215e-08	159.814	204.691	119.03	161.178	29.592	30.296	29.944	1629	gi|91086999|ref|XP_973764.1| PREDICTED: radial spoke head protein 6 homolog A	489	1.88e-189	653.907	GO:0035082 axoneme assembly | GO:0003341 cilium movement	GO:0005730 nucleolus	-	-	pfam04712 Radial_spoke	-	-	-	-	-	-	-	cytosol	cytosol	nuclear	7070|Tribolium castaneum	Tribolium	Tenebrionidae	Coleoptera	Insecta	Arthropoda	Metazoa	Eukaryota
TRINITY_DN37692_c1_g1_i2	B	MRT	-2.42608	7.14011	1.80259e-09	3.45836e-08	227.924	299.535	197.172	241.544	46.203	49.308	47.7555	917	-	-	-	-	-	-	-	-	-	4	i 5-27 o 42-62 i 75-97 o 149-171 i	-	-	-	-	-	plasma membrane	plasma membrane	plasma membrane	-	-	-	-	-	-	-	-
TRINITY_DN45671_c3_g2_i1	B	MRT	-2.73679	5.59832	1.83205e-09	3.50926e-08	60.846	81.334	42.49	61.5567	10.744	8.899	9.8215	1159	gi|237649076|ref|NP_001153689.1| vismay	249	1.55e-87	315.48	GO:0006355 regulation of transcription, DNA-dependent	GO:0005634 nucleus	GO:0003700 sequence-specific DNA binding transcription factor activity | GO:0043565 sequence-specific DNA binding	-	pfam05920 Homeobox_KN | pfam00046 Homeobox	-	-	-	-	-	-	-	nuclear	nuclear	nuclear	7070|Tribolium castaneum	Tribolium	Tenebrionidae	Coleoptera	Insecta	Arthropoda	Metazoa	Eukaryota
TRINITY_DN45133_c0_g2_i2	B	MRT	-2.76573	6.8763	1.97772e-09	3.76825e-08	16.305	8.077	8.34	10.9073	1.792	1.626	1.709	12522	gi|642933000|ref|XP_008197222.1| PREDICTED: dynein heavy chain 3, axonemal	4066	0	7054.76	GO:0001539 ciliary or flagellar motility | GO:0006200 ATP catabolic process | GO:0007018 microtubule-based movement	GO:0005858 axonemal dynein complex | GO:0005874 microtubule	GO:0005509 calcium ion binding | GO:0003777 microtubule motor activity | GO:0016887 ATPase activity | GO:0005524 ATP binding	-	pfam03028 Dynein_heavy | pfam08393 DHC_N2 | pfam12774 AAA_6 | pfam12780 AAA_8 | pfam12781 AAA_9 | pfam12775 AAA_7 | pfam12777 MT | pfam07728 AAA_5	-	-	-	-	-	-	-	mitochondria	chloroplast	nuclear	7070|Tribolium castaneum	Tribolium	Tenebrionidae	Coleoptera	Insecta	Arthropoda	Metazoa	Eukaryota
TRINITY_DN34032_c0_g1_i1	B	MRT	-2.5487	8.96226	1.99473e-09	3.79864e-08	651.736	543.336	1085.68	760.25	137.066	135.393	136.23	1014	gi|646685184|gb|KDR03825.1| Serine protease easter	267	3.5e-93	334.23	GO:0006508 proteolysis	-	GO:0004252 serine-type endopeptidase activity	-	pfam00089 Trypsin	-	-	-	-	-	-	-	extracellular	cytosol	extracellular	136037|Zootermopsis nevadensis	Zootermopsis	Termopsidae	Isoptera	Insecta	Arthropoda	Metazoa	Eukaryota
TRINITY_DN47010_c0_g1_i3	B	MRT	-2.69256	5.18889	1.99762e-09	3.80213e-08	172.168	219.858	125.661	172.562	27.93	28.995	28.4625	504	gi|642916363|ref|XP_008190989.1| PREDICTED: uncharacterized protein LOC103312346	138	2.11e-15	91.8432	-	-	-	-	-	-	-	-	-	-	-	-	nuclear	nuclear	nuclear	7070|Tribolium castaneum	Tribolium	Tenebrionidae	Coleoptera	Insecta	Arthropoda	Metazoa	Eukaryota
TRINITY_DN46172_c0_g1_i5	B	MRT	-2.36441	7.26503	2.10202e-09	3.9903e-08	45.341	39.762	62.638	49.247	10.418	9.723	10.0705	3755	gi|189238206|ref|XP_969047.2| PREDICTED: bumetanide-sensitive sodium-(potassium)-chloride cotransporter	1047	0	1910.66	-	GO:0016021 integral to membrane	GO:0046872 metal ion binding | GO:0015377 cation:chloride symporter activity | GO:0003676 nucleic acid binding	-	pfam00324 AA_permease | pfam13520 AA_permease_2 | pfam08403 AA_permease_N | pfam00664 ABC_membrane | pfam04647 AgrB	11	i 171-190 o 200-222 i 243-265 o 289-307 i 314-336 o 372-394 i 407-429 o 475-497 i 528-545 o 549-571 i 591-613 o	-	-	-	-	-	plasma membrane	plasma membrane	plasma membrane	7070|Tribolium castaneum	Tribolium	Tenebrionidae	Coleoptera	Insecta	Arthropoda	Metazoa	Eukaryota
TRINITY_DN43158_c0_g2_i4	B	MRT	-7.33884	1.97525	2.12339e-09	4.02661e-08	8.476	12.877	5.385	8.91267	0.076	0	0.038	807	gi|589060794|gb|AHK26790.1| heat shock 70 kDa protein cognate 5-like protein	201	1.1e-125	442.161	GO:0006457 protein folding | GO:0030097 hemopoiesis | GO:0006611 protein export from nucleus | GO:0031101 fin regeneration	GO:0042645 mitochondrial nucleoid	GO:0019899 enzyme binding | GO:0005524 ATP binding | GO:0051082 unfolded protein binding	-	-	-	-	-	-	-	-	-	mitochondria	chloroplast	mitochondria	941254|Epicauta chinensis	Epicauta	Meloidae	Coleoptera	Insecta	Arthropoda	Metazoa	Eukaryota
TRINITY_DN35927_c0_g2_i1	B	MRT	-2.62514	6.04797	2.16431e-09	4.09773e-08	48.896	58.435	31.482	46.271	8.072	7.902	7.987	1876	gi|908497033|ref|XP_013060829.1| PREDICTED: brain tumor protein-like isoform X2	315	3.7e-109	387.281	GO:0007126 meiosis | GO:0007281 germ cell development	GO:0005622 intracellular	GO:0008270 zinc ion binding	-	pfam01436 NHL | pfam04438 zf-HIT	-	-	-	-	-	-	-	cytosol	cytosol	nuclear	6526|Biomphalaria glabrata	Biomphalaria	Planorbidae	-	Gastropoda	Mollusca	Metazoa	Eukaryota
TRINITY_DN37272_c0_g1_i2	B	MRT	-2.48768	5.7024	2.18332e-09	4.12938e-08	24.978	27.881	18.33	23.7297	4.595	4.401	4.498	2716	gi|936592766|ref|XP_014209652.1| PREDICTED: anoctamin-4	757	3.45e-158	550.092	GO:0034765 regulation of ion transmembrane transport | GO:0002543 activation of blood coagulation via clotting cascade | GO:0097045 phosphatidylserine exposure on blood platelet | GO:0006812 cation transport	GO:0016021 integral to membrane | GO:0005789 endoplasmic reticulum membrane | GO:0005886 plasma membrane	GO:0005229 intracellular calcium activated chloride channel activity | GO:0005227 calcium activated cation channel activity | GO:0005244 voltage-gated ion channel activity	-	pfam04547 Anoctamin	9	i 247-269 o 319-338 i 395-417 o 432-454 i 484-506 o 536-558 i 611-633 o 663-685 i 770-789 o	-	-	-	-	-	plasma membrane	plasma membrane	plasma membrane	29053|Copidosoma floridanum	Copidosoma	Encyrtidae	Hymenoptera	Insecta	Arthropoda	Metazoa	Eukaryota
TRINITY_DN41038_c0_g2_i1	B	MRT	-2.4021	7.23524	2.2074e-09	4.17054e-08	71.979	77.885	52.351	67.405	13.482	13.614	13.548	2748	gi|642922940|ref|XP_008200460.1| PREDICTED: coiled-coil domain-containing protein 39	910	1.2e-268	916.874	-	-	-	-	pfam02463 SMC_N | pfam10174 Cast | pfam05483 SCP-1 | pfam05557 MAD | pfam13166 AAA_13 | pfam01576 Myosin_tail_1 | pfam06160 EzrA | pfam12128 DUF3584 | pfam05622 HOOK | pfam13851 GAS | pfam13868 Trichoplein | pfam13949 ALIX_LYPXL_bnd | pfam07888 CALCOCO1 | pfam13870 DUF4201 | pfam11559 ADIP | pfam09730 BicD | pfam01540 Lipoprotein_7 | pfam12795 MscS_porin | pfam08702 Fib_alpha | pfam05701 DUF827 |…	-	-	-	-	-	-	-	cytosol	cytosol	nuclear	7070|Tribolium castaneum	Tribolium	Tenebrionidae	Coleoptera	Insecta	Arthropoda	Metazoa	Eukaryota
TRINITY_DN43201_c1_g2_i1	B	MRT	-2.2413	6.72009	2.23531e-09	4.21663e-08	64.967	54.842	64.871	61.56	13.786	13.722	13.754	2153	gi|642929277|ref|XP_008195767.1| PREDICTED: leukotriene A-4 hydrolase isoform X1	625	1.55999999921e-315	1072.37	GO:0006412 translation | GO:0019370 leukotriene biosynthetic process | GO:0006954 inflammatory response | GO:0043171 peptide catabolic process | GO:0006508 proteolysis	GO:0005840 ribosome | GO:0005634 nucleus	GO:0008270 zinc ion binding | GO:0003735 structural constituent of ribosome | GO:0004177 aminopeptidase activity | GO:0008237 metallopeptidase activity | GO:0004463 leukotriene-A4 hydrolase activity	3.3.2.6	pfam01433 Peptidase_M1 | pfam09127 Leuk-A4-hydro_C | pfam13485 Peptidase_MA_2	1	i 13-35 o	-	-	-	-	-	endoplasmic reticulum	chloroplast	extracellular	7070|Tribolium castaneum	Tribolium	Tenebrionidae	Coleoptera	Insecta	Arthropoda	Metazoa	Eukaryota
TRINITY_DN46794_c4_g2_i7	B	MRT	-6.78302	4.09518	2.2733e-09	4.28605e-08	10.325	2.28	2.016	4.87367	0.098	0	0.049	4584	gi|676446902|ref|XP_009051232.1| hypothetical protein LOTGIDRAFT_143178, partial	74	0.00804	54.3417	-	-	-	-	-	-	-	-	-	-	-	-	mitochondria	mitochondria	nuclear	225164|Lottia gigantea	Lottia	Lottiidae	-	Gastropoda	Mollusca	Metazoa	Eukaryota
TRINITY_DN46507_c3_g2_i4	B	MRT	-2.55556	4.6719	2.27775e-09	4.29219e-08	39.047	30.535	33.666	34.416	6.746	5.604	6.175	1101	gi|923621069|ref|XP_013747408.1| PREDICTED: putative E3 ubiquitin-protein ligase SINAT1	114	0.000359	56.6284	-	-	-	-	-	-	-	-	-	-	-	-	cytosol	cytosol	nuclear	3708|Brassica napus	Brassica	Brassicaceae	Brassicales	-	Streptophyta	Viridiplantae	Eukaryota
TRINITY_DN42123_c5_g1_i11	B	MRT	-2.81792	5.79218	2.31707e-09	4.36172e-08	108.332	155.588	70.118	111.346	17.566	16.096	16.831	833	gi|642930878|ref|XP_008196122.1| PREDICTED: uncharacterized protein LOC658955 isoform X2	257	1.24e-115	408.776	GO:0008152 metabolic process	-	GO:0008270 zinc ion binding | GO:0005509 calcium ion binding | GO:0003824 catalytic activity	-	pfam00412 LIM	-	-	-	-	-	-	-	nuclear	nuclear	nuclear	7070|Tribolium castaneum	Tribolium	Tenebrionidae	Coleoptera	Insecta	Arthropoda	Metazoa	Eukaryota
TRINITY_DN41146_c0_g3_i1	B	MRT	-3.29336	3.94596	2.36478e-09	4.43957e-08	28.695	33.611	19.703	27.3363	2.412	3.534	2.973	924	gi|642937215|ref|XP_008198743.1| PREDICTED: glutamate-rich protein 2	136	3.87e-52	209.378	-	-	-	-	-	1	i 7-26 o	-	-	-	-	-	extracellular	extracellular	extracellular	7070|Tribolium castaneum	Tribolium	Tenebrionidae	Coleoptera	Insecta	Arthropoda	Metazoa	Eukaryota
TRINITY_DN39077_c0_g1_i2	B	MRT	-9.93973	1.75021	2.36583e-09	4.43957e-08	1.499	3.401	1.512	2.13733	0	0	0	2198	gi|270002259|gb|EEZ98706.1| hypothetical protein TcasGA2_TC001246	526	3.27e-119	420.667	-	-	-	-	-	4	o 334-356 i 363-381 o 391-408 i 582-604 o	-	-	-	-	-	plasma membrane	plasma membrane	plasma membrane	7070|Tribolium castaneum	Tribolium	Tenebrionidae	Coleoptera	Insecta	Arthropoda	Metazoa	Eukaryota
TRINITY_DN45099_c1_g2_i1	B	MRT	-2.63821	11.4704	2.37909e-09	4.46213e-08	7728.23	4886.11	3909.67	5508	951.64	930.266	940.953	849	gi|91091136|ref|XP_970146.1| PREDICTED: uncharacterized protein LOC658689	255	1.46e-77	285.296	-	-	-	-	pfam11303 DUF3105	-	-	-	-	SignalP-noTM	22 - 23	-	extracellular	cytosol	extracellular	7070|Tribolium castaneum	Tribolium	Tenebrionidae	Coleoptera	Insecta	Arthropoda	Metazoa	Eukaryota
TRINITY_DN34241_c1_g1_i1	B	MRT	-2.35758	5.83813	2.45673e-09	4.60294e-08	97.603	100.765	79.564	92.644	19.37	18.979	19.1745	951	gi|270010676|gb|EFA07124.1| hypothetical protein TcasGA2_TC010115	249	4.46e-74	275.234	-	-	-	-	pfam07926 TPR_MLP1_2 | pfam12718 Tropomyosin_1 | pfam13851 GAS | pfam13863 DUF4200 | pfam09728 Taxilin | pfam13175 AAA_15 | pfam12474 PKK | pfam06810 Phage_GP20 | pfam13870 DUF4201 | pfam10234 Cluap1 | pfam07798 DUF1640 | pfam14265 DUF4355 | pfam03938 OmpH | pfam02414 Borrelia_orfA | pfam07412 Geminin | pfam05103 DivIVA | pfam06391 MAT1 | pfam07106 TBPIP | pfam14093 DUF4271 | pfam01920 Prefoldin_…	-	-	-	-	-	-	-	cytosol	cytosol	nuclear	7070|Tribolium castaneum	Tribolium	Tenebrionidae	Coleoptera	Insecta	Arthropoda	Metazoa	Eukaryota
TRINITY_DN46690_c1_g1_i4	B	MRT	-4.42997	3.63531	2.47251e-09	4.63011e-08	2.64	3.191	0.919	2.25	0.087	0.13	0.1085	6891	gi|952520837|gb|KRT81126.1| hypothetical protein AMK59_5745, partial	1560	0	1434.58	-	-	-	-	pfam07242 DUF1430	-	-	-	-	-	-	-	plasma membrane	plasma membrane	nuclear	1629725|Oryctes borbonicus	Oryctes	Scarabaeidae	Coleoptera	Insecta	Arthropoda	Metazoa	Eukaryota
TRINITY_DN46534_c4_g1_i8	B	MRT	-4.81194	3.62767	2.49186e-09	4.66392e-08	34.549	11.996	8.488	18.3443	0.695	0.672	0.6835	1083	gi|270011110|gb|EFA07558.1| serine protease P136	236	1.91e-101	361.67	GO:0006508 proteolysis	-	GO:0004252 serine-type endopeptidase activity	-	pfam00089 Trypsin	-	-	-	-	-	-	-	mitochondria	chloroplast	cytosol	7070|Tribolium castaneum	Tribolium	Tenebrionidae	Coleoptera	Insecta	Arthropoda	Metazoa	Eukaryota
TRINITY_DN34260_c0_g1_i1	B	MRT	-2.46198	7.41201	2.54379e-09	4.75615e-08	167.491	199.728	122.429	163.216	29.755	33.255	31.505	1430	gi|189240417|ref|XP_970201.2| PREDICTED: trichohyalin-like	452	2.19e-95	341.548	-	-	GO:0046872 metal ion binding	-	pfam13868 Trichoplein | pfam05672 MAP7 | pfam13863 DUF4200 | pfam09728 Taxilin | pfam02050 FliJ | pfam09428 DUF2011 | pfam11068 DUF2869 | pfam13476 AAA_23 | pfam04977 DivIC	-	-	-	-	-	-	-	cytosol	chloroplast	nuclear	7070|Tribolium castaneum	Tribolium	Tenebrionidae	Coleoptera	Insecta	Arthropoda	Metazoa	Eukaryota
TRINITY_DN44791_c5_g2_i1	B	MRT	-2.53792	5.14302	2.58731e-09	4.83001e-08	20.138	26.176	17.371	21.2283	3.998	3.761	3.8795	2132	gi|91076304|ref|XP_969164.1| PREDICTED: eclosion hormone	75	1.34e-27	133.918	GO:0007218 neuropeptide signaling pathway | GO:0018990 ecdysis, chitin-based cuticle	GO:0005576 extracellular region	GO:0008255 ecdysis-triggering hormone activity	-	pfam04736 Eclosion	-	-	-	-	-	-	-	mitochondria	mitochondria	mitochondria	7070|Tribolium castaneum	Tribolium	Tenebrionidae	Coleoptera	Insecta	Arthropoda	Metazoa	Eukaryota
TRINITY_DN40088_c1_g1_i1	B	MRT	-2.3729	9.71668	2.62352e-09	4.89252e-08	736.932	685.827	1105.99	842.918	165.811	176.408	171.109	1385	gi|270006055|gb|EFA02503.1| hypothetical protein TcasGA2_TC008204	252	4.13e-118	417.008	GO:0008152 metabolic process	-	GO:0008080 N-acetyltransferase activity	-	pfam00583 Acetyltransf_1	-	-	-	-	-	-	-	cytosol	nuclear	cytosol	7070|Tribolium castaneum	Tribolium	Tenebrionidae	Coleoptera	Insecta	Arthropoda	Metazoa	Eukaryota
TRINITY_DN41648_c0_g4_i2	B	MRT	-2.65674	7.59434	2.6563e-09	4.95109e-08	292.199	136.943	187.468	205.537	34.047	34.978	34.5125	1334	gi|91085293|ref|XP_968143.1| PREDICTED: spermine synthase	368	3.79e-163	566.556	GO:0008152 metabolic process	-	GO:0016768 spermine synthase activity	-	pfam01564 Spermine_synth | pfam13847 Methyltransf_31	-	-	-	-	-	-	-	cytosol	extracellular	nuclear	7070|Tribolium castaneum	Tribolium	Tenebrionidae	Coleoptera	Insecta	Arthropoda	Metazoa	Eukaryota
TRINITY_DN43209_c0_g2_i1	B	MRT	-2.59406	6.94619	2.7142e-09	5.05377e-08	285.609	409.641	218.515	304.588	58.088	49.405	53.7465	722	-	-	-	-	-	-	-	-	-	-	-	-	-	-	-	-	extracellular	nuclear	nuclear	-	-	-	-	-	-	-	-
TRINITY_DN46952_c1_g1_i2	B	MRT	-2.33304	10.2328	2.74102e-09	5.0958e-08	1791.01	2061.94	1499.25	1784.07	358.021	393.854	375.938	1013	-	-	-	-	-	-	-	-	pfam01395 PBP_GOBP	1	i 39-56 o	-	-	-	-	-	extracellular	extracellular	endoplasmic reticulum	-	-	-	-	-	-	-	-
TRINITY_DN38797_c8_g1_i1	B	MRT	-2.59044	7.4397	2.77546e-09	5.15186e-08	101.347	127.304	65.879	98.1767	17.436	17.278	17.357	2253	gi|91094515|ref|XP_971941.1| PREDICTED: polyadenylate-binding protein 4-like	549	9.13e-258	880.745	GO:0006412 translation | GO:0043009 chordate embryonic development | GO:0048255 mRNA stabilization | GO:0060212 negative regulation of nuclear-transcribed mRNA poly(A) tail shortening	GO:0005737 cytoplasm	GO:0043621 protein self-association | GO:0008143 poly(A) RNA binding | GO:0000166 nucleotide binding | GO:0031370 eukaryotic initiation factor 4G binding	-	pfam00076 RRM_1 | pfam00658 PABP | pfam14259 RRM_6 | pfam13893 RRM_5	-	-	-	-	-	-	-	nuclear	cytosol	mitochondria	7070|Tribolium castaneum	Tribolium	Tenebrionidae	Coleoptera	Insecta	Arthropoda	Metazoa	Eukaryota
TRINITY_DN42374_c1_g1_i2	B	MRT	-2.33668	5.33888	2.83848e-09	5.2634e-08	33.22	32.097	37.233	34.1833	7.507	6.785	7.146	1581	gi|270009219|gb|EFA05667.1| lim1	468	0	1081.06	GO:0051726 regulation of cell cycle | GO:0008045 motor axon guidance | GO:0006355 regulation of transcription, DNA-dependent	GO:0005634 nucleus	GO:0008270 zinc ion binding | GO:0043565 sequence-specific DNA binding | GO:0003700 sequence-specific DNA binding transcription factor activity	-	pfam00046 Homeobox | pfam00412 LIM | pfam05920 Homeobox_KN	-	-	-	-	-	-	-	nuclear	chloroplast	nuclear	7070|Tribolium castaneum	Tribolium	Tenebrionidae	Coleoptera	Insecta	Arthropoda	Metazoa	Eukaryota
TRINITY_DN45089_c1_g1_i1	B	MRT	-3.38807	3.83245	3.03602e-09	5.60947e-08	1.086	0.968	0.593	0.882333	0.076	0.098	0.087	19170	-	-	-	-	-	-	-	-	-	-	-	-	-	-	-	-	extracellular	nuclear	nuclear	-	-	-	-	-	-	-	-
TRINITY_DN33075_c0_g1_i1	B	MRT	-2.50237	6.90392	3.1284e-09	5.7683e-08	145.763	187.483	106.313	146.52	26.507	28.529	27.518	1180	-	-	-	-	-	-	-	-	pfam13870 DUF4201	-	-	-	-	-	-	-	cytosol	cytosol	nuclear	-	-	-	-	-	-	-	-
TRINITY_DN46222_c2_g2_i1	B	MRT	-2.74227	6.34585	3.20254e-09	5.88846e-08	47.693	59.46	27.065	44.7393	6.507	7.75	7.1285	2326	gi|189236533|ref|XP_975493.2| PREDICTED: triosephosphate isomerase	247	1.31e-131	461.827	-	-	GO:0003677 DNA binding	5.3.1.1	pfam00121 TIM | pfam02961 BAF	-	-	-	-	-	-	-	mitochondria	mitochondria	cytosol	7070|Tribolium castaneum	Tribolium	Tenebrionidae	Coleoptera	Insecta	Arthropoda	Metazoa	Eukaryota
TRINITY_DN45364_c0_g1_i3	B	MRT	-2.48679	6.10152	3.20338e-09	5.88846e-08	41.704	45.271	27.964	38.313	7.442	7.1	7.271	2266	gi|849042792|ref|WP_047980089.1| hypothetical protein	218	0.000156	58.9151	-	-	-	-	pfam06160 EzrA | pfam13166 AAA_13 | pfam05701 DUF827 | pfam13175 AAA_15 | pfam00038 Filament | pfam09728 Taxilin | pfam07888 CALCOCO1 | pfam05557 MAD | pfam05667 DUF812 | pfam12008 EcoR124_C | pfam12795 MscS_porin | pfam05816 TelA | pfam13851 GAS | pfam08702 Fib_alpha | pfam06705 SF-assemblin | pfam08580 KAR9 | pfam08393 DHC_N2 | pfam07926 TPR_MLP1_2 | pfam03938 OmpH | pfam10498 IFT57 | pfam14093…	-	-	-	-	-	-	-	cytosol	cytosol	nuclear	694055|Ornithinibacillus contaminans	Ornithinibacillus	Bacillaceae	Bacillales	Bacilli	Firmicutes	-	Bacteria
TRINITY_DN41786_c0_g2_i6	B	MRT	-2.44694	5.95242	3.21555e-09	5.9048e-08	74.332	104.511	105.206	94.683	15.046	21.603	18.3245	1000	gi|270007327|gb|EFA03775.1| hypothetical protein TcasGA2_TC013886	234	7.28e-98	349.78	-	-	-	-	-	-	-	-	-	-	-	-	cytosol	Golgi apparatus	nuclear	7070|Tribolium castaneum	Tribolium	Tenebrionidae	Coleoptera	Insecta	Arthropoda	Metazoa	Eukaryota
TRINITY_DN46977_c10_g4_i1	B	MRT	-10.3636	2.16772	3.25964e-09	5.98271e-08	5.585	1.121	6.798	4.50133	0	0	0	1517	gi|91089067|ref|XP_970873.1| PREDICTED: ATP-dependent DNA helicase PIF1	462	5.49e-225	771.899	GO:0000002 mitochondrial genome maintenance | GO:0032508 DNA duplex unwinding | GO:0051974 negative regulation of telomerase activity | GO:0006310 DNA recombination | GO:0032204 regulation of telomere maintenance | GO:0006200 ATP catabolic process | GO:0006281 DNA repair	GO:0000784 nuclear chromosome, telomeric region | GO:0005739 mitochondrion	GO:0043141 ATP-dependent 5'-3' DNA helicase activity | GO:0042162 telomeric DNA binding | GO:0033682 ATP-dependent 5'-3' DNA/RNA helicase activity | GO:0000287 magnesium ion binding | GO:0017116 single-stranded DNA-dependent ATP-dependent DNA helicase activity | GO:0005524 ATP binding	-	pfam05970 PIF1 | pfam13604 AAA_30 | pfam13401 AAA_22 | pfam13538 UvrD_C_2	-	-	-	-	-	-	-	cytosol	cytosol	nuclear	7070|Tribolium castaneum	Tribolium	Tenebrionidae	Coleoptera	Insecta	Arthropoda	Metazoa	Eukaryota
TRINITY_DN29355_c0_g1_i1	B	MRT	-2.55866	6.35713	3.32404e-09	6.09469e-08	42.01	48.73	26.195	38.9783	7.094	6.991	7.0425	2623	gi|270013018|gb|EFA09466.1| hypothetical protein TcasGA2_TC010960	797	6.85e-197	678.603	GO:0007018 microtubule-based movement | GO:0008152 metabolic process	GO:0030286 dynein complex	GO:0005509 calcium ion binding | GO:0005524 ATP binding | GO:0003777 microtubule motor activity	-	pfam02414 Borrelia_orfA | pfam09372 PRANC	-	-	-	-	-	-	-	cytosol	cytosol	nuclear	7070|Tribolium castaneum	Tribolium	Tenebrionidae	Coleoptera	Insecta	Arthropoda	Metazoa	Eukaryota
TRINITY_DN45213_c2_g2_i5	B	MRT	-11.1363	2.93221	3.33407e-09	6.10997e-08	4.004	10.769	0.672	5.14833	0	0	0	2081	gi|649572269|ref|NP_001280526.1| arylsulfatase B precursor	198	3.71e-58	229.043	GO:0008152 metabolic process	-	GO:0008484 sulfuric ester hydrolase activity	-	-	-	-	-	-	-	-	-	cytosol	cytosol	cytosol_nuclear	7070|Tribolium castaneum	Tribolium	Tenebrionidae	Coleoptera	Insecta	Arthropoda	Metazoa	Eukaryota
TRINITY_DN44461_c3_g3_i8	B	MRT	-9.79176	1.60483	3.35751e-09	6.14043e-08	1.616	2.089	0.929	1.54467	0	0	0	2675	gi|952540700|gb|KRT85833.1| hypothetical protein AMK59_2054, partial	163	1.58e-77	287.125	GO:0035556 intracellular signal transduction	-	GO:0003779 actin binding | GO:0005057 receptor signaling protein activity	-	-	-	-	-	-	-	-	-	cytosol	cytosol	nuclear	1629725|Oryctes borbonicus	Oryctes	Scarabaeidae	Coleoptera	Insecta	Arthropoda	Metazoa	Eukaryota
TRINITY_DN30649_c1_g1_i2	B	MRT	-10.6628	2.46304	3.36873e-09	6.15781e-08	8.188	0.891	5.771	4.95	0	0	0	1658	gi|642912058|ref|XP_008199075.1| PREDICTED: protein PXR1-like	330	2.68e-27	132.546	-	-	GO:0003723 RNA binding	-	-	1	i 136-155 o	-	-	-	-	-	plasma membrane	cytosol	nuclear	7070|Tribolium castaneum	Tribolium	Tenebrionidae	Coleoptera	Insecta	Arthropoda	Metazoa	Eukaryota
TRINITY_DN44483_c1_g3_i1	B	MRT	-2.52333	10.5634	3.42498e-09	6.25428e-08	1744.74	2383.89	1305.29	1811.31	326.962	343.788	335.375	1202	gi|918300904|gb|KOF74650.1| hypothetical protein OCBIM_22035816mg	65	0.000546	56.1711	-	-	-	-	-	-	-	-	-	-	-	-	mitochondria	nuclear	mitochondria	37653|Octopus bimaculoides	Octopus	Octopodidae	Octopoda	Cephalopoda	Mollusca	Metazoa	Eukaryota
TRINITY_DN39648_c5_g1_i3	B	MRT	-10.304	2.10883	3.43139e-09	6.2628e-08	2.056	10.204	4.101	5.45367	0	0	0	1242	gi|189235352|ref|XP_001816157.1| PREDICTED: zinc finger protein 260	389	2.44e-173	600.399	GO:0006355 regulation of transcription, DNA-dependent	GO:0016020 membrane | GO:0005634 nucleus	GO:0008270 zinc ion binding | GO:0016817 hydrolase activity, acting on acid anhydrides | GO:0003677 DNA binding | GO:0005525 GTP binding	-	pfam13465 zf-H2C2_2 | pfam00096 zf-C2H2 | pfam13894 zf-C2H2_4 | pfam12874 zf-met	-	-	-	-	-	-	-	nuclear	nuclear	nuclear	7070|Tribolium castaneum	Tribolium	Tenebrionidae	Coleoptera	Insecta	Arthropoda	Metazoa	Eukaryota
TRINITY_DN43871_c1_g1_i4	B	MRT	-2.93429	5.36108	3.45313e-09	6.2993e-08	74.197	86.47	39.15	66.6057	10.983	7.631	9.307	973	-	-	-	-	-	-	-	-	-	-	-	-	-	-	-	-	cytosol	chloroplast	nuclear	-	-	-	-	-	-	-	-
TRINITY_DN43489_c1_g4_i1	B	MRT	-2.30766	7.9598	3.8484e-09	6.99553e-08	820.484	1188.61	1152.6	1053.9	216.892	233.271	225.082	528	gi|383850110|ref|XP_003700660.1| PREDICTED: chymotrypsin inhibitor-like	80	2.67e-10	75.3791	-	-	-	-	pfam01826 TIL	1	i 7-24 o	-	-	SignalP-noTM	27 - 28	-	extracellular	extracellular	extracellular	143995|Megachile rotundata	Megachile	Megachilidae	Hymenoptera	Insecta	Arthropoda	Metazoa	Eukaryota
TRINITY_DN44716_c3_g4_i3	B	MRT	-2.61222	6.50261	3.86581e-09	7.02363e-08	98.483	113.67	57.173	89.7753	15.426	15.858	15.642	1402	gi|270013070|gb|EFA09518.1| hypothetical protein TcasGA2_TC011620	424	3.29e-261	892.178	GO:0030163 protein catabolic process | GO:0006508 proteolysis | GO:0051301 cell division	GO:0005737 cytoplasm | GO:0000502 proteasome complex	GO:0008233 peptidase activity | GO:0005524 ATP binding | GO:0017111 nucleoside-triphosphatase activity	-	pfam00004 AAA | pfam07724 AAA_2 | pfam07728 AAA_5	-	-	-	-	-	-	-	mitochondria	cytosol	nuclear	7070|Tribolium castaneum	Tribolium	Tenebrionidae	Coleoptera	Insecta	Arthropoda	Metazoa	Eukaryota
TRINITY_DN35298_c0_g1_i1	B	MRT	-2.53204	7.81749	3.89937e-09	7.07746e-08	479.649	687.762	372.515	513.309	91.678	97.401	94.5395	759	gi|384371285|gb|AFH77943.1| ferritin	163	3.64e-31	143.522	GO:0006879 cellular iron ion homeostasis | GO:0006826 iron ion transport	-	GO:0008199 ferric iron binding	-	pfam00210 Ferritin	-	-	-	-	-	-	-	cytosol	mitochondria	mitochondria	6221|Cerebratulus lacteus	Cerebratulus	Cerebratulidae	Heteronemertea	Anopla	Nemertea	Metazoa	Eukaryota
TRINITY_DN43697_c0_g1_i3	B	MRT	-4.03988	3.83254	3.97678e-09	7.20707e-08	95.915	26.846	75.8	66.187	4.66	3.772	4.216	527	-	-	-	-	-	-	-	-	-	-	-	-	-	-	-	-	extracellular	chloroplast	nuclear	-	-	-	-	-	-	-	-
TRINITY_DN31205_c0_g1_i1	B	MRT	-2.46345	5.53357	4.00189e-09	7.24163e-08	55.414	62.804	41.758	53.3253	10.722	9.82	10.271	1235	gi|91081783|ref|XP_973627.1| PREDICTED: radial spoke head protein 9 homolog	274	8.94e-112	395.97	GO:0006396 RNA processing	GO:0030529 ribonucleoprotein complex | GO:0005634 nucleus	GO:0003723 RNA binding | GO:0000166 nucleotide binding	-	-	-	-	-	-	-	-	-	mitochondria	cytosol	cytosol	7070|Tribolium castaneum	Tribolium	Tenebrionidae	Coleoptera	Insecta	Arthropoda	Metazoa	Eukaryota
TRINITY_DN27557_c0_g1_i5	B	MRT	-7.84603	1.69898	4.18873e-09	7.56451e-08	2.685	3.449	1.245	2.45967	0	0.022	0.011	1878	gi|952536892|gb|KRT83929.1| membrane transporter	298	1.18e-29	140.321	GO:0071688 striated muscle myosin thick filament assembly | GO:0016310 phosphorylation | GO:0006096 glycolysis	GO:0055120 striated muscle dense body | GO:0005783 endoplasmic reticulum | GO:0030017 sarcomere	GO:0030955 potassium ion binding | GO:0004743 pyruvate kinase activity | GO:0000287 magnesium ion binding	-	pfam07690 MFS_1	8	i 20-37 o 42-64 i 76-98 o 108-127 i 167-189 o 199-221 i 242-264 o 322-341 i	-	-	-	-	-	plasma membrane	plasma membrane	mitochondria	1629725|Oryctes borbonicus	Oryctes	Scarabaeidae	Coleoptera	Insecta	Arthropoda	Metazoa	Eukaryota
TRINITY_DN43070_c0_g3_i1	B	MRT	-2.55676	5.91939	4.20534e-09	7.59071e-08	368.237	263.433	201.766	277.812	48.647	51.855	50.251	510	gi|270008016|gb|EFA04464.1| hypothetical protein TcasGA2_TC014768	100	1.87e-28	133.918	-	-	-	-	pfam12329 TMF_DNA_bd	-	-	-	-	-	-	-	cytosol_nuclear	nuclear	nuclear	7070|Tribolium castaneum	Tribolium	Tenebrionidae	Coleoptera	Insecta	Arthropoda	Metazoa	Eukaryota
TRINITY_DN37265_c1_g1_i2	B	MRT	-2.46245	4.81714	4.2505e-09	7.66838e-08	40.124	49.563	42.094	43.927	9.332	7.533	8.4325	984	-	-	-	-	-	-	-	-	-	-	-	-	-	-	-	-	cytosol	chloroplast	nuclear	-	-	-	-	-	-	-	-
TRINITY_DN46602_c1_g3_i1	B	MRT	-2.29777	9.87648	4.29689e-09	7.7443e-08	6541.34	7146.57	5374.58	6354.16	1388	1369.55	1378.77	425	-	-	-	-	-	-	-	-	-	-	-	-	-	-	-	-	extracellular	chloroplast	cytosol	-	-	-	-	-	-	-	-
TRINITY_DN39721_c4_g1_i2	B	MRT	-2.41564	8.11159	4.30132e-09	7.74452e-08	498.629	671.464	409.057	526.383	102.129	107.699	104.914	851	-	-	-	-	-	-	-	-	-	-	-	-	-	SignalP-noTM	27 - 28	-	extracellular	extracellular	nuclear	-	-	-	-	-	-	-	-
TRINITY_DN32174_c0_g3_i2	B	MRT	-2.45135	6.0776	4.30096e-09	7.74452e-08	34.54	43.249	26.403	34.7307	6.529	6.959	6.744	2432	gi|642930642|ref|XP_008199206.1| PREDICTED: uncharacterized protein LOC103314581	388	3.37e-52	211.207	GO:0035556 intracellular signal transduction | GO:0018108 peptidyl-tyrosine phosphorylation | GO:0000226 microtubule cytoskeleton organization | GO:0006182 cGMP biosynthetic process	GO:0005815 microtubule organizing center | GO:0016021 integral to membrane | GO:0000922 spindle pole	GO:0004383 guanylate cyclase activity | GO:0004713 protein tyrosine kinase activity | GO:0005524 ATP binding	-	pfam00646 F-box | pfam12937 F-box-like | pfam13013 F-box-like_2	-	-	-	-	-	-	-	cytosol	chloroplast	nuclear	7070|Tribolium castaneum	Tribolium	Tenebrionidae	Coleoptera	Insecta	Arthropoda	Metazoa	Eukaryota
TRINITY_DN46043_c0_g5_i1	B	MRT	-2.25634	7.01407	4.32059e-09	7.77534e-08	112.831	128.061	97.529	112.807	25.073	25.017	25.045	1526	gi|282158093|ref|NP_001164090.1| cytochrome c oxidase subunit Va	142	1.21e-53	214.866	GO:0006123 mitochondrial electron transport, cytochrome c to oxygen	GO:0005751 mitochondrial respiratory chain complex IV	GO:0004129 cytochrome-c oxidase activity	-	pfam02284 COX5A	-	-	-	-	-	-	-	mitochondria	chloroplast	mitochondria	7070|Tribolium castaneum	Tribolium	Tenebrionidae	Coleoptera	Insecta	Arthropoda	Metazoa	Eukaryota
TRINITY_DN41269_c0_g1_i1	B	MRT	-2.70344	4.85091	4.35512e-09	7.82964e-08	15.272	21.548	11.65	16.1567	2.705	2.569	2.637	2286	gi|270002364|gb|EEZ98811.1| hypothetical protein TcasGA2_TC004416	180	1.19e-81	299.016	-	-	-	-	pfam00025 Arf | pfam09439 SRPRB | pfam00071 Ras | pfam01926 MMR_HSR1 | pfam04670 Gtr1_RagA	-	-	-	-	-	-	-	cytosol	chloroplast	mitochondria	7070|Tribolium castaneum	Tribolium	Tenebrionidae	Coleoptera	Insecta	Arthropoda	Metazoa	Eukaryota
TRINITY_DN44548_c1_g1_i3	B	MRT	-2.70924	7.67841	4.41237e-09	7.92861e-08	200.145	268.645	119.01	195.933	31.906	31.997	31.9515	1449	gi|154416763|ref|XP_001581403.1| viral A-type inclusion protein	412	5.9e-15	92.3005	-	-	-	-	pfam13851 GAS | pfam13166 AAA_13 | pfam02994 Transposase_22 | pfam13868 Trichoplein | pfam09728 Taxilin | pfam00261 Tropomyosin | pfam13863 DUF4200 | pfam06717 DUF1202 | pfam12795 MscS_porin | pfam07926 TPR_MLP1_2 | pfam10368 YkyA | pfam07106 TBPIP | pfam10498 IFT57 | pfam02414 Borrelia_orfA | pfam03938 OmpH | pfam12474 PKK | pfam08614 ATG16 | pfam12718 Tropomyosin_1 | pfam06160 EzrA | pfam13476 …	-	-	-	-	-	-	-	cytosol	cytosol	nuclear	5722|Trichomonas vaginalis	Trichomonas	Trichomonadidae	Trichomonadida	-	-	-	Eukaryota
TRINITY_DN45832_c0_g1_i1	B	MRT	-4.65463	2.59245	4.41886e-09	7.93632e-08	1.993	1.83	1.581	1.80133	0.076	0.065	0.0705	4314	gi|270002335|gb|EEZ98782.1| hypothetical protein TcasGA2_TC001346	945	0	1531.99	GO:0032508 DNA duplex unwinding | GO:0000724 double-strand break repair via homologous recombination | GO:0006200 ATP catabolic process	GO:0005730 nucleolus | GO:0017117 single-stranded DNA-dependent ATP-dependent DNA helicase complex	GO:0003676 nucleic acid binding | GO:0017116 single-stranded DNA-dependent ATP-dependent DNA helicase activity | GO:0005524 ATP binding	-	pfam00270 DEAD | pfam00271 Helicase_C | pfam04851 ResIII	-	-	-	-	-	-	-	plasma membrane	nuclear	nuclear	7070|Tribolium castaneum	Tribolium	Tenebrionidae	Coleoptera	Insecta	Arthropoda	Metazoa	Eukaryota
TRINITY_DN37271_c0_g1_i2	B	MRT	-10.4628	2.2659	4.43583e-09	7.95885e-08	1.76	11.727	11.62	8.369	0	0	0	984	gi|642914563|ref|XP_008201731.1| PREDICTED: histone-lysine N-methyltransferase ash1 isoform X2	315	5.73e-191	658.938	GO:0034968 histone lysine methylation	GO:0005694 chromosome | GO:0005634 nucleus	GO:0003677 DNA binding | GO:0003682 chromatin binding | GO:0018024 histone-lysine N-methyltransferase activity | GO:0008270 zinc ion binding	2.1.1.43	pfam00856 SET	-	-	-	-	-	-	-	nuclear	nuclear	nuclear	7070|Tribolium castaneum	Tribolium	Tenebrionidae	Coleoptera	Insecta	Arthropoda	Metazoa	Eukaryota
TRINITY_DN28973_c0_g1_i2	B	MRT	-2.91291	4.55282	4.50616e-09	8.07697e-08	20.632	25.016	12.203	19.2837	2.694	2.764	2.729	1657	gi|91079072|ref|XP_975217.1| PREDICTED: protein tilB homolog	377	2.41e-169	587.136	GO:0003146 heart jogging | GO:0060294 cilium movement involved in cell motility | GO:0030317 sperm motility | GO:0009953 dorsal/ventral pattern formation | GO:0001947 heart looping | GO:0008584 male gonad development | GO:0060287 epithelial cilium movement involved in determination of left/right asymmetry | GO:0048793 pronephros development | GO:0060027 convergent extension involved in gastrulati…	GO:0005929 cilium | GO:0005737 cytoplasm	GO:0005515 protein binding	-	-	-	-	-	-	-	-	-	cytosol	cytosol	nuclear	7070|Tribolium castaneum	Tribolium	Tenebrionidae	Coleoptera	Insecta	Arthropoda	Metazoa	Eukaryota
TRINITY_DN46901_c1_g3_i6	B	MRT	-9.75182	1.56572	4.58293e-09	8.20232e-08	2.864	3.909	1.818	2.86367	0	0	0	1533	gi|751233233|ref|XP_011170284.1| PREDICTED: putative nuclease HARBI1 isoform X1	207	2.51e-73	273.862	-	GO:0005739 mitochondrion	-	-	pfam13359 DDE_4	1	o 27-49 i	-	-	-	-	-	cytosol	cytosol	nuclear	13686|Solenopsis invicta	Solenopsis	Formicidae	Hymenoptera	Insecta	Arthropoda	Metazoa	Eukaryota
TRINITY_DN43899_c0_g3_i1	B	MRT	-2.5179	5.94904	4.77293e-09	8.52966e-08	124.96	145.997	83.734	118.23	22.542	21.429	21.9855	851	gi|270002431|gb|EEZ98878.1| hypothetical protein TcasGA2_TC004492	131	2.51e-18	102.362	-	-	-	-	-	-	-	-	-	-	-	-	nuclear	chloroplast	nuclear	7070|Tribolium castaneum	Tribolium	Tenebrionidae	Coleoptera	Insecta	Arthropoda	Metazoa	Eukaryota
TRINITY_DN43232_c0_g1_i1	B	MRT	-4.40799	3.03511	4.78839e-09	8.54898e-08	2.864	3.296	1.996	2.71867	0.087	0.195	0.141	3891	-	-	-	-	-	-	-	-	pfam05483 SCP-1 | pfam09728 Taxilin | pfam13851 GAS | pfam13870 DUF4201 | pfam03148 Tektin | pfam05667 DUF812 | pfam09755 DUF2046 | pfam05701 DUF827 | pfam02414 Borrelia_orfA | pfam06810 Phage_GP20 | pfam07926 TPR_MLP1_2 | pfam09602 PhaP_Bmeg | pfam01519 DUF16 | pfam00038 Filament	-	-	-	-	-	-	-	nuclear	nuclear	nuclear	-	-	-	-	-	-	-	-
TRINITY_DN22706_c1_g1_i1	B	MRT	-6.1197	1.98161	4.89523e-09	8.72656e-08	7.757	10.482	5.613	7.95067	0.065	0.13	0.0975	873	gi|91082495|ref|XP_972789.1| PREDICTED: SHC SH2 domain-binding protein 1	153	6.31e-53	211.665	-	-	-	-	pfam13229 Beta_helix	-	-	-	-	-	-	-	cytosol	cytosol	cytosol	7070|Tribolium castaneum	Tribolium	Tenebrionidae	Coleoptera	Insecta	Arthropoda	Metazoa	Eukaryota
TRINITY_DN46582_c3_g1_i1	B	MRT	-3.33339	4.06444	5.18097e-09	9.18136e-08	34.261	46.219	20.089	33.523	3.357	3.74	3.5485	848	gi|642933883|ref|XP_008197551.1| PREDICTED: uncharacterized protein LOC659408 isoform X1	232	1.08e-42	180.109	-	-	-	-	-	-	-	-	-	-	-	-	extracellular	cytosol	nuclear	7070|Tribolium castaneum	Tribolium	Tenebrionidae	Coleoptera	Insecta	Arthropoda	Metazoa	Eukaryota
TRINITY_DN36672_c0_g1_i1	B	MRT	-5.90327	2.01986	5.18014e-09	9.18136e-08	2.855	4.522	3.715	3.69733	0.043	0.076	0.0595	1608	gi|642937215|ref|XP_008198743.1| PREDICTED: glutamate-rich protein 2	110	9.71e-33	149.925	-	-	-	-	-	-	-	-	-	-	-	-	mitochondria	chloroplast	nuclear	7070|Tribolium castaneum	Tribolium	Tenebrionidae	Coleoptera	Insecta	Arthropoda	Metazoa	Eukaryota
TRINITY_DN40427_c2_g1_i1	B	MRT	-2.78641	4.2609	5.28151e-09	9.32738e-08	40.34	25.716	29.397	31.8177	5.182	4.585	4.8835	955	gi|642922783|ref|XP_008193323.1| PREDICTED: inter-alpha-trypsin inhibitor heavy chain H4-like isoform X1	230	2.98e-39	169.59	-	-	-	-	pfam08487 VIT	-	-	-	-	SignalP-noTM	24 - 25	-	extracellular	extracellular	nuclear	7070|Tribolium castaneum	Tribolium	Tenebrionidae	Coleoptera	Insecta	Arthropoda	Metazoa	Eukaryota
TRINITY_DN44548_c1_g1_i6	B	MRT	-2.41645	9.41039	5.30892e-09	9.36659e-08	615.563	663.234	402.9	560.566	109.896	113.541	111.719	1615	gi|154416763|ref|XP_001581403.1| viral A-type inclusion protein	453	7.51e-18	101.905	-	-	-	-	pfam02414 Borrelia_orfA | pfam07926 TPR_MLP1_2 | pfam13476 AAA_23 | pfam13851 GAS | pfam12329 TMF_DNA_bd | pfam10368 YkyA | pfam09728 Taxilin | pfam12474 PKK | pfam13863 DUF4200 | pfam06160 EzrA | pfam05701 DUF827 | pfam01920 Prefoldin_2 | pfam11559 ADIP | pfam14282 FlxA	-	-	-	-	-	-	-	cytosol	cytosol	nuclear	5722|Trichomonas vaginalis	Trichomonas	Trichomonadidae	Trichomonadida	-	-	-	Eukaryota
TRINITY_DN47274_c0_g2_i1	B	MRT	-9.88641	1.69753	5.45925e-09	9.62239e-08	9.544	10.894	3.785	8.07433	0	0	0	757	gi|642932460|ref|XP_008197124.1| PREDICTED: LOW QUALITY PROTEIN: diacylglycerol kinase epsilon	165	4.94e-101	360.298	GO:0035556 intracellular signal transduction | GO:0051259 protein oligomerization | GO:0007205 activation of protein kinase C activity by G-protein coupled receptor protein signaling pathway | GO:0016310 phosphorylation	GO:0005768 endosome	GO:0004143 diacylglycerol kinase activity | GO:0046872 metal ion binding | GO:0005524 ATP binding | GO:0003951 NAD+ kinase activity | GO:0019992 diacylglycerol binding	-	pfam00609 DAGK_acc	-	-	-	-	-	-	-	cytosol	nuclear	nuclear	7070|Tribolium castaneum	Tribolium	Tenebrionidae	Coleoptera	Insecta	Arthropoda	Metazoa	Eukaryota
TRINITY_DN44112_c0_g1_i3	B	MRT	-2.65935	5.53685	5.57896e-09	9.80938e-08	27.545	48.251	27.144	34.3133	5.16	6.395	5.7775	1795	gi|558177933|ref|XP_006126588.1| PREDICTED: T-complex-associated testis-expressed protein 1	403	4.19e-53	213.494	-	-	-	-	pfam12799 LRR_4 | pfam13855 LRR_8	-	-	-	-	-	-	-	mitochondria	nuclear	nuclear	13735|Pelodiscus sinensis	Pelodiscus	Trionychidae	Testudines	-	Chordata	Metazoa	Eukaryota
TRINITY_DN46580_c0_g1_i1	B	MRT	-2.7374	4.27391	5.67136e-09	9.96211e-08	5.971	5.509	7.322	6.26733	0.782	1.192	0.987	3788	gi|642918112|ref|XP_008194047.1| PREDICTED: calpain-B isoform X2	570	0	1169.32	GO:0006508 proteolysis	GO:0005622 intracellular	GO:0004198 calcium-dependent cysteine-type endopeptidase activity | GO:0005509 calcium ion binding	-	pfam00648 Peptidase_C2 | pfam01067 Calpain_III | pfam13833 EF_hand_6 | pfam13499 EF_hand_5 | pfam13405 EF_hand_4	-	-	-	-	-	-	-	cytosol	nuclear	nuclear	7070|Tribolium castaneum	Tribolium	Tenebrionidae	Coleoptera	Insecta	Arthropoda	Metazoa	Eukaryota
TRINITY_DN44805_c0_g2_i2	B	MRT	-2.49828	6.08913	5.69557e-09	9.99976e-08	20.668	24.231	16.838	20.579	4.802	2.937	3.8695	3967	gi|91084043|ref|XP_967085.1| PREDICTED: fumarate hydratase, mitochondrial	462	5.25e-282	961.236	GO:0048873 homeostasis of number of cells within a tissue | GO:0006106 fumarate metabolic process | GO:0006099 tricarboxylic acid cycle	GO:0045239 tricarboxylic acid cycle enzyme complex	GO:0004333 fumarate hydratase activity	4.2.1.2	pfam00206 Lyase_1 | pfam00491 Arginase | pfam10415 FumaraseC_C | pfam02014 Reeler	-	-	-	-	-	-	-	cytosol	mitochondria	cytosol	7070|Tribolium castaneum	Tribolium	Tenebrionidae	Coleoptera	Insecta	Arthropoda	Metazoa	Eukaryota
TRINITY_DN42320_c0_g3_i3	B	MRT	-2.48276	5.32756	5.96916e-09	1.04597e-07	49.677	58.32	37.253	48.4167	9.886	8.53	9.208	1192	gi|189239814|ref|XP_001812376.1| PREDICTED: leucine-rich repeat-containing protein 51	173	6.83e-61	236.361	-	-	-	-	pfam13855 LRR_8 | pfam12799 LRR_4	1	i 25-42 o	-	-	-	-	-	cytosol	cytosol	peroxisome	7070|Tribolium castaneum	Tribolium	Tenebrionidae	Coleoptera	Insecta	Arthropoda	Metazoa	Eukaryota
TRINITY_DN44207_c2_g2_i1	B	MRT	-2.94085	3.87495	6.13056e-09	1.07216e-07	9.032	9.907	11.67	10.203	1.293	1.517	1.405	1926	-	-	-	-	-	-	-	-	-	1	i 5-27 o	-	-	-	-	-	extracellular	extracellular	plasma membrane	-	-	-	-	-	-	-	-
TRINITY_DN45809_c2_g2_i2	B	MRT	-2.92861	6.82326	6.22521e-09	1.08766e-07	60.792	66.004	25.168	50.6547	7.648	6.558	7.103	2823	gi|642912487|ref|XP_008200885.1| PREDICTED: protein hu-li tai shao isoform X3	628	0	1370.09	GO:0032092 positive regulation of protein binding | GO:0048873 homeostasis of number of cells within a tissue | GO:0051297 centrosome organization | GO:0030721 spectrosome organization | GO:0007527 adult somatic muscle development | GO:0006884 cell volume homeostasis | GO:0051017 actin filament bundle assembly | GO:0045214 sarcomere organization | GO:0008302 female germline ring canal formation, …	GO:0005884 actin filament | GO:0035183 female germline ring canal inner rim | GO:0045170 spectrosome | GO:0045169 fusome | GO:0008290 F-actin capping protein complex | GO:0005811 lipid particle | GO:0005886 plasma membrane | GO:0005634 nucleus	GO:0030507 spectrin binding | GO:0005198 structural molecule activity | GO:0046982 protein heterodimerization activity | GO:0051015 actin filament binding | GO:0042803 protein homodimerization activity | GO:0008134 transcription factor binding	-	pfam00596 Aldolase_II	-	-	-	-	-	-	-	cytosol	nuclear	nuclear	7070|Tribolium castaneum	Tribolium	Tenebrionidae	Coleoptera	Insecta	Arthropoda	Metazoa	Eukaryota
TRINITY_DN45290_c0_g1_i1	B	MRT	-2.32757	5.9309	6.25763e-09	1.09279e-07	73.892	61.53	51.877	62.433	13.569	12.823	13.196	1346	gi|91085361|ref|XP_971346.1| PREDICTED: zinc carboxypeptidase	406	1.51e-171	594.454	GO:0006508 proteolysis	-	GO:0004181 metallocarboxypeptidase activity | GO:0008270 zinc ion binding	-	pfam00246 Peptidase_M14 | pfam02244 Propep_M14	-	-	-	-	-	-	-	extracellular	cytosol	mitochondria	7070|Tribolium castaneum	Tribolium	Tenebrionidae	Coleoptera	Insecta	Arthropoda	Metazoa	Eukaryota
TRINITY_DN46010_c3_g1_i4	B	MRT	-11.2286	3.02398	6.37545e-09	1.11121e-07	2.083	0.086	1.512	1.227	0	0	0	8563	gi|642929109|ref|XP_008195693.1| PREDICTED: titin-like	2448	7.14e-209	718.391	GO:0007339 binding of sperm to zona pellucida	GO:0005576 extracellular region	-	-	pfam09528 Ehrlichia_rpt | pfam07699 GCC2_GCC3 | pfam00047 ig	1	o 2741-2763 i	-	-	-	-	-	nuclear	chloroplast	nuclear	7070|Tribolium castaneum	Tribolium	Tenebrionidae	Coleoptera	Insecta	Arthropoda	Metazoa	Eukaryota
TRINITY_DN42646_c0_g2_i2	B	MRT	-2.70719	7.48651	6.46785e-09	1.12677e-07	129.656	171.799	73.863	125.106	20.315	20.562	20.4385	1887	gi|642939417|ref|XP_008193344.1| PREDICTED: uncharacterized protein LOC103313005	205	1.83e-76	283.466	-	-	-	-	-	-	-	-	-	-	-	-	extracellular	extracellular	nuclear	7070|Tribolium castaneum	Tribolium	Tenebrionidae	Coleoptera	Insecta	Arthropoda	Metazoa	Eukaryota
TRINITY_DN44994_c5_g1_i3	B	MRT	-2.94132	4.78973	6.48485e-09	1.12864e-07	21.126	20.896	19.338	20.4533	4.085	1.561	2.823	1825	gi|270013984|gb|EFA10432.1| hypothetical protein TcasGA2_TC012675	262	5.23e-94	336.974	-	-	-	-	-	1	i 7-24 o	-	-	-	-	-	cytosol	nuclear	nuclear	7070|Tribolium castaneum	Tribolium	Tenebrionidae	Coleoptera	Insecta	Arthropoda	Metazoa	Eukaryota
TRINITY_DN39745_c1_g6_i4	B	MRT	-2.35546	6.81436	6.57244e-09	1.14058e-07	148.555	208.849	135.621	164.342	33.014	35.195	34.1045	1025	gi|270008834|gb|EFA05282.1| hypothetical protein TcasGA2_TC015439	224	3.01e-118	417.465	GO:0046686 response to cadmium ion | GO:0010091 trichome branching	-	GO:0003779 actin binding | GO:0005509 calcium ion binding	-	pfam13499 EF_hand_5 | pfam13833 EF_hand_6 | pfam13405 EF_hand_4 | pfam00036 efhand | pfam13202 EF_hand_3	-	-	-	-	-	-	-	cytosol	nuclear	nuclear	7070|Tribolium castaneum	Tribolium	Tenebrionidae	Coleoptera	Insecta	Arthropoda	Metazoa	Eukaryota
TRINITY_DN38175_c0_g5_i5	B	MRT	-2.4865	4.52842	6.60179e-09	1.14512e-07	18.872	16.518	15.701	17.0303	3.259	3.165	3.212	1782	gi|195384223|ref|XP_002050817.1| uncharacterized protein Dvir_GJ22360	71	6.3e-19	105.563	-	-	-	-	-	1	i 92-114 o	-	-	-	-	-	cytosol	cytosol	mitochondria	7244|Drosophila virilis	Drosophila	Drosophilidae	Diptera	Insecta	Arthropoda	Metazoa	Eukaryota
TRINITY_DN42955_c3_g1_i1	B	MRT	-2.4539	7.40907	6.60823e-09	1.14568e-07	143.716	157.226	90.078	130.34	25.182	25.461	25.3215	1718	gi|91085729|ref|XP_973435.1| PREDICTED: extracellular signal-regulated kinase 2	481	4.11e-210	722.507	GO:0050709 negative regulation of protein secretion | GO:0034198 cellular response to amino acid starvation | GO:0034389 lipid particle organization | GO:0046777 protein autophosphorylation | GO:0007030 Golgi organization | GO:0009792 embryo development ending in birth or egg hatching | GO:0000165 MAPKKK cascade | GO:0045792 negative regulation of cell size | GO:0002119 nematode larval development	GO:0005789 endoplasmic reticulum membrane | GO:0005635 nuclear envelope	GO:0004707 MAP kinase activity | GO:0005524 ATP binding	2.7.11.24 | 2.7.11.1	pfam00069 Pkinase | pfam07714 Pkinase_Tyr	-	-	-	-	-	-	-	cytosol	cytosol	nuclear	7070|Tribolium castaneum	Tribolium	Tenebrionidae	Coleoptera	Insecta	Arthropoda	Metazoa	Eukaryota
TRINITY_DN20989_c0_g2_i1	B	MRT	-2.41757	7.6515	6.6537e-09	1.15301e-07	1051.35	1353.69	816.888	1073.98	211.177	218.226	214.702	472	-	-	-	-	-	-	-	-	-	1	i 20-42 o	-	-	-	-	-	extracellular	extracellular	extracellular	-	-	-	-	-	-	-	-
TRINITY_DN41576_c2_g2_i4	B	MRT	-10.6984	2.4979	6.76758e-09	1.17105e-07	5.683	4.292	0.553	3.50933	0	0	0	2236	gi|642939614|ref|XP_008193596.1| PREDICTED: protein MAATS1-like	579	7.05e-182	628.754	GO:0030163 protein catabolic process | GO:0006508 proteolysis	GO:0005737 cytoplasm | GO:0000502 proteasome complex	GO:0008233 peptidase activity | GO:0005524 ATP binding | GO:0017111 nucleoside-triphosphatase activity	-	pfam02118 Srg	-	-	-	-	-	-	-	cytosol	cytosol	nuclear	7070|Tribolium castaneum	Tribolium	Tenebrionidae	Coleoptera	Insecta	Arthropoda	Metazoa	Eukaryota
TRINITY_DN41608_c1_g1_i1	B	MRT	-2.45526	9.7378	6.79388e-09	1.17504e-07	2945.11	3465.03	5916.48	4108.88	776.465	792.293	784.379	501	-	-	-	-	-	-	-	-	-	1	o 10-32 i	-	-	-	-	-	extracellular	extracellular	extracellular	-	-	-	-	-	-	-	-
TRINITY_DN44948_c1_g1_i2	B	MRT	-9.62477	4.2789	7.06215e-09	1.21968e-07	0.332	23.023	9.763	11.0393	0	0.022	0.011	2459	gi|91093116|ref|XP_967543.1| PREDICTED: serine/threonine-protein kinase GL21140	572	0	1084.26	GO:0035556 intracellular signal transduction | GO:0006468 protein phosphorylation	-	GO:0005524 ATP binding | GO:0004674 protein serine/threonine kinase activity	2.7.11.1	pfam00069 Pkinase | pfam07714 Pkinase_Tyr | pfam03607 DCX	-	-	-	-	-	-	-	cytosol	cytosol	nuclear	7070|Tribolium castaneum	Tribolium	Tenebrionidae	Coleoptera	Insecta	Arthropoda	Metazoa	Eukaryota
TRINITY_DN37903_c0_g1_i1	B	MRT	-2.47057	6.74335	7.09475e-09	1.22472e-07	77.896	96.779	52.322	75.6657	14.47	14.59	14.53	1844	gi|91076348|ref|XP_966701.1| PREDICTED: COP9 signalosome complex subunit 2	425	1.54e-225	773.729	-	-	-	-	pfam01399 PCI | pfam10075 PCI_Csn8	-	-	-	-	-	-	-	cytosol	nuclear	nuclear	7070|Tribolium castaneum	Tribolium	Tenebrionidae	Coleoptera	Insecta	Arthropoda	Metazoa	Eukaryota
TRINITY_DN45909_c1_g1_i1	B	MRT	-2.69243	5.60777	7.11721e-09	1.22801e-07	74.619	98.254	46.452	73.1083	12.211	11.912	12.0615	1020	gi|270001400|gb|EEZ97847.1| hypothetical protein TcasGA2_TC000217	279	2.84e-63	243.221	GO:0010923 negative regulation of phosphatase activity	-	GO:0019902 phosphatase binding	-	-	-	-	-	-	-	-	-	mitochondria	chloroplast	nuclear	7070|Tribolium castaneum	Tribolium	Tenebrionidae	Coleoptera	Insecta	Arthropoda	Metazoa	Eukaryota
TRINITY_DN40836_c0_g1_i2	B	MRT	-2.51642	7.20193	7.18588e-09	1.23867e-07	615.132	828.212	436.872	626.739	116.306	117.725	117.016	528	gi|642924442|ref|XP_008194299.1| PREDICTED: alpha-crystallin A chain-like	106	1.01e-23	118.826	-	-	-	-	pfam00011 HSP20	-	-	-	-	-	-	-	cytoskeleton	cytosol	nuclear	7070|Tribolium castaneum	Tribolium	Tenebrionidae	Coleoptera	Insecta	Arthropoda	Metazoa	Eukaryota
TRINITY_DN37057_c0_g1_i1	B	MRT	-4.56924	2.63705	7.20711e-09	1.24173e-07	9.948	13.529	8.755	10.744	0.456	0.499	0.4775	964	gi|642913924|ref|XP_008201216.1| PREDICTED: serine protease easter-like	64	1.44e-16	96.8738	-	-	-	-	pfam12032 CLIP	-	-	-	-	-	-	-	extracellular	chloroplast	mitochondria	7070|Tribolium castaneum	Tribolium	Tenebrionidae	Coleoptera	Insecta	Arthropoda	Metazoa	Eukaryota
TRINITY_DN44042_c0_g1_i1	B	MRT	-2.53078	5.79128	7.35073e-09	1.26527e-07	30.67	32.585	18.152	27.1357	5.052	4.943	4.9975	2548	gi|546679645|gb|ERL90076.1| hypothetical protein D910_07431, partial	510	1.05e-77	287.582	-	-	-	-	pfam13166 AAA_13 | pfam09728 Taxilin | pfam01576 Myosin_tail_1 | pfam12008 EcoR124_C | pfam13851 GAS | pfam07926 TPR_MLP1_2 | pfam05791 Bacillus_HBL | pfam00038 Filament | pfam13870 DUF4201 | pfam13863 DUF4200 | pfam06810 Phage_GP20 | pfam13175 AAA_15 | pfam08614 ATG16 | pfam01920 Prefoldin_2 | pfam01540 Lipoprotein_7	-	-	-	-	-	-	-	cytosol	nuclear	nuclear	77166|Dendroctonus ponderosae	Dendroctonus	Curculionidae	Coleoptera	Insecta	Arthropoda	Metazoa	Eukaryota
TRINITY_DN45086_c5_g1_i5	B	MRT	-3.02476	4.73818	7.47877e-09	1.28669e-07	27.492	59.892	27.678	38.354	5.236	4.791	5.0135	1068	gi|170321833|dbj|BAG14261.1| 41 kDa zymogen	283	1.7e-78	288.497	GO:0035007 regulation of melanization defense response | GO:0006508 proteolysis	-	GO:0004252 serine-type endopeptidase activity	-	pfam00089 Trypsin	-	-	-	-	-	-	-	cytosol	nuclear	cytosol	7067|Tenebrio molitor	Tenebrio	Tenebrionidae	Coleoptera	Insecta	Arthropoda	Metazoa	Eukaryota
TRINITY_DN45237_c4_g3_i2	B	MRT	-2.39826	6.76904	7.64269e-09	1.31176e-07	76.899	88.472	52.282	72.551	14.557	14.731	14.644	1933	gi|642933457|ref|XP_008197427.1| PREDICTED: cyclin-dependent kinase-like 4 isoform X1	541	5.73e-191	658.938	GO:0006468 protein phosphorylation | GO:0000281 cytokinesis after mitosis	GO:0005813 centrosome | GO:0005737 cytoplasm | GO:0005634 nucleus	GO:0005524 ATP binding | GO:0004693 cyclin-dependent protein kinase activity	2.7.11.1	pfam00069 Pkinase | pfam07714 Pkinase_Tyr	-	-	-	-	-	-	-	cytosol	cytosol	nuclear	7070|Tribolium castaneum	Tribolium	Tenebrionidae	Coleoptera	Insecta	Arthropoda	Metazoa	Eukaryota
TRINITY_DN40743_c1_g2_i3	B	MRT	-10.6372	2.43841	7.65688e-09	1.31357e-07	1.58	13.049	16.719	10.4493	0	0	0	919	gi|478250790|gb|ENN71282.1| hypothetical protein YQE_12207, partial	202	6.93e-77	283.466	GO:0045006 DNA deamination | GO:0045830 positive regulation of isotype switching | GO:0043928 exonucleolytic nuclear-transcribed mRNA catabolic process involved in deadenylation-dependent decay | GO:0007420 brain development | GO:0071034 CUT catabolic process | GO:0009790 embryo development | GO:0006508 proteolysis | GO:0090305 nucleic acid phosphodiester bond hydrolysis | GO:0006364 rRNA process…	GO:0000176 nuclear exosome (RNase complex) | GO:0016020 membrane | GO:0005730 nucleolus | GO:0000177 cytoplasmic exosome (RNase complex) | GO:0035327 transcriptionally active chromatin	GO:0008236 serine-type peptidase activity | GO:0004527 exonuclease activity | GO:0003723 RNA binding	-	-	-	-	-	-	-	-	-	mitochondria	mitochondria	mitochondria	77166|Dendroctonus ponderosae	Dendroctonus	Curculionidae	Coleoptera	Insecta	Arthropoda	Metazoa	Eukaryota
TRINITY_DN44667_c1_g1_i12	B	MRT	-6.51292	2.36675	7.75882e-09	1.32979e-07	6.141	2.865	1.462	3.48933	0.033	0.054	0.0435	2070	gi|642936812|ref|XP_008199626.1| PREDICTED: nose resistant to fluoxetine protein 6-like	305	1.24e-82	301.76	GO:0008152 metabolic process	-	GO:0016747 transferase activity, transferring acyl groups other than amino-acyl groups	-	-	5	i 7-26 o 176-198 i 241-260 o 280-302 i 323-342 o	-	-	-	-	-	plasma membrane	plasma membrane	plasma membrane	7070|Tribolium castaneum	Tribolium	Tenebrionidae	Coleoptera	Insecta	Arthropoda	Metazoa	Eukaryota
TRINITY_DN46250_c4_g1_i3	B	MRT	-2.67895	4.5094	7.7661e-09	1.3304e-07	37.808	50.253	30.504	39.5217	6.257	6.818	6.5375	918	gi|642928029|ref|XP_008200127.1| PREDICTED: uncharacterized protein LOC103314840	235	1.45e-74	276.606	GO:0008152 metabolic process	-	GO:0003824 catalytic activity	-	pfam00620 RhoGAP	-	-	-	-	-	-	-	extracellular	extracellular	nuclear	7070|Tribolium castaneum	Tribolium	Tenebrionidae	Coleoptera	Insecta	Arthropoda	Metazoa	Eukaryota
TRINITY_DN45342_c1_g2_i5	B	MRT	-2.66063	5.37514	7.94125e-09	1.35911e-07	77.061	96.875	48.744	74.2267	13.612	11.392	12.502	897	gi|269995909|ref|NP_001161777.1| yellow-b precursor	177	8.1e-76	280.265	GO:0006629 lipid metabolic process	-	GO:0020037 heme binding	-	-	1	i 52-74 o	-	-	-	-	-	cytoskeleton	cytosol	nuclear	7070|Tribolium castaneum	Tribolium	Tenebrionidae	Coleoptera	Insecta	Arthropoda	Metazoa	Eukaryota
TRINITY_DN34025_c2_g2_i1	B	MRT	-2.39308	7.51864	8.12976e-09	1.39005e-07	275.787	306.759	185.393	255.98	51.363	52.353	51.858	1061	gi|642936699|ref|XP_008198543.1| PREDICTED: DNA ligase 1-like	159	3.75e-37	163.187	-	-	-	-	pfam14265 DUF4355	-	-	-	-	-	-	-	cytosol	nuclear	nuclear	7070|Tribolium castaneum	Tribolium	Tenebrionidae	Coleoptera	Insecta	Arthropoda	Metazoa	Eukaryota
TRINITY_DN44247_c2_g1_i1	B	MRT	-2.61285	5.82362	8.14736e-09	1.3924e-07	58.476	66.895	34.071	53.1473	8.452	10.059	9.2555	1464	gi|270009986|gb|EFA06434.1| hypothetical protein TcasGA2_TC009315	183	1.28e-78	289.412	GO:0007267 cell-cell signaling	-	-	-	pfam03359 GKAP	1	o 4-26 i	-	-	-	-	-	cytosol	chloroplast	mitochondria	7070|Tribolium castaneum	Tribolium	Tenebrionidae	Coleoptera	Insecta	Arthropoda	Metazoa	Eukaryota
TRINITY_DN42531_c0_g1_i1	B	MRT	-5.94308	2.70864	8.23398e-09	1.40654e-07	15.631	7.377	8.636	10.548	0.337	0	0.1685	1029	gi|91082983|ref|XP_974176.1| PREDICTED: tetratricopeptide repeat protein 19 homolog, mitochondrial	249	1.37e-120	425.24	GO:0055085 transmembrane transport | GO:0030001 metal ion transport | GO:0034551 mitochondrial respiratory chain complex III assembly	GO:0005743 mitochondrial inner membrane	GO:0046873 metal ion transmembrane transporter activity | GO:0005515 protein binding	-	pfam13424 TPR_12 | pfam13414 TPR_11	-	-	-	-	-	-	-	cytosol	cytosol	cytosol_nuclear	7070|Tribolium castaneum	Tribolium	Tenebrionidae	Coleoptera	Insecta	Arthropoda	Metazoa	Eukaryota
TRINITY_DN41716_c0_g2_i9	B	MRT	-3.39627	3.86702	8.32061e-09	1.41999e-07	6.087	8.115	4.812	6.338	0.413	0.867	0.64	2962	gi|270001127|gb|EEZ97574.1| hypothetical protein TcasGA2_TC011436	181	1.22e-21	115.167	-	-	-	-	pfam04825 Rad21_Rec8_N	-	-	-	-	SignalP-noTM	20 - 21	-	extracellular	vacuolar membrane	extracellular	7070|Tribolium castaneum	Tribolium	Tenebrionidae	Coleoptera	Insecta	Arthropoda	Metazoa	Eukaryota
TRINITY_DN42498_c2_g1_i2	B	MRT	-2.41858	6.57309	8.32911e-09	1.42076e-07	123.425	101.857	70.306	98.5293	19.261	19.933	19.597	1340	gi|642915045|ref|XP_008190387.1| PREDICTED: gamma-interferon-inducible lysosomal thiol reductase-like isoform X2	180	2.54e-66	252.825	GO:0007166 cell surface receptor linked signaling pathway | GO:0016567 protein ubiquitination | GO:0023051 regulation of signaling	GO:0005634 nucleus	GO:0004871 signal transducer activity | GO:0001784 phosphotyrosine binding | GO:0005509 calcium ion binding | GO:0004842 ubiquitin-protein ligase activity | GO:0008270 zinc ion binding	-	pfam03227 GILT	-	-	-	-	SignalP-noTM	27 - 28	-	extracellular	chloroplast	extracellular	7070|Tribolium castaneum	Tribolium	Tenebrionidae	Coleoptera	Insecta	Arthropoda	Metazoa	Eukaryota
TRINITY_DN42653_c5_g4_i2	B	MRT	-2.3441	7.7141	8.52101e-09	1.45144e-07	338.025	440.32	617.443	465.263	94.177	98.366	96.2715	772	gi|347964170|ref|XP_310460.5| AGAP000621-PA	233	5.73e-55	217.61	GO:0006508 proteolysis	GO:0005773 vacuole	GO:0004181 metallocarboxypeptidase activity | GO:0008270 zinc ion binding	-	pfam00246 Peptidase_M14	-	-	-	-	-	-	-	cytosol	cytoskeleton	cytosol_nuclear	7165|Anopheles gambiae	Anopheles	Culicidae	Diptera	Insecta	Arthropoda	Metazoa	Eukaryota
TRINITY_DN38621_c0_g1_i3	B	MRT	-2.50102	5.27653	8.59579e-09	1.46279e-07	56.411	58.311	36.156	50.2927	9.56	9.333	9.4465	1127	gi|270012395|gb|EFA08843.1| hypothetical protein TcasGA2_TC006544	355	3.26e-142	497.041	GO:0007019 microtubule depolymerization | GO:0007018 microtubule-based movement | GO:0007067 mitosis | GO:0051983 regulation of chromosome segregation | GO:0008152 metabolic process	GO:0005815 microtubule organizing center | GO:0005739 mitochondrion | GO:0005730 nucleolus | GO:0005874 microtubule | GO:0005871 kinesin complex | GO:0005819 spindle | GO:0000777 condensed chromosome kinetochore | GO:0005886 plasma membrane	GO:0003777 microtubule motor activity | GO:0008017 microtubule binding | GO:0005524 ATP binding	-	pfam00225 Kinesin	-	-	-	-	-	-	-	cytosol	cytosol	nuclear	7070|Tribolium castaneum	Tribolium	Tenebrionidae	Coleoptera	Insecta	Arthropoda	Metazoa	Eukaryota
TRINITY_DN34556_c0_g1_i1	B	MRT	-2.58532	6.55912	8.66533e-09	1.47253e-07	588.448	913.79	460.815	654.351	114.187	119.958	117.072	423	-	-	-	-	-	-	-	-	-	-	-	-	-	-	-	-	mitochondria	chloroplast	mitochondria	-	-	-	-	-	-	-	-
TRINITY_DN36745_c0_g2_i6	B	MRT	-2.52078	7.4849	8.74107e-09	1.48461e-07	78.767	75.633	41.867	65.4223	12.189	12.097	12.143	3326	gi|642916215|ref|XP_974065.2| PREDICTED: outer dense fiber protein 2-like	915	3.29e-238	815.803	-	-	-	-	pfam06160 EzrA | pfam01576 Myosin_tail_1 | pfam13868 Trichoplein | pfam02463 SMC_N | pfam05557 MAD | pfam13514 AAA_27 | pfam10174 Cast | pfam05483 SCP-1 | pfam07888 CALCOCO1 | pfam00038 Filament | pfam05914 RIB43A | pfam12795 MscS_porin | pfam05622 HOOK | pfam00769 ERM | pfam08614 ATG16 | pfam04156 IncA | pfam05701 DUF827 | pfam13870 DUF4201 | pfam05911 DUF869 | pfam09787 Golgin_A5 | pfam12718 Tr…	-	-	-	-	-	-	-	cytosol	cytosol	nuclear	7070|Tribolium castaneum	Tribolium	Tenebrionidae	Coleoptera	Insecta	Arthropoda	Metazoa	Eukaryota
TRINITY_DN37407_c0_g1_i4	B	MRT	-2.37651	5.83589	8.75289e-09	1.48461e-07	41.13	54.948	35.454	43.844	9.364	8.552	8.958	1710	gi|91090642|ref|XP_973834.1| PREDICTED: sideroflexin-3	318	3.04e-168	583.478	GO:0030218 erythrocyte differentiation | GO:0055085 transmembrane transport | GO:0006826 iron ion transport	GO:0005743 mitochondrial inner membrane	GO:0008324 cation transmembrane transporter activity	-	pfam03820 Mtc	4	i 127-149 o 173-195 i 255-277 o 292-314 i	-	-	-	-	-	plasma membrane	plasma membrane	plasma membrane	7070|Tribolium castaneum	Tribolium	Tenebrionidae	Coleoptera	Insecta	Arthropoda	Metazoa	Eukaryota
TRINITY_DN40609_c2_g1_i2	B	MRT	-9.52203	1.34121	8.82107e-09	1.49476e-07	5.531	7.885	5.178	6.198	0	0	0	764	-	-	-	-	-	-	-	-	-	1	i 187-209 o	-	-	-	-	-	cytosol	nuclear	nuclear	-	-	-	-	-	-	-	-
TRINITY_DN43679_c0_g4_i5	B	MRT	-2.46144	5.78172	8.95617e-09	1.51481e-07	109.67	143.995	82.954	112.206	22.064	21.321	21.6925	813	gi|91084509|ref|XP_966952.1| PREDICTED: transforming growth factor beta-1-induced transcript 1 protein-like isoform X3	176	2.66e-105	374.476	-	-	GO:0008270 zinc ion binding	-	pfam00412 LIM	-	-	-	-	-	-	-	nuclear	cytosol	mitochondria	7070|Tribolium castaneum	Tribolium	Tenebrionidae	Coleoptera	Insecta	Arthropoda	Metazoa	Eukaryota
TRINITY_DN36050_c1_g1_i1	B	MRT	-2.40083	6.10642	9.09204e-09	1.53706e-07	95.772	107.433	66.432	89.879	18.729	17.462	18.0955	1117	gi|332375680|gb|AEE62981.1| unknown	308	3.68e-85	308.162	-	-	-	-	pfam12799 LRR_4 | pfam13855 LRR_8	-	-	-	-	-	-	-	cytosol	cytosol	nuclear	77166|Dendroctonus ponderosae	Dendroctonus	Curculionidae	Coleoptera	Insecta	Arthropoda	Metazoa	Eukaryota
TRINITY_DN37796_c0_g1_i2	B	MRT	-2.71128	4.61836	9.24508e-09	1.5622e-07	36.317	53.108	29.446	39.6237	6.768	6.081	6.4245	968	gi|189237381|ref|XP_971577.2| PREDICTED: uncharacterized protein LOC660235	173	6.55e-54	214.866	GO:0006099 tricarboxylic acid cycle	-	GO:0003994 aconitate hydratase activity | GO:0051539 4 iron, 4 sulfur cluster binding	-	pfam00400 WD40	-	-	-	-	-	-	-	cytosol	cytosol	nuclear	7070|Tribolium castaneum	Tribolium	Tenebrionidae	Coleoptera	Insecta	Arthropoda	Metazoa	Eukaryota
TRINITY_DN40535_c0_g1_i2	B	MRT	-3.08779	4.22416	9.31854e-09	1.57166e-07	18.908	15.234	8.913	14.3517	2.075	1.517	1.796	1768	-	-	-	-	-	-	-	-	-	1	i 5-27 o	-	-	-	-	-	endoplasmic reticulum	nuclear	nuclear	-	-	-	-	-	-	-	-
TRINITY_DN28562_c0_g2_i1	B	MRT	-2.43597	7.47698	9.3249e-09	1.572e-07	353.494	398.92	226.134	326.183	64.888	63.518	64.203	874	gi|470262001|ref|XP_004360550.1| Ras guanine nucleotide exchange factor Q	86	1.11e-05	61.2018	-	-	-	-	-	-	-	-	-	-	-	-	cytosol	cytosol	nuclear	261658|Dictyostelium fasciculatum	Dictyostelium	-	Dictyosteliida	-	-	-	Eukaryota
TRINITY_DN44548_c1_g1_i5	B	MRT	-2.32803	6.88252	9.49174e-09	1.59938e-07	105.181	95.236	67.776	89.3977	17.936	19.901	18.9185	1723	gi|154416763|ref|XP_001581403.1| viral A-type inclusion protein	448	2.13e-17	100.533	-	-	-	-	pfam02414 Borrelia_orfA | pfam07926 TPR_MLP1_2 | pfam13476 AAA_23 | pfam13851 GAS | pfam12329 TMF_DNA_bd | pfam10368 YkyA | pfam09728 Taxilin | pfam12474 PKK | pfam13863 DUF4200 | pfam06160 EzrA | pfam05701 DUF827 | pfam01920 Prefoldin_2 | pfam11559 ADIP | pfam14282 FlxA	-	-	-	-	-	-	-	cytosol	chloroplast	nuclear	5722|Trichomonas vaginalis	Trichomonas	Trichomonadidae	Trichomonadida	-	-	-	Eukaryota
TRINITY_DN40464_c3_g2_i1	B	MRT	-3.54675	3.63474	9.52954e-09	1.60499e-07	6.078	9.447	5.395	6.97333	0.435	0.824	0.6295	2363	gi|91086573|ref|XP_973162.1| PREDICTED: N-acetyltransferase ESCO2	465	5.5e-179	619.15	GO:0034421 post-translational protein acetylation | GO:0007062 sister chromatid cohesion | GO:0006275 regulation of DNA replication	GO:0000785 chromatin	GO:0016740 transferase activity	-	pfam13880 Acetyltransf_13 | pfam13878 zf-C2H2_3	-	-	-	-	-	-	-	nuclear	chloroplast	nuclear	7070|Tribolium castaneum	Tribolium	Tenebrionidae	Coleoptera	Insecta	Arthropoda	Metazoa	Eukaryota
TRINITY_DN42203_c4_g1_i1	B	MRT	-2.28501	6.01087	9.5422e-09	1.60583e-07	117.284	168.704	138.477	141.488	29.831	31.661	30.746	770	gi|642922745|ref|XP_008193306.1| PREDICTED: ADP-ribosylation factor-like protein 2-binding protein	158	2.19e-57	224.927	GO:0006810 transport	GO:0005643 nuclear pore	-	-	pfam11527 ARL2_Bind_BART	-	-	-	-	-	-	-	cytosol	cytosol	nuclear	7070|Tribolium castaneum	Tribolium	Tenebrionidae	Coleoptera	Insecta	Arthropoda	Metazoa	Eukaryota
TRINITY_DN41816_c3_g1_i2	B	MRT	-4.77443	3.21625	9.54344e-09	1.60583e-07	23.236	44.562	14.269	27.3557	0.63	1.496	1.063	676	-	-	-	-	-	-	-	-	-	-	-	-	-	-	-	-	cytosol	cytosol_nuclear	cytosol	-	-	-	-	-	-	-	-
TRINITY_DN38247_c0_g2_i2	B	MRT	-6.45354	2.55941	9.6648e-09	1.62473e-07	7.587	9.246	1.956	6.263	0.043	0.098	0.0705	1414	gi|91076698|ref|XP_971949.1| PREDICTED: dipeptidyl peptidase 9	281	8.44e-165	572.044	GO:0006508 proteolysis	GO:0016020 membrane	GO:0008236 serine-type peptidase activity	-	-	-	-	-	-	-	-	-	cytosol_nuclear	cytosol	nuclear	7070|Tribolium castaneum	Tribolium	Tenebrionidae	Coleoptera	Insecta	Arthropoda	Metazoa	Eukaryota
TRINITY_DN44712_c5_g1_i5	B	MRT	-9.55562	1.37375	9.69511e-09	1.62907e-07	1.015	0.862	0.583	0.82	0	0	0	4129	gi|642927864|ref|XP_008195430.1| PREDICTED: inhibitor of Bruton tyrosine kinase	1063	0	1299.21	GO:0016567 protein ubiquitination | GO:0061099 negative regulation of protein tyrosine kinase activity | GO:0051209 release of sequestered calcium ion into cytosol	GO:0005737 cytoplasm | GO:0005634 nucleus	GO:0016301 kinase activity | GO:0008270 zinc ion binding | GO:0019901 protein kinase binding | GO:0020037 heme binding | GO:0030292 protein tyrosine kinase inhibitor activity | GO:0004842 ubiquitin-protein ligase activity	-	pfam00651 BTB | pfam12796 Ank_2 | pfam13857 Ank_5 | pfam13637 Ank_4 | pfam00415 RCC1 | pfam00023 Ank | pfam13540 RCC1_2 | pfam13606 Ank_3	-	-	-	-	-	-	-	cytosol	plasma membrane	nuclear	7070|Tribolium castaneum	Tribolium	Tenebrionidae	Coleoptera	Insecta	Arthropoda	Metazoa	Eukaryota
TRINITY_DN44631_c1_g1_i8	B	MRT	-10.3526	2.15683	9.72063e-09	1.63259e-07	0.467	3.047	1.047	1.52033	0	0	0	3878	gi|270013361|gb|EFA09809.1| hypothetical protein TcasGA2_TC011954	655	7.11e-278	947.516	GO:0009699 phenylpropanoid biosynthetic process | GO:0008218 bioluminescence | GO:0055114 oxidation-reduction process	GO:0005737 cytoplasm	GO:0004497 monooxygenase activity	-	pfam13193 DUF4009	-	-	-	-	-	-	-	cytosol	nuclear	nuclear	7070|Tribolium castaneum	Tribolium	Tenebrionidae	Coleoptera	Insecta	Arthropoda	Metazoa	Eukaryota
TRINITY_DN39965_c0_g1_i11	B	MRT	-6.74741	2.30781	9.72609e-09	1.63275e-07	5.782	2.424	10.524	6.24333	0.022	0.087	0.0545	1259	gi|642918656|ref|XP_008191524.1| PREDICTED: RAC serine/threonine-protein kinase	237	9.19e-120	422.496	GO:0006468 protein phosphorylation	-	GO:0005524 ATP binding | GO:0004674 protein serine/threonine kinase activity	-	pfam00169 PH	1	o 261-280 i	-	-	-	-	-	peroxisome	chloroplast	nuclear	7070|Tribolium castaneum	Tribolium	Tenebrionidae	Coleoptera	Insecta	Arthropoda	Metazoa	Eukaryota
TRINITY_DN33056_c0_g1_i1	B	MRT	-2.44194	6.97109	9.82502e-09	1.64859e-07	452.705	585.416	321.449	453.19	86.952	90.995	88.9735	574	-	-	-	-	-	-	-	-	-	-	-	-	-	-	-	-	cytosol	nuclear	nuclear	-	-	-	-	-	-	-	-
TRINITY_DN43848_c0_g1_i3	B	MRT	-2.56694	6.57721	9.9054e-09	1.65975e-07	115.147	122.121	67.726	101.665	21.89	14.655	18.2725	1320	gi|270007730|gb|EFA04178.1| hypothetical protein TcasGA2_TC014427	246	6.15e-40	172.334	-	-	-	-	-	-	-	-	-	-	-	-	cytosol	cytosol	nuclear	7070|Tribolium castaneum	Tribolium	Tenebrionidae	Coleoptera	Insecta	Arthropoda	Metazoa	Eukaryota
TRINITY_DN44351_c2_g3_i12	B	MRT	-2.68739	4.87926	9.91468e-09	1.66054e-07	7.21	11.775	6.097	8.36067	1.358	1.398	1.378	4242	gi|642936542|ref|XP_008198477.1| PREDICTED: gastric triacylglycerol lipase isoform X1	413	9.97e-144	502.072	GO:0016042 lipid catabolic process	-	GO:0016788 hydrolase activity, acting on ester bonds	-	pfam04083 Abhydro_lipase | pfam12697 Abhydrolase_6 | pfam12695 Abhydrolase_5	-	-	-	-	SignalP-noTM	26 - 27	-	extracellular	cytosol	extracellular	7070|Tribolium castaneum	Tribolium	Tenebrionidae	Coleoptera	Insecta	Arthropoda	Metazoa	Eukaryota
TRINITY_DN42653_c1_g2_i1	B	MRT	-2.3438	6.72003	9.92484e-09	1.66121e-07	323.238	362.157	582.404	422.6	83.128	91.451	87.2895	546	-	-	-	-	-	-	-	-	-	-	-	-	-	SignalP-noTM	22 - 23	-	extracellular	extracellular	nuclear	-	-	-	-	-	-	-	-
TRINITY_DN44355_c0_g1_i3	B	MRT	-2.51307	5.58879	9.92794e-09	1.66121e-07	20.21	15.426	11.63	15.7553	2.575	3.284	2.9295	3681	gi|642935135|ref|XP_008197902.1| PREDICTED: vacuolar protein sorting-associated protein 13B isoform X1	1114	0	1510.95	GO:0006508 proteolysis	-	GO:0008237 metallopeptidase activity | GO:0008270 zinc ion binding | GO:0004177 aminopeptidase activity	-	pfam12624 Chorein_N | pfam13175 AAA_15	-	-	-	-	-	-	-	cytosol	nuclear	nuclear	7070|Tribolium castaneum	Tribolium	Tenebrionidae	Coleoptera	Insecta	Arthropoda	Metazoa	Eukaryota
TRINITY_DN46602_c1_g1_i1	B	MRT	-2.14942	11.5183	9.99347e-09	1.67071e-07	16516.9	14631.6	14757.1	15301.9	3723.66	3586.67	3655.16	474	gi|646704158|gb|KDR12496.1| Urokinase-type plasminogen activator	96	1.12e-08	69.8911	-	-	-	-	-	-	-	-	-	-	-	-	extracellular	nuclear	nuclear	136037|Zootermopsis nevadensis	Zootermopsis	Termopsidae	Isoptera	Insecta	Arthropoda	Metazoa	Eukaryota
TRINITY_DN37002_c0_g1_i6	B	MRT	-2.40434	6.92035	9.99915e-09	1.6708e-07	115.021	147.137	82.776	114.978	22.835	23.38	23.1075	1435	gi|642939253|ref|XP_008194780.1| PREDICTED: proton-coupled amino acid transporter 1-like	434	3.45e-135	473.717	-	GO:0016021 integral to membrane	-	-	pfam01490 Aa_trans | pfam13520 AA_permease_2 | pfam03845 Spore_permease | pfam09847 DUF2074 | pfam13346 ABC2_membrane_5 | pfam02687 FtsX | pfam14296 O-ag_pol_Wzy | pfam00689 Cation_ATPase_C | pfam06195 DUF996 | pfam01040 UbiA	10	o 63-80 i 128-150 o 165-184 i 189-211 o 231-253 i 265-287 o 315-332 i 353-375 o 380-402 i 415-437 o	-	-	-	-	-	plasma membrane	cytosol	plasma membrane	7070|Tribolium castaneum	Tribolium	Tenebrionidae	Coleoptera	Insecta	Arthropoda	Metazoa	Eukaryota
TRINITY_DN42359_c1_g2_i5	B	MRT	-2.23299	5.69449	1.02053e-08	1.70365e-07	14.509	18.147	18.824	17.16	3.922	3.783	3.8525	3587	gi|91081233|ref|XP_975636.1| PREDICTED: hormone-sensitive lipase	709	0	1153.77	GO:0006508 proteolysis | GO:0008203 cholesterol metabolic process | GO:0016042 lipid catabolic process	-	GO:0008242 omega peptidase activity | GO:0016298 lipase activity	-	pfam06350 HSL_N | pfam10275 Peptidase_C65 | pfam07859 Abhydrolase_3 | pfam02338 OTU	-	-	-	-	-	-	-	cytoskeleton	cytosol	nuclear	7070|Tribolium castaneum	Tribolium	Tenebrionidae	Coleoptera	Insecta	Arthropoda	Metazoa	Eukaryota
TRINITY_DN39225_c1_g1_i2	B	MRT	-2.53993	4.3342	1.0809e-08	1.8011e-07	12.65	15.761	15.929	14.78	2.499	2.872	2.6855	1802	gi|270008787|gb|EFA05235.1| hypothetical protein TcasGA2_TC015381	476	1.92e-243	833.182	GO:0055114 oxidation-reduction process	-	GO:0080019 fatty-acyl-CoA reductase (alcohol-forming) activity	-	pfam07993 NAD_binding_4 | pfam03015 Sterile | pfam01370 Epimerase	2	o 349-371 i 465-487 o	-	-	-	-	-	plasma membrane	chloroplast	mitochondria	7070|Tribolium castaneum	Tribolium	Tenebrionidae	Coleoptera	Insecta	Arthropoda	Metazoa	Eukaryota
TRINITY_DN43061_c2_g4_i7	B	MRT	-2.54104	4.54952	1.09237e-08	1.81937e-07	14.446	9.485	11.67	11.867	2.292	2.016	2.154	2484	gi|347966127|ref|XP_551275.4| AGAP001546-PA	28	6.92e-06	63.4884	-	-	-	-	-	1	i 88-110 o	-	-	-	-	-	peroxisome	chloroplast	nuclear	7165|Anopheles gambiae	Anopheles	Culicidae	Diptera	Insecta	Arthropoda	Metazoa	Eukaryota
TRINITY_DN44510_c1_g3_i3	B	MRT	-10.0429	1.85099	1.10216e-08	1.83482e-07	6.464	2.386	1.601	3.48367	0	0	0	1534	gi|642929832|ref|XP_008195993.1| PREDICTED: N-acylneuraminate-9-phosphatase	260	1.53e-106	378.592	GO:0008152 metabolic process	-	GO:0016787 hydrolase activity	-	pfam13419 HAD_2 | pfam00702 Hydrolase | pfam13242 Hydrolase_like	-	-	-	-	-	-	-	cytosol	nuclear	nuclear	7070|Tribolium castaneum	Tribolium	Tenebrionidae	Coleoptera	Insecta	Arthropoda	Metazoa	Eukaryota
TRINITY_DN42068_c3_g1_i1	B	MRT	-2.85266	4.58533	1.12215e-08	1.86294e-07	34.055	60.064	30.948	41.689	6.855	5.43	6.1425	924	gi|551605389|ref|XP_005784102.1| hypothetical protein EMIHUDRAFT_112725	23	1.24e-06	64.4031	-	-	-	-	-	-	-	-	-	-	-	-	nuclear	nuclear	nuclear	2903|Emiliania huxleyi	Emiliania	Noelaerhabdaceae	Isochrysidales	-	-	-	Eukaryota
TRINITY_DN30402_c0_g1_i1	B	MRT	-10.2578	2.06363	1.12151e-08	1.86294e-07	4.857	32.058	25.257	20.724	0	0	0	516	gi|91078230|ref|XP_969894.1| PREDICTED: rho GTPase-activating protein 92B	142	3.56e-32	145.809	GO:0007165 signal transduction	GO:0005737 cytoplasm	-	-	-	-	-	-	-	-	-	-	cytosol_nuclear	nuclear	nuclear	7070|Tribolium castaneum	Tribolium	Tenebrionidae	Coleoptera	Insecta	Arthropoda	Metazoa	Eukaryota
TRINITY_DN34887_c0_g1_i2	B	MRT	-2.58304	5.54576	1.12503e-08	1.86686e-07	62.175	100.046	53.883	72.0347	13.808	11.793	12.8005	995	gi|642934973|ref|XP_008196009.1| PREDICTED: cytochrome b5 domain-containing protein 1-like	209	4.81e-93	333.773	-	-	GO:0020037 heme binding	-	pfam00173 Cyt-b5	-	-	-	-	-	-	-	cytosol	cytosol	cytosol_nuclear	7070|Tribolium castaneum	Tribolium	Tenebrionidae	Coleoptera	Insecta	Arthropoda	Metazoa	Eukaryota
TRINITY_DN45073_c4_g1_i2	B	MRT	-2.55879	7.47978	1.14128e-08	1.89207e-07	187.674	257.378	121.797	188.95	34.644	33.732	34.188	1325	gi|270013713|gb|EFA10161.1| hypothetical protein TcasGA2_TC012351	104	8.56e-19	104.649	-	-	-	-	-	-	-	-	-	-	-	-	cytosol	nuclear	nuclear	7070|Tribolium castaneum	Tribolium	Tenebrionidae	Coleoptera	Insecta	Arthropoda	Metazoa	Eukaryota
TRINITY_DN46602_c1_g2_i1	B	MRT	-2.71528	8.04396	1.1421e-08	1.89228e-07	885.702	1218.13	500.073	867.97	146.43	136.39	141.41	610	-	-	-	-	-	-	-	-	pfam00089 Trypsin	-	-	-	-	-	-	-	mitochondria	chloroplast	mitochondria	-	-	-	-	-	-	-	-
TRINITY_DN41761_c0_g2_i4	B	MRT	-2.70433	5.00077	1.14245e-08	1.89228e-07	20.273	21.031	11.275	17.5263	2.455	3.273	2.864	2330	gi|91081945|ref|XP_966990.1| PREDICTED: ATP-binding cassette sub-family F member 2	618	0	1403.94	GO:0006200 ATP catabolic process	GO:0005739 mitochondrion	GO:0005524 ATP binding | GO:0016887 ATPase activity	-	pfam12848 ABC_tran_2 | pfam00005 ABC_tran | pfam13304 AAA_21 | pfam07673 DUF1602	-	-	-	-	-	-	-	nuclear	cytosol	nuclear	7070|Tribolium castaneum	Tribolium	Tenebrionidae	Coleoptera	Insecta	Arthropoda	Metazoa	Eukaryota
TRINITY_DN40765_c0_g1_i1	B	MRT	-2.10729	10.1862	1.15136e-08	1.90527e-07	3696.3	3638.92	3970.41	3768.54	921.331	926.732	924.032	604	-	-	-	-	-	-	-	-	pfam06585 JHBP	-	-	-	-	-	-	-	cytoskeleton	cytosol	cytosol	-	-	-	-	-	-	-	-
TRINITY_DN43477_c0_g1_i9	B	MRT	-9.92868	1.73896	1.16514e-08	1.92477e-07	1.068	1.303	0.346	0.905667	0	0	0	4756	gi|270002435|gb|EEZ98882.1| hypothetical protein TcasGA2_TC004496	805	2.14e-298	1015.66	GO:0006281 DNA repair | GO:0006629 lipid metabolic process	-	-	-	-	-	-	-	-	-	-	-	plasma membrane	chloroplast	nuclear	7070|Tribolium castaneum	Tribolium	Tenebrionidae	Coleoptera	Insecta	Arthropoda	Metazoa	Eukaryota
TRINITY_DN15190_c0_g1_i1	B	MRT	-2.34734	6.95272	1.16905e-08	1.92923e-07	137.081	159.583	95.987	130.884	27.094	27.629	27.3615	1312	gi|357608906|gb|EHJ66206.1| hypothetical protein KGM_06604	145	7.57e-33	149.925	-	-	GO:0003676 nucleic acid binding | GO:0000166 nucleotide binding	-	pfam13855 LRR_8 | pfam12799 LRR_4	-	-	-	-	-	-	-	cytosol	cytosol	nuclear	13037|Danaus plexippus	Danaus	Nymphalidae	Lepidoptera	Insecta	Arthropoda	Metazoa	Eukaryota
TRINITY_DN39961_c0_g2_i3	B	MRT	-9.49806	1.31774	1.16905e-08	1.92923e-07	1.329	1.753	1.047	1.37633	0	0	0	2475	gi|270009795|gb|EFA06243.1| hypothetical protein TcasGA2_TC009100	140	1.74e-40	175.078	GO:0006508 proteolysis	-	GO:0004252 serine-type endopeptidase activity	-	pfam00089 Trypsin	1	o 181-203 i	-	-	-	-	-	plasma membrane	plasma membrane	nuclear	7070|Tribolium castaneum	Tribolium	Tenebrionidae	Coleoptera	Insecta	Arthropoda	Metazoa	Eukaryota
TRINITY_DN46473_c2_g1_i1	B	MRT	-2.42817	7.96205	1.20052e-08	1.97845e-07	1004.99	1470.58	827.431	1101	211.753	224.99	218.371	517	-	-	-	-	-	-	-	-	-	-	-	-	-	-	-	-	extracellular	chloroplast	mitochondria	-	-	-	-	-	-	-	-
TRINITY_DN46578_c0_g1_i2	B	MRT	-4.61298	2.67919	1.20389e-08	1.98126e-07	6.608	4.934	3.29	4.944	0.196	0.217	0.2065	1826	gi|91093246|ref|XP_969224.1| PREDICTED: translational activator GCN1, partial	587	0	1122.67	GO:0007264 small GTPase mediated signal transduction	-	GO:0005525 GTP binding	-	pfam13513 HEAT_EZ | pfam13646 HEAT_2	-	-	-	-	-	-	-	peroxisome	chloroplast	cytosol	7070|Tribolium castaneum	Tribolium	Tenebrionidae	Coleoptera	Insecta	Arthropoda	Metazoa	Eukaryota
TRINITY_DN38314_c1_g1_i2	B	MRT	-2.60334	7.06384	1.20885e-08	1.98852e-07	120.462	163.454	72.549	118.822	20.663	21.039	20.851	1531	gi|270005901|gb|EFA02349.1| hypothetical protein TcasGA2_TC008019	379	6.59e-162	562.44	GO:0010047 fruit dehiscence | GO:0048235 pollen sperm cell differentiation | GO:0010227 floral organ abscission | GO:0045490 pectin catabolic process | GO:0009901 anther dehiscence	GO:0005576 extracellular region	GO:0004650 polygalacturonase activity	-	pfam05914 RIB43A | pfam13868 Trichoplein	-	-	-	-	-	-	-	cytosol_nuclear	cytosol	nuclear	7070|Tribolium castaneum	Tribolium	Tenebrionidae	Coleoptera	Insecta	Arthropoda	Metazoa	Eukaryota
TRINITY_DN45544_c1_g5_i3	B	MRT	-9.6069	1.42442	1.21246e-08	1.99355e-07	1.194	2.74	2.283	2.07233	0	0	0	1862	gi|91084141|ref|XP_969980.1| PREDICTED: flagellar attachment zone protein 1	450	1.23e-134	471.888	-	-	-	-	pfam12329 TMF_DNA_bd | pfam04849 HAP1_N | pfam13851 GAS | pfam07888 CALCOCO1 | pfam13870 DUF4201 | pfam03105 SPX | pfam08614 ATG16 | pfam12718 Tropomyosin_1 | pfam00261 Tropomyosin | pfam05010 TACC | pfam07321 YscO | pfam13476 AAA_23 | pfam13863 DUF4200 | pfam09728 Taxilin | pfam09738 DUF2051	-	-	-	-	-	-	-	plasma membrane	nuclear	nuclear	7070|Tribolium castaneum	Tribolium	Tenebrionidae	Coleoptera	Insecta	Arthropoda	Metazoa	Eukaryota
TRINITY_DN41939_c1_g1_i2	B	MRT	-6.71253	1.86521	1.2141e-08	1.99533e-07	17.633	33.524	23.34	24.8323	0.456	0	0.228	442	-	-	-	-	-	-	-	-	-	-	-	-	-	-	-	-	cytosol	nuclear	nuclear	-	-	-	-	-	-	-	-
TRINITY_DN46644_c0_g1_i4	B	MRT	-10.0102	1.81909	1.24478e-08	2.04111e-07	1.58	2.319	0.514	1.471	0	0	0	3186	gi|270004923|gb|EFA01371.1| hypothetical protein TcasGA2_TC010356	533	1.53e-175	607.716	GO:0007155 cell adhesion	GO:0016021 integral to membrane	-	-	pfam06636 DUF1157 | pfam11186 DUF2972 | pfam05316 VAR1 | pfam06227 Poxvirus	-	-	-	-	-	-	-	cytosol	cytosol	mitochondria	7070|Tribolium castaneum	Tribolium	Tenebrionidae	Coleoptera	Insecta	Arthropoda	Metazoa	Eukaryota
TRINITY_DN46673_c4_g1_i2	B	MRT	-2.65596	4.6593	1.25897e-08	2.06154e-07	29.108	29.701	17.233	25.3473	4.389	4.173	4.281	1390	gi|966648236|gb|KTF83146.1| hypothetical protein cypCar_00039960	221	7.08e-06	62.5738	-	-	-	-	pfam13870 DUF4201	-	-	-	-	-	-	-	mitochondria	cytosol	nuclear	7962|Cyprinus carpio	Cyprinus	Cyprinidae	Cypriniformes	Actinopteri	Chordata	Metazoa	Eukaryota
TRINITY_DN39067_c0_g1_i1	B	MRT	-2.49667	7.64242	1.27244e-08	2.08171e-07	116.287	148.632	74.11	113.01	20.999	21.657	21.328	2239	gi|91076982|ref|XP_975461.1| PREDICTED: uncharacterized protein LOC664358	689	8.06e-268	914.13	-	-	GO:0005509 calcium ion binding	-	pfam13175 AAA_15 | pfam05316 VAR1	-	-	-	-	-	-	-	cytosol	chloroplast	mitochondria	7070|Tribolium castaneum	Tribolium	Tenebrionidae	Coleoptera	Insecta	Arthropoda	Metazoa	Eukaryota
TRINITY_DN45152_c2_g2_i1	B	MRT	-2.39982	7.49137	1.28871e-08	2.10434e-07	247.829	272.851	156.856	225.845	45.834	45.297	45.5655	1150	-	-	-	-	-	-	-	-	-	1	i 13-30 o	-	-	-	-	-	mitochondria	chloroplast	mitochondria	-	-	-	-	-	-	-	-
TRINITY_DN39172_c3_g3_i1	B	MRT	-2.34521	5.39302	1.2892e-08	2.10434e-07	53.116	70.354	48.784	57.418	11.657	12.324	11.9905	1076	gi|642924624|ref|XP_008194368.1| PREDICTED: uncharacterized protein LOC103313275	127	5.96e-30	140.321	-	-	-	-	-	-	-	-	-	-	-	-	mitochondria	chloroplast	mitochondria	7070|Tribolium castaneum	Tribolium	Tenebrionidae	Coleoptera	Insecta	Arthropoda	Metazoa	Eukaryota
TRINITY_DN45987_c1_g1_i1	B	MRT	-2.66551	6.4125	1.30289e-08	2.12381e-07	22.643	17.754	9.555	16.6507	2.803	2.786	2.7945	6031	gi|642930425|ref|XP_008196395.1| PREDICTED: dynein beta chain, ciliary-like isoform X1	1905	0	2849.11	GO:0006200 ATP catabolic process | GO:0006508 proteolysis | GO:0007018 microtubule-based movement	GO:0030286 dynein complex	GO:0003777 microtubule motor activity | GO:0005524 ATP binding | GO:0016887 ATPase activity | GO:0004252 serine-type endopeptidase activity	-	pfam08393 DHC_N2 | pfam08385 DHC_N1 | pfam06160 EzrA | pfam00435 Spectrin	-	-	-	-	-	-	-	cytosol	cytosol	nuclear	7070|Tribolium castaneum	Tribolium	Tenebrionidae	Coleoptera	Insecta	Arthropoda	Metazoa	Eukaryota
TRINITY_DN43575_c0_g1_i3	B	MRT	-2.55152	7.09525	1.37418e-08	2.23091e-07	362.85	468.009	229.217	353.359	72.276	56.342	64.309	700	gi|380017500|ref|XP_003692693.1| PREDICTED: trypsin-1-like	189	2.7e-38	165.931	GO:0006508 proteolysis | GO:0006898 receptor-mediated endocytosis	GO:0016020 membrane | GO:0005615 extracellular space	GO:0005044 scavenger receptor activity | GO:0004252 serine-type endopeptidase activity	-	pfam00089 Trypsin	-	-	-	-	SignalP-noTM	29 - 30	-	extracellular	chloroplast	extracellular	7463|Apis florea	Apis	Apidae	Hymenoptera	Insecta	Arthropoda	Metazoa	Eukaryota
TRINITY_DN42162_c3_g1_i7	B	MRT	-2.48198	6.67617	1.37953e-08	2.2386e-07	38.032	51.757	25.85	38.5463	7.105	7.577	7.341	3223	gi|571798040|ref|YP_008658539.1| hypothetical pox protein-similar to SQPV115	673	1.47e-15	95.5018	GO:0007165 signal transduction	GO:0016020 membrane	GO:0004871 signal transducer activity	-	pfam01576 Myosin_tail_1 | pfam05483 SCP-1 | pfam13175 AAA_15 | pfam10174 Cast | pfam06160 EzrA | pfam07926 TPR_MLP1_2 | pfam13868 Trichoplein | pfam13851 GAS | pfam11559 ADIP | pfam04065 Not3 | pfam09728 Taxilin | pfam13166 AAA_13 | pfam06810 Phage_GP20 | pfam09789 DUF2353 | pfam08703 PLC-beta_C | pfam05701 DUF827 | pfam13949 ALIX_LYPXL_bnd | pfam03962 Mnd1 | pfam13870 DUF4201 | pfam09755 DUF2046…	-	-	-	-	-	-	-	cytosol	cytosol	nuclear	240426|Squirrelpox virus	-	Poxviridae	-	-	-	-	Viruses
TRINITY_DN44300_c2_g1_i2	B	MRT	-2.44132	6.04808	1.40495e-08	2.27807e-07	97.675	137.911	77.035	104.207	20.174	20.638	20.406	973	gi|642926694|ref|XP_008194974.1| PREDICTED: venom allergen 5-like	229	3.64e-26	127.973	-	GO:0005576 extracellular region	-	-	pfam00188 CAP	-	-	-	-	-	-	-	plasma membrane	cytosol	endoplasmic reticulum	7070|Tribolium castaneum	Tribolium	Tenebrionidae	Coleoptera	Insecta	Arthropoda	Metazoa	Eukaryota
TRINITY_DN15395_c0_g1_i1	B	MRT	-7.48247	1.34469	1.40804e-08	2.28177e-07	1.499	1.274	2.658	1.81033	0	0.022	0.011	1992	gi|270011251|gb|EFA07699.1| hypothetical protein TcasGA2_TC002175	347	1.53e-106	378.592	GO:0006468 protein phosphorylation | GO:0035556 intracellular signal transduction | GO:0000226 microtubule cytoskeleton organization | GO:0006182 cGMP biosynthetic process	GO:0005815 microtubule organizing center | GO:0016021 integral to membrane | GO:0000922 spindle pole	GO:0004383 guanylate cyclase activity | GO:0004672 protein kinase activity | GO:0005524 ATP binding	-	-	-	-	-	-	-	-	-	cytosol	cytosol	nuclear	7070|Tribolium castaneum	Tribolium	Tenebrionidae	Coleoptera	Insecta	Arthropoda	Metazoa	Eukaryota
TRINITY_DN46649_c0_g5_i1	B	MRT	-9.51772	1.33671	1.43348e-08	2.32091e-07	13.216	10.731	7.055	10.334	0	0	0	564	gi|752455567|gb|AJG39089.1| PB1	159	3.72e-43	180.566	-	-	-	-	-	-	-	-	-	-	-	-	cytosol	cytosol	nuclear	1608117|Wuhan Louse Fly Virus 3	-	-	-	-	-	-	Viruses
TRINITY_DN42762_c1_g1_i5	B	MRT	-5.97658	2.63165	1.43604e-08	2.32401e-07	2.693	8.297	14.931	8.64033	0.152	0.13	0.141	1163	gi|91090714|ref|XP_975034.1| PREDICTED: 27 kDa hemolymph protein	288	5.29e-121	426.612	-	-	-	-	pfam07165 DUF1397	1	i 20-37 o	-	-	-	-	-	plasma membrane	plasma membrane	endoplasmic reticulum	7070|Tribolium castaneum	Tribolium	Tenebrionidae	Coleoptera	Insecta	Arthropoda	Metazoa	Eukaryota
TRINITY_DN35646_c0_g1_i1	B	MRT	-2.46027	5.36401	1.47812e-08	2.38567e-07	25.373	34.923	20.188	26.828	5.247	5.116	5.1815	1976	gi|332373408|gb|AEE61845.1| unknown	438	3.69e-155	540.031	GO:0055085 transmembrane transport	GO:0016021 integral to membrane	GO:0042302 structural constituent of cuticle	-	pfam07690 MFS_1	11	o 20-42 i 76-98 o 133-155 i 167-189 o 194-216 i 259-281 o 296-318 i 338-355 o 359-381 i 394-416 o 426-448 i	-	-	-	-	-	plasma membrane	plasma membrane	plasma membrane	77166|Dendroctonus ponderosae	Dendroctonus	Curculionidae	Coleoptera	Insecta	Arthropoda	Metazoa	Eukaryota
TRINITY_DN44942_c4_g2_i2	B	MRT	-2.27885	7.24696	1.4796e-08	2.38699e-07	88.517	113.785	73.24	91.8473	21.01	19.207	20.1085	2085	gi|817052959|ref|XP_012259374.1| PREDICTED: limulus clotting factor C-like	491	2.55e-116	411.063	GO:0006468 protein phosphorylation | GO:0006303 double-strand break repair via nonhomologous end joining | GO:0006508 proteolysis | GO:0007186 G-protein coupled receptor signaling pathway	GO:0016020 membrane | GO:0005634 nucleus	GO:0004930 G-protein coupled receptor activity | GO:0003677 DNA binding | GO:0005524 ATP binding | GO:0004677 DNA-dependent protein kinase activity | GO:0004252 serine-type endopeptidase activity	-	pfam00089 Trypsin | pfam00057 Ldl_recept_a | pfam02260 FATC | pfam00084 Sushi	-	-	-	-	-	-	-	extracellular	cytosol	extracellular	37344|Athalia rosae	Athalia	Tenthredinidae	Hymenoptera	Insecta	Arthropoda	Metazoa	Eukaryota
TRINITY_DN42904_c2_g1_i2	B	MRT	-3.42388	5.65663	1.48119e-08	2.38848e-07	47.37	13.394	16.798	25.854	2.683	2.439	2.561	2558	gi|270007730|gb|EFA04178.1| hypothetical protein TcasGA2_TC014427	737	5.87e-86	311.821	-	-	-	-	-	-	-	-	-	-	-	-	nuclear	chloroplast	nuclear	7070|Tribolium castaneum	Tribolium	Tenebrionidae	Coleoptera	Insecta	Arthropoda	Metazoa	Eukaryota
TRINITY_DN45898_c1_g5_i4	B	MRT	-2.45996	8.61093	1.48453e-08	2.3928e-07	338.465	475.3	239.859	351.208	68.875	67.095	67.985	1506	gi|91085661|ref|XP_971409.1| PREDICTED: testis-specific serine/threonine-protein kinase 3	291	1.21e-176	611.375	GO:0006468 protein phosphorylation	-	GO:0005524 ATP binding | GO:0004674 protein serine/threonine kinase activity	2.7.11.1	pfam00069 Pkinase | pfam07714 Pkinase_Tyr	-	-	-	-	-	-	-	cytosol	cytosol	nuclear	7070|Tribolium castaneum	Tribolium	Tenebrionidae	Coleoptera	Insecta	Arthropoda	Metazoa	Eukaryota
TRINITY_DN42832_c0_g2_i10	B	MRT	-2.52759	6.02415	1.50347e-08	2.42116e-07	68.72	88.53	44.16	67.1367	12.178	12.617	12.3975	1350	gi|642927429|ref|XP_008195270.1| PREDICTED: uncharacterized protein LOC103313546 isoform X1	373	3.01e-46	191.999	-	-	-	-	-	-	-	-	-	-	-	-	nuclear	nuclear	nuclear	7070|Tribolium castaneum	Tribolium	Tenebrionidae	Coleoptera	Insecta	Arthropoda	Metazoa	Eukaryota
TRINITY_DN46044_c1_g4_i4	B	MRT	-3.21925	3.79318	1.5352e-08	2.46674e-07	6.222	7.646	4.417	6.095	0.554	0.835	0.6945	2906	gi|642910211|ref|XP_008198422.1| PREDICTED: cation-independent mannose-6-phosphate receptor	740	1.57e-160	557.867	GO:0006810 transport	GO:0016021 integral to membrane | GO:0005737 cytoplasm	GO:0003779 actin binding | GO:0005215 transporter activity	-	pfam00878 CIMR	1	o 750-772 i	-	-	-	-	-	cytosol	nuclear	nuclear	7070|Tribolium castaneum	Tribolium	Tenebrionidae	Coleoptera	Insecta	Arthropoda	Metazoa	Eukaryota
TRINITY_DN37581_c0_g1_i1	B	MRT	-2.95052	3.8155	1.54658e-08	2.48392e-07	8.772	10.75	12.431	10.651	1.293	1.615	1.454	1793	gi|383866011|ref|XP_003708465.1| PREDICTED: SET and MYND domain-containing protein 4-like isoform X1	305	2.95e-33	151.754	-	-	GO:0046872 metal ion binding	-	pfam01753 zf-MYND	-	-	-	-	-	-	-	cytosol	cytosol	nuclear	143995|Megachile rotundata	Megachile	Megachilidae	Hymenoptera	Insecta	Arthropoda	Metazoa	Eukaryota
TRINITY_DN40769_c0_g1_i3	B	MRT	-9.49585	1.31543	1.57914e-08	2.53282e-07	2.963	3.085	1.749	2.599	0	0	0	1434	gi|91093353|ref|XP_969001.1| PREDICTED: alkylglycerol monooxygenase	215	1.37e-48	199.317	GO:0006633 fatty acid biosynthetic process | GO:0055114 oxidation-reduction process	GO:0016021 integral to membrane	GO:0016491 oxidoreductase activity | GO:0005506 iron ion binding	-	-	3	o 20-39 i 51-73 o 107-124 i	-	-	-	-	-	plasma membrane	chloroplast	plasma membrane	7070|Tribolium castaneum	Tribolium	Tenebrionidae	Coleoptera	Insecta	Arthropoda	Metazoa	Eukaryota
TRINITY_DN43133_c0_g1_i1	B	MRT	-2.40609	5.29308	1.59159e-08	2.55051e-07	61.403	102.02	95.147	86.19	16.795	17.549	17.172	775	-	-	-	-	-	-	-	-	-	-	-	-	-	-	-	-	mitochondria	nuclear	mitochondria	-	-	-	-	-	-	-	-
TRINITY_DN45439_c14_g2_i1	B	MRT	-2.45091	5.93805	1.63378e-08	2.61231e-07	44.874	41.85	25.059	37.261	7.442	7.078	7.26	2096	gi|848848256|ref|XP_012842269.1| PREDICTED: protein NETWORKED 4B	360	2.89e-05	61.2018	-	-	-	-	pfam10174 Cast | pfam13166 AAA_13 | pfam05557 MAD | pfam13949 ALIX_LYPXL_bnd | pfam01576 Myosin_tail_1 | pfam08647 BRE1 | pfam02403 Seryl_tRNA_N | pfam12718 Tropomyosin_1 | pfam07200 Mod_r | pfam13476 AAA_23 | pfam13851 GAS | pfam13175 AAA_15 | pfam09728 Taxilin | pfam03962 Mnd1 | pfam11559 ADIP | pfam00038 Filament | pfam04108 APG17 | pfam13870 DUF4201 | pfam03885 DUF327 | pfam07106 TBPIP | pfam…	-	-	-	-	-	-	-	cytosol	cytosol	nuclear	4155|Erythranthe guttata	Erythranthe	Phrymaceae	Lamiales	-	Streptophyta	Viridiplantae	Eukaryota
TRINITY_DN46780_c7_g4_i7	B	MRT	-7.46147	1.305	1.64057e-08	2.62199e-07	0.979	1.734	1.028	1.247	0.011	0	0.0055	2667	gi|642928750|ref|XP_008199767.1| PREDICTED: uncharacterized protein LOC663132	752	0	1568.12	-	GO:0016020 membrane	-	-	pfam08205 C2-set_2 | pfam13895 Ig_2 | pfam07679 I-set | pfam13927 Ig_3 | pfam00047 ig	1	o 705-727 i	-	-	-	-	-	mitochondria	chloroplast	mitochondria	7070|Tribolium castaneum	Tribolium	Tenebrionidae	Coleoptera	Insecta	Arthropoda	Metazoa	Eukaryota
TRINITY_DN36030_c0_g1_i2	B	MRT	-3.01999	4.1856	1.65377e-08	2.64193e-07	9.463	7.684	17.569	11.572	1.488	1.496	1.492	2104	gi|915174111|ref|XP_013332157.1| Structural maintenance of chromosomes protein	210	0.0647	50.2257	-	-	-	-	-	1	i 7-29 o	-	-	SignalP-noTM	30 - 31	-	extracellular	nuclear	nuclear	68825|Rasamsonia emersonii	Rasamsonia	Trichocomaceae	Eurotiales	Eurotiomycetes	Ascomycota	Fungi	Eukaryota
TRINITY_DN34295_c0_g1_i1	B	MRT	-2.37972	5.92735	1.68488e-08	2.68685e-07	71.189	66.752	43.043	60.328	12.156	12.498	12.327	1383	-	-	-	-	-	-	-	-	pfam00498 FHA	-	-	-	-	-	-	-	extracellular	nuclear	nuclear	-	-	-	-	-	-	-	-
TRINITY_DN27549_c0_g1_i2	B	MRT	-2.50782	5.45206	1.69931e-08	2.70746e-07	116.601	141.571	77.944	112.039	19.315	22.687	21.001	703	gi|645007098|ref|XP_008216119.1| PREDICTED: serine protease 102 isoform X1	197	2.16e-35	156.785	GO:0006508 proteolysis | GO:0006898 receptor-mediated endocytosis	GO:0016020 membrane | GO:0005615 extracellular space	GO:0005044 scavenger receptor activity | GO:0004252 serine-type endopeptidase activity	-	pfam00089 Trypsin	-	-	-	-	-	-	-	cytosol	chloroplast	mitochondria	7425|Nasonia vitripennis	Nasonia	Pteromalidae	Hymenoptera	Insecta	Arthropoda	Metazoa	Eukaryota
TRINITY_DN44601_c3_g1_i1	B	MRT	-2.52126	6.65571	1.72122e-08	2.74116e-07	133.597	181.39	85.622	133.536	25.562	24.02	24.791	1110	gi|91080761|ref|XP_967416.1| PREDICTED: uncharacterized protein LOC655761	319	1.54e-77	285.753	-	-	-	-	-	-	-	-	-	-	-	-	mitochondria	nuclear	nuclear	7070|Tribolium castaneum	Tribolium	Tenebrionidae	Coleoptera	Insecta	Arthropoda	Metazoa	Eukaryota
TRINITY_DN43008_c5_g1_i6	B	MRT	-9.50932	1.32877	1.74406e-08	2.7714e-07	2.568	1.198	2.174	1.98	0	0	0	1824	gi|270007921|gb|EFA04369.1| hypothetical protein TcasGA2_TC014667	86	8.17e-29	137.577	-	-	-	-	-	-	-	-	-	-	-	-	mitochondria	nuclear	extracellular	7070|Tribolium castaneum	Tribolium	Tenebrionidae	Coleoptera	Insecta	Arthropoda	Metazoa	Eukaryota
TRINITY_DN41765_c0_g1_i2	B	MRT	-2.46193	6.9313	1.7494e-08	2.77867e-07	36.263	35.824	19.338	30.475	5.888	5.897	5.8925	4720	gi|642937332|ref|XP_008198790.1| PREDICTED: WD repeat-containing protein 96	1517	0	1328.93	-	-	-	-	-	-	-	-	-	-	-	-	cytosol	cytosol	nuclear	7070|Tribolium castaneum	Tribolium	Tenebrionidae	Coleoptera	Insecta	Arthropoda	Metazoa	Eukaryota
TRINITY_DN42181_c3_g2_i4	B	MRT	-9.40294	1.22499	1.75156e-08	2.78087e-07	4.534	3.737	3.231	3.834	0	0	0	1008	-	-	-	-	-	-	-	-	-	-	-	-	-	-	-	-	mitochondria	mitochondria	mitochondria	-	-	-	-	-	-	-	-
TRINITY_DN45970_c2_g2_i1	B	MRT	-2.49057	5.65126	1.75316e-08	2.78218e-07	90.331	103.744	56.748	83.6077	14.514	17.191	15.8525	937	-	-	-	-	-	-	-	-	-	-	-	-	-	-	-	-	extracellular	nuclear	nuclear	-	-	-	-	-	-	-	-
TRINITY_DN43167_c0_g1_i1	B	MRT	-2.30299	6.23384	1.75511e-08	2.78282e-07	299.858	378.292	238.387	305.512	64.812	67.16	65.986	537	gi|952513977|gb|KRT80470.1| hypothetical protein AMK59_7742	119	7.58e-31	141.693	GO:0008152 metabolic process | GO:0006950 response to stress	-	GO:0004792 thiosulfate sulfurtransferase activity	-	pfam00581 Rhodanese	-	-	-	-	-	-	-	mitochondria	chloroplast	mitochondria	1629725|Oryctes borbonicus	Oryctes	Scarabaeidae	Coleoptera	Insecta	Arthropoda	Metazoa	Eukaryota
TRINITY_DN43388_c1_g1_i2	B	MRT	-2.443	5.76593	1.77954e-08	2.81783e-07	122.464	148.46	81.946	117.623	23.216	22.882	23.049	781	gi|270006221|gb|EFA02669.1| hypothetical protein TcasGA2_TC008390	218	1.18e-51	207.549	-	-	-	-	-	-	-	-	-	-	-	-	cytosol	cytosol	nuclear	7070|Tribolium castaneum	Tribolium	Tenebrionidae	Coleoptera	Insecta	Arthropoda	Metazoa	Eukaryota
TRINITY_DN41415_c1_g1_i6	B	MRT	-2.47656	6.21478	1.79544e-08	2.84051e-07	84.809	114.667	57.598	85.6913	16.567	16.215	16.391	1232	gi|91078388|ref|XP_974322.1| PREDICTED: carbonic anhydrase 1	266	4.18e-145	506.645	GO:0044070 regulation of anion transport | GO:0015670 carbon dioxide transport | GO:0046903 secretion | GO:0006730 one-carbon metabolic process | GO:2001150 positive regulation of dipeptide transmembrane transport | GO:0002009 morphogenesis of an epithelium | GO:0051453 regulation of intracellular pH	GO:0005829 cytosol | GO:0045177 apical part of cell | GO:0005886 plasma membrane	GO:0004089 carbonate dehydratase activity | GO:0008270 zinc ion binding	4.2.1.1	pfam00194 Carb_anhydrase	-	-	-	-	-	-	-	cytosol	cytosol	cytosol	7070|Tribolium castaneum	Tribolium	Tenebrionidae	Coleoptera	Insecta	Arthropoda	Metazoa	Eukaryota
TRINITY_DN35646_c0_g1_i4	B	MRT	-2.58313	7.5486	1.8174e-08	2.87398e-07	121.243	181.467	80.473	127.728	23.053	22.383	22.718	1911	gi|332373408|gb|AEE61845.1| unknown	438	3.69e-155	540.031	GO:0055085 transmembrane transport	GO:0016021 integral to membrane	GO:0042302 structural constituent of cuticle	-	pfam07690 MFS_1	11	o 20-39 i 75-97 o 132-154 i 166-188 o 193-215 i 258-280 o 295-317 i 337-354 o 358-380 i 393-415 o 425-447 i	-	-	-	-	-	plasma membrane	plasma membrane	plasma membrane	77166|Dendroctonus ponderosae	Dendroctonus	Curculionidae	Coleoptera	Insecta	Arthropoda	Metazoa	Eukaryota
TRINITY_DN37980_c0_g1_i2	B	MRT	-2.5811	5.61248	1.82693e-08	2.88778e-07	78.686	107.174	52.173	79.3443	14.796	13.484	14.14	958	gi|642935788|ref|XP_008198174.1| PREDICTED: uncharacterized protein C4orf22 homolog	181	5.53e-87	313.65	-	-	-	-	-	-	-	-	-	-	-	-	cytosol	cytosol	nuclear	7070|Tribolium castaneum	Tribolium	Tenebrionidae	Coleoptera	Insecta	Arthropoda	Metazoa	Eukaryota
TRINITY_DN42146_c0_g2_i2	B	MRT	-2.36326	6.54043	1.82865e-08	2.88924e-07	49.973	56.212	32.213	46.1327	9.321	9.755	9.538	2496	gi|642926503|ref|XP_008191982.1| PREDICTED: anoctamin-3-like, partial	583	5.73e-191	658.938	GO:0042391 regulation of membrane potential	GO:0005886 plasma membrane | GO:0016021 integral to membrane	GO:0005254 chloride channel activity	-	pfam04547 Anoctamin | pfam14093 DUF4271 | pfam08395 7tm_7 | pfam04276 DUF443 | pfam10325 7TM_GPCR_Srz	8	o 226-248 i 296-315 o 365-396 i 452-474 o 503-525 i 564-586 o 628-650 i 713-735 o	-	-	-	-	-	plasma membrane	chloroplast	plasma membrane	7070|Tribolium castaneum	Tribolium	Tenebrionidae	Coleoptera	Insecta	Arthropoda	Metazoa	Eukaryota
TRINITY_DN35408_c0_g1_i6	B	MRT	-3.19332	3.89086	1.84321e-08	2.91096e-07	13.198	20.877	11.057	15.044	2.064	1.442	1.753	1411	gi|642916135|ref|XP_008190901.1| PREDICTED: PQ-loop repeat-containing protein 3	99	7.12e-21	111.509	-	-	-	-	pfam04193 PQ-loop	3	o 30-52 i 59-76 o 80-102 i	-	-	-	-	-	plasma membrane	plasma membrane	plasma membrane	7070|Tribolium castaneum	Tribolium	Tenebrionidae	Coleoptera	Insecta	Arthropoda	Metazoa	Eukaryota
TRINITY_DN46171_c2_g2_i2	B	MRT	-3.22203	3.49365	1.87591e-08	2.96001e-07	3.843	3.535	2.747	3.375	0.402	0.369	0.3855	4141	gi|642924251|ref|XP_008194216.1| PREDICTED: pleckstrin homology domain-containing family G member 5 isoform X1	958	0	1867.22	GO:0008360 regulation of cell shape | GO:0007155 cell adhesion | GO:0035025 positive regulation of Rho protein signal transduction | GO:0007480 imaginal disc-derived leg morphogenesis | GO:0032319 regulation of Rho GTPase activity	-	GO:0005089 Rho guanyl-nucleotide exchange factor activity	-	pfam00621 RhoGEF | pfam02196 RBD	-	-	-	-	-	-	-	nuclear	nuclear	nuclear	7070|Tribolium castaneum	Tribolium	Tenebrionidae	Coleoptera	Insecta	Arthropoda	Metazoa	Eukaryota
TRINITY_DN43362_c0_g1_i2	B	MRT	-2.27307	8.03944	1.88052e-08	2.96597e-07	281.937	179.857	317.042	259.612	55.926	57.166	56.546	1391	-	-	-	-	-	-	-	-	-	-	-	-	-	-	-	-	extracellular	chloroplast	endoplasmic reticulum	-	-	-	-	-	-	-	-
TRINITY_DN27219_c0_g2_i3	B	MRT	-2.38686	6.15882	1.89219e-08	2.98046e-07	129.719	154.352	89.021	124.364	27.365	23.218	25.2915	903	-	-	-	-	-	-	-	-	-	-	-	-	-	-	-	-	extracellular	cytosol	nuclear	-	-	-	-	-	-	-	-
TRINITY_DN43997_c1_g2_i2	B	MRT	-2.48774	5.47021	1.89816e-08	2.98856e-07	39.774	47.771	26.512	38.019	7.876	6.558	7.217	1566	gi|546682852|gb|ERL92741.1| hypothetical protein D910_10050	455	1.39e-124	438.503	GO:0009072 aromatic amino acid family metabolic process | GO:0032496 response to lipopolysaccharide | GO:0031396 regulation of protein ubiquitination | GO:0043124 negative regulation of I-kappaB kinase/NF-kappaB cascade | GO:0032088 negative regulation of NF-kappaB transcription factor activity | GO:0042110 T cell activation | GO:0007264 small GTPase mediated signal transduction | GO:0006468 prot…	GO:0005737 cytoplasm	GO:0005515 protein binding | GO:0008270 zinc ion binding | GO:0005525 GTP binding | GO:0004334 fumarylacetoacetase activity | GO:0004674 protein serine/threonine kinase activity | GO:0005524 ATP binding	-	pfam13855 LRR_8 | pfam12799 LRR_4 | pfam02203 TarH	-	-	-	-	-	-	-	nuclear	cytosol	nuclear	77166|Dendroctonus ponderosae	Dendroctonus	Curculionidae	Coleoptera	Insecta	Arthropoda	Metazoa	Eukaryota
TRINITY_DN39471_c1_g2_i1	B	MRT	-2.4338	4.82888	1.90288e-08	2.99469e-07	29.171	30.612	20.523	26.7687	5.16	5.365	5.2625	1446	gi|642923566|ref|XP_008193562.1| PREDICTED: zinc finger protein 560	422	1.57e-206	710.616	-	-	GO:0003676 nucleic acid binding | GO:0046872 metal ion binding	-	pfam00096 zf-C2H2 | pfam13465 zf-H2C2_2	-	-	-	-	-	-	-	nuclear	nuclear	nuclear	7070|Tribolium castaneum	Tribolium	Tenebrionidae	Coleoptera	Insecta	Arthropoda	Metazoa	Eukaryota
TRINITY_DN38125_c1_g1_i2	B	MRT	-2.55654	6.31796	1.90954e-08	3.00253e-07	54.831	71.954	32.776	53.187	9.658	9.614	9.636	1945	gi|270002882|gb|EEZ99329.1| hu li tai shao	448	7.08e-90	323.254	-	-	-	-	-	-	-	-	-	-	-	-	cytosol	cytosol	nuclear	7070|Tribolium castaneum	Tribolium	Tenebrionidae	Coleoptera	Insecta	Arthropoda	Metazoa	Eukaryota
TRINITY_DN16080_c0_g1_i1	B	MRT	-2.33569	8.14525	1.92268e-08	3.02057e-07	184.774	216.869	125.265	175.636	35.85	38.197	37.0235	2045	gi|929355972|ref|XP_014087169.1| PREDICTED: kinesin-like protein KIF3A	310	8.71e-66	251.91	GO:0007018 microtubule-based movement | GO:0008152 metabolic process	GO:0005871 kinesin complex | GO:0005874 microtubule	GO:0008017 microtubule binding | GO:0005524 ATP binding | GO:0003777 microtubule motor activity	-	pfam00225 Kinesin | pfam13175 AAA_15 | pfam13879 KIAA1430	-	-	-	-	-	-	-	mitochondria	cytosol	nuclear	104688|Bactrocera oleae	Bactrocera	Tephritidae	Diptera	Insecta	Arthropoda	Metazoa	Eukaryota
TRINITY_DN36905_c0_g1_i1	B	MRT	-2.49682	6.6022	1.94609e-08	3.05202e-07	32.385	38.708	18.834	29.9757	5.508	5.81	5.659	3879	gi|91092924|ref|XP_971718.1| PREDICTED: dynein intermediate chain 3, ciliary	620	1.58e-279	953.004	GO:0008152 metabolic process | GO:0042384 cilium assembly	GO:0005858 axonemal dynein complex	GO:0003777 microtubule motor activity | GO:0003723 RNA binding	-	-	-	-	-	-	-	-	-	cytosol_nuclear	nuclear	nuclear	7070|Tribolium castaneum	Tribolium	Tenebrionidae	Coleoptera	Insecta	Arthropoda	Metazoa	Eukaryota
TRINITY_DN46349_c2_g1_i5	B	MRT	-9.81722	1.63077	2.00739e-08	3.13858e-07	0.386	0.402	1.265	0.684333	0	0	0	5936	gi|642936421|ref|XP_008198427.1| PREDICTED: 5-hydroxytryptamine receptor 1	486	6.54e-300	1020.69	GO:0007213 G-protein coupled acetylcholine receptor signaling pathway	GO:0005887 integral to plasma membrane	GO:0016907 G-protein coupled acetylcholine receptor activity	-	pfam00001 7tm_1 | pfam10320 7TM_GPCR_Srsx | pfam10328 7TM_GPCR_Srx	7	o 53-75 i 88-110 o 125-147 i 168-190 o 218-240 i 373-395 o 410-432 i	-	-	-	-	-	plasma membrane	cytosol	plasma membrane	7070|Tribolium castaneum	Tribolium	Tenebrionidae	Coleoptera	Insecta	Arthropoda	Metazoa	Eukaryota
TRINITY_DN45693_c3_g1_i1	B	MRT	-2.47079	8.97306	2.04375e-08	3.19057e-07	788.162	879.337	443.226	703.575	139.521	131.144	135.332	1062	gi|91077682|ref|XP_974656.1| PREDICTED: cytosol aminopeptidase	297	5.59e-137	479.663	GO:0006508 proteolysis	GO:0005737 cytoplasm	GO:0030145 manganese ion binding | GO:0008235 metalloexopeptidase activity | GO:0004177 aminopeptidase activity	-	pfam02789 Peptidase_M17_N	-	-	-	-	-	-	-	mitochondria	chloroplast	mitochondria	7070|Tribolium castaneum	Tribolium	Tenebrionidae	Coleoptera	Insecta	Arthropoda	Metazoa	Eukaryota
TRINITY_DN46953_c0_g1_i1	B	MRT	-2.5033	5.79991	2.04419e-08	3.19057e-07	79.71	90.024	46.432	72.0553	13.905	13.18	13.5425	1129	gi|91078712|ref|XP_966534.1| PREDICTED: ethanolamine-phosphate cytidylyltransferase	341	2.8e-144	503.901	GO:0009058 biosynthetic process	-	GO:0016779 nucleotidyltransferase activity	-	pfam01467 CTP_transf_2	-	-	-	-	-	-	-	cytosol	cytosol	cytosol	7070|Tribolium castaneum	Tribolium	Tenebrionidae	Coleoptera	Insecta	Arthropoda	Metazoa	Eukaryota
TRINITY_DN28906_c0_g1_i2	B	MRT	-2.33851	6.16051	2.04291e-08	3.19057e-07	53.439	68.994	40.484	54.3057	11.19	11.641	11.4155	1720	gi|91084005|ref|XP_975287.1| PREDICTED: EH domain-containing protein 1-like	531	3.19e-299	1018.4	GO:0072661 protein targeting to plasma membrane | GO:0032456 endocytic recycling | GO:0006184 GTP catabolic process | GO:0016311 dephosphorylation | GO:0051260 protein homooligomerization	GO:0055038 recycling endosome membrane | GO:0030139 endocytic vesicle | GO:0048471 perinuclear region of cytoplasm | GO:0005783 endoplasmic reticulum	GO:0005525 GTP binding | GO:0005509 calcium ion binding | GO:0003924 GTPase activity | GO:0003993 acid phosphatase activity	-	pfam00350 Dynamin_N | pfam12763 efhand_3 | pfam01926 MMR_HSR1 | pfam00036 efhand	-	-	-	-	-	-	-	cytosol	cytosol	nuclear	7070|Tribolium castaneum	Tribolium	Tenebrionidae	Coleoptera	Insecta	Arthropoda	Metazoa	Eukaryota
TRINITY_DN44922_c0_g1_i1	B	MRT	-2.41043	7.05536	2.05158e-08	3.20071e-07	118.747	156.259	81.116	118.707	22.977	24.583	23.78	1509	gi|918340426|gb|KOG00846.1| hypothetical protein OCBIM_22030274mg, partial	27	0.00014	58.4577	-	-	-	-	-	-	-	-	-	-	-	-	nuclear	nuclear	nuclear	37653|Octopus bimaculoides	Octopus	Octopodidae	Octopoda	Cephalopoda	Mollusca	Metazoa	Eukaryota
TRINITY_DN43005_c0_g2_i2	B	MRT	-2.57739	5.07255	2.06245e-08	3.21628e-07	17.176	20.408	10.8	16.128	3.129	2.612	2.8705	2605	gi|642920028|ref|XP_975236.2| PREDICTED: transmembrane protein 41B isoform X1	300	8.68e-150	522.195	-	GO:0016021 integral to membrane	-	-	pfam09335 SNARE_assoc	5	o 86-108 i 149-171 o 181-203 i 249-271 o 300-322 i	-	-	-	-	-	plasma membrane	plasma membrane	plasma membrane	7070|Tribolium castaneum	Tribolium	Tenebrionidae	Coleoptera	Insecta	Arthropoda	Metazoa	Eukaryota
TRINITY_DN46794_c4_g2_i11	B	MRT	-2.3011	5.72961	2.06463e-08	3.21828e-07	13.288	14.602	9.802	12.564	2.542	2.862	2.702	4913	gi|676446902|ref|XP_009051232.1| hypothetical protein LOTGIDRAFT_143178, partial	74	0.00863	54.3417	-	-	-	-	-	-	-	-	-	-	-	-	mitochondria	mitochondria	nuclear	225164|Lottia gigantea	Lottia	Lottiidae	-	Gastropoda	Mollusca	Metazoa	Eukaryota
TRINITY_DN41827_c0_g1_i6	B	MRT	-10.7401	2.54022	2.07628e-08	3.23364e-07	5.647	1.016	16.235	7.63267	0	0	0	1235	gi|91077766|ref|XP_968426.1| PREDICTED: WD repeat domain phosphoinositide-interacting protein 4	309	9.83e-140	488.809	GO:0000045 autophagic vacuole assembly | GO:0006200 ATP catabolic process	GO:0005737 cytoplasm	GO:0032266 phosphatidylinositol-3-phosphate binding | GO:0008026 ATP-dependent helicase activity | GO:0003676 nucleic acid binding | GO:0080025 phosphatidylinositol-3,5-bisphosphate binding | GO:0005524 ATP binding	-	pfam00400 WD40	-	-	-	-	-	-	-	cytosol	cytosol	nuclear	7070|Tribolium castaneum	Tribolium	Tenebrionidae	Coleoptera	Insecta	Arthropoda	Metazoa	Eukaryota
TRINITY_DN42188_c2_g4_i1	B	MRT	-10.2952	2.09945	2.08739e-08	3.24814e-07	2.361	1.705	0.296	1.454	0	0	0	3858	gi|571552976|ref|XP_006562907.1| PREDICTED: microtubule-associated protein futsch-like isoform X1	33	0.000143	59.8298	-	-	-	-	-	1	i 47-64 o	-	-	-	-	-	extracellular	extracellular	extracellular	7460|Apis mellifera	Apis	Apidae	Hymenoptera	Insecta	Arthropoda	Metazoa	Eukaryota
TRINITY_DN36811_c0_g1_i2	B	MRT	-2.55397	5.69624	2.1255e-08	3.29888e-07	308.199	445.695	225.847	326.58	56.328	62.998	59.663	440	gi|478265362|gb|ENN82475.1| hypothetical protein YQE_01150, partial	64	0.0155	49.7684	-	-	-	-	-	-	-	-	-	-	-	-	mitochondria_nuclear	chloroplast	mitochondria	77166|Dendroctonus ponderosae	Dendroctonus	Curculionidae	Coleoptera	Insecta	Arthropoda	Metazoa	Eukaryota
TRINITY_DN43050_c4_g1_i3	B	MRT	-2.45628	4.29518	2.15611e-08	3.34494e-07	6.671	6.496	6.275	6.48067	1.304	1.203	1.2535	3645	gi|91087463|ref|XP_975696.1| PREDICTED: uncharacterized protein LOC664607	581	2.4e-261	892.636	GO:0055085 transmembrane transport | GO:0007019 microtubule depolymerization | GO:0000910 cytokinesis | GO:0045132 meiotic chromosome segregation | GO:0046785 microtubule polymerization | GO:0007018 microtubule-based movement | GO:0007067 mitosis | GO:0008152 metabolic process | GO:0007020 microtubule nucleation | GO:0009792 embryo development ending in birth or egg hatching	GO:0016021 integral to membrane | GO:0005874 microtubule | GO:0005813 centrosome | GO:0005871 kinesin complex	GO:0003777 microtubule motor activity | GO:0008017 microtubule binding | GO:0005524 ATP binding	-	pfam00225 Kinesin	-	-	-	-	-	-	-	nuclear	nuclear	nuclear	7070|Tribolium castaneum	Tribolium	Tenebrionidae	Coleoptera	Insecta	Arthropoda	Metazoa	Eukaryota
TRINITY_DN45810_c2_g1_i3	B	MRT	-2.40341	7.80249	2.2229e-08	3.44114e-07	147.478	176.647	92.716	138.947	27.648	28.301	27.9745	2047	gi|270007918|gb|EFA04366.1| hypothetical protein TcasGA2_TC014663	633	6.65e-235	804.827	-	-	GO:0005509 calcium ion binding	-	pfam06565 DUF1126 | pfam07667 DUF1600	-	-	-	-	-	-	-	cytosol	cytosol	nuclear	7070|Tribolium castaneum	Tribolium	Tenebrionidae	Coleoptera	Insecta	Arthropoda	Metazoa	Eukaryota
TRINITY_DN39267_c5_g1_i2	B	MRT	-2.45176	6.34004	2.27173e-08	3.5122e-07	70.74	84.803	42.687	66.0767	12.634	13.105	12.8695	1629	gi|270010686|gb|EFA07134.1| hypothetical protein TcasGA2_TC010125	290	6.97e-132	462.741	GO:0006468 protein phosphorylation	GO:0009536 plastid	GO:0005524 ATP binding | GO:0004674 protein serine/threonine kinase activity	2.7.11.1	pfam00069 Pkinase | pfam07714 Pkinase_Tyr	-	-	-	-	-	-	-	cytosol	nuclear	nuclear	7070|Tribolium castaneum	Tribolium	Tenebrionidae	Coleoptera	Insecta	Arthropoda	Metazoa	Eukaryota
TRINITY_DN44243_c3_g1_i3	B	MRT	-2.15809	10.3136	2.27588e-08	3.51711e-07	548.818	674.923	507.237	576.993	144.529	129.756	137.142	2671	gi|302833629|ref|XP_002948378.1| hypothetical protein VOLCADRAFT_88657	107	1.11e-13	89.0991	-	-	-	-	-	-	-	-	-	-	-	-	endoplasmic reticulum	extracellular	extracellular	3067|Volvox carteri	Volvox	Volvocaceae	Chlamydomonadales	Chlorophyceae	Chlorophyta	Viridiplantae	Eukaryota
TRINITY_DN45872_c1_g1_i4	B	MRT	-9.93157	1.74154	2.27948e-08	3.52117e-07	1.841	1.054	0.395	1.09667	0	0	0	3992	gi|91089789|ref|XP_968303.1| PREDICTED: activated CDC42 kinase 1	959	0	1537.02	GO:0018108 peptidyl-tyrosine phosphorylation	-	GO:0004713 protein tyrosine kinase activity | GO:0005524 ATP binding	2.7.10.2	pfam07714 Pkinase_Tyr | pfam00069 Pkinase | pfam09027 GTPase_binding	-	-	-	-	-	-	-	nuclear	cytosol	nuclear	7070|Tribolium castaneum	Tribolium	Tenebrionidae	Coleoptera	Insecta	Arthropoda	Metazoa	Eukaryota
TRINITY_DN46952_c2_g1_i2	B	MRT	-2.49671	5.78396	2.30847e-08	3.56288e-07	221.971	177.145	393.434	264.183	52.254	45.362	48.808	503	-	-	-	-	-	-	-	-	-	1	o 15-32 i	-	-	-	-	-	extracellular	cytosol_nuclear	endoplasmic reticulum	-	-	-	-	-	-	-	-
TRINITY_DN45626_c0_g1_i3	B	MRT	-2.58762	5.03743	2.3155e-08	3.5722e-07	84.127	62.45	139.228	95.2683	17.067	16.02	16.5435	661	gi|642928984|ref|XP_008195645.1| PREDICTED: myrosinase 1	217	9.72e-90	322.797	GO:0005975 carbohydrate metabolic process	-	GO:0050422 strictosidine beta-glucosidase activity	-	-	-	-	-	-	-	-	-	cytosol_nuclear	nuclear	cytosol_nuclear	7070|Tribolium castaneum	Tribolium	Tenebrionidae	Coleoptera	Insecta	Arthropoda	Metazoa	Eukaryota
TRINITY_DN46259_c5_g2_i1	B	MRT	-2.54713	6.01225	2.32241e-08	3.58132e-07	132.349	148.948	72.45	117.916	21.944	21.082	21.513	879	gi|669320611|gb|KFD60942.1| hypothetical protein M514_12221	108	0.0184	50.6831	-	-	-	-	-	-	-	-	-	-	-	-	cytoskeleton	cytosol	nuclear	68888|Trichuris suis	Trichuris	Trichuridae	Trichocephalida	Enoplea	Nematoda	Metazoa	Eukaryota
TRINITY_DN42512_c2_g1_i10	B	MRT	-2.53258	8.27579	2.33477e-08	3.59576e-07	104.579	149.935	67.153	107.222	19.728	19.771	19.7495	3498	gi|642934726|ref|XP_008197786.1| PREDICTED: kelch repeat and BTB domain-containing protein 12	423	7.46e-152	529.055	GO:0055114 oxidation-reduction process	-	GO:0020037 heme binding | GO:0016705 oxidoreductase activity, acting on paired donors, with incorporation or reduction of molecular oxygen | GO:0004497 monooxygenase activity | GO:0005506 iron ion binding	-	pfam00067 p450 | pfam07707 BACK | pfam00651 BTB	-	-	-	-	-	-	-	nuclear	nuclear	nuclear	7070|Tribolium castaneum	Tribolium	Tenebrionidae	Coleoptera	Insecta	Arthropoda	Metazoa	Eukaryota
TRINITY_DN31422_c1_g6_i2	B	MRT	-2.46979	12.6174	2.33849e-08	3.59996e-07	16047.2	23822.5	11819.1	17229.6	3363.25	3273.24	3318.24	673	gi|642914382|ref|XP_008201655.1| PREDICTED: uncharacterized protein LOC662758	185	6.27e-40	170.962	GO:0030195 negative regulation of blood coagulation | GO:0006508 proteolysis	GO:0005576 extracellular region	GO:0004252 serine-type endopeptidase activity | GO:0005509 calcium ion binding	-	pfam00089 Trypsin	-	-	-	-	SignalP-noTM	22 - 23	-	extracellular	extracellular	extracellular	7070|Tribolium castaneum	Tribolium	Tenebrionidae	Coleoptera	Insecta	Arthropoda	Metazoa	Eukaryota
TRINITY_DN45055_c1_g3_i1	B	MRT	-4.75647	4.3173	2.34137e-08	3.60285e-07	67.364	333.883	64.584	155.277	6.355	6.2	6.2775	414	gi|91086701|ref|XP_969993.1| PREDICTED: tubulin beta chain	137	4.02e-87	314.108	GO:0051298 centrosome duplication | GO:0051258 protein polymerization | GO:0006184 GTP catabolic process	GO:0005874 microtubule | GO:0005737 cytoplasm	GO:0003924 GTPase activity | GO:0005200 structural constituent of cytoskeleton | GO:0005525 GTP binding	-	pfam00091 Tubulin	-	-	-	-	-	-	-	extracellular	cytosol	cytosol	7070|Tribolium castaneum	Tribolium	Tenebrionidae	Coleoptera	Insecta	Arthropoda	Metazoa	Eukaryota
TRINITY_DN33919_c0_g2_i1	B	MRT	-2.3618	5.1935	2.36022e-08	3.6272e-07	94.56	116.353	77.371	96.0947	18.707	21.093	19.9	688	gi|642913048|ref|XP_008201365.1| PREDICTED: uncharacterized protein LOC103315166	175	1.05e-50	204.347	-	-	-	-	-	-	-	-	-	-	-	-	cytosol	chloroplast	nuclear	7070|Tribolium castaneum	Tribolium	Tenebrionidae	Coleoptera	Insecta	Arthropoda	Metazoa	Eukaryota
TRINITY_DN42959_c0_g1_i8	B	MRT	-9.99972	1.80894	2.37153e-08	3.64148e-07	1.571	4.014	0.84	2.14167	0	0	0	2256	gi|91082165|ref|XP_970726.1| PREDICTED: carnitine O-acetyltransferase isoform X2	623	2.14e-275	939.284	GO:0006635 fatty acid beta-oxidation | GO:0040011 locomotion | GO:0019254 carnitine metabolic process, CoA-linked	GO:0005777 peroxisome | GO:0005739 mitochondrion	GO:0004092 carnitine O-acetyltransferase activity | GO:0005102 receptor binding	-	pfam00755 Carn_acyltransf	-	-	-	-	-	-	-	cytosol	cytosol	nuclear	7070|Tribolium castaneum	Tribolium	Tenebrionidae	Coleoptera	Insecta	Arthropoda	Metazoa	Eukaryota
TRINITY_DN43171_c0_g1_i8	B	MRT	-9.82909	1.64141	2.40365e-08	3.68765e-07	1.706	3.698	0.968	2.124	0	0	0	2050	gi|91091464|ref|XP_973095.1| PREDICTED: threonine aspartase 1	346	1.71e-138	484.693	GO:0007076 mitotic chromosome condensation	-	GO:0004067 asparaginase activity	-	pfam01112 Asparaginase_2	-	-	-	-	-	-	-	cytosol	mitochondria	cytosol_mitochondria	7070|Tribolium castaneum	Tribolium	Tenebrionidae	Coleoptera	Insecta	Arthropoda	Metazoa	Eukaryota
TRINITY_DN44548_c1_g1_i4	B	MRT	-2.50508	4.53811	2.41248e-08	3.69962e-07	21.341	19.766	15.069	18.7253	3.053	3.956	3.5045	1653	gi|154416763|ref|XP_001581403.1| viral A-type inclusion protein	448	2.03e-17	100.533	-	-	-	-	pfam02414 Borrelia_orfA | pfam07926 TPR_MLP1_2 | pfam13476 AAA_23 | pfam13851 GAS | pfam12329 TMF_DNA_bd | pfam10368 YkyA | pfam09728 Taxilin | pfam12474 PKK | pfam13863 DUF4200 | pfam06160 EzrA | pfam05701 DUF827 | pfam01920 Prefoldin_2 | pfam11559 ADIP | pfam14282 FlxA	-	-	-	-	-	-	-	cytosol_nuclear	cytosol	nuclear	5722|Trichomonas vaginalis	Trichomonas	Trichomonadidae	Trichomonadida	-	-	-	Eukaryota
TRINITY_DN42845_c1_g1_i1	B	MRT	-2.62966	6.8999	2.42139e-08	3.71012e-07	83.139	108.928	45.029	79.032	14.09	13.159	13.6245	1965	gi|642926544|ref|XP_008194915.1| PREDICTED: uncharacterized protein LOC103313436	585	5.38e-78	288.04	-	-	-	-	-	-	-	-	-	-	-	-	cytosol	cytosol	nuclear	7070|Tribolium castaneum	Tribolium	Tenebrionidae	Coleoptera	Insecta	Arthropoda	Metazoa	Eukaryota
TRINITY_DN35994_c0_g1_i3	B	MRT	-2.37624	4.68181	2.43404e-08	3.72791e-07	85.177	65.937	64.229	71.781	14.362	14.871	14.6165	664	gi|642913522|ref|XP_008201049.1| PREDICTED: venom allergen 3-like	184	3.12e-60	233.159	GO:0045893 positive regulation of transcription, DNA-dependent | GO:0006406 mRNA export from nucleus	GO:0000124 SAGA complex | GO:0005643 nuclear pore | GO:0005576 extracellular region	GO:0003713 transcription coactivator activity	-	pfam00188 CAP	1	i 12-29 o	-	-	-	-	-	extracellular	extracellular	extracellular	7070|Tribolium castaneum	Tribolium	Tenebrionidae	Coleoptera	Insecta	Arthropoda	Metazoa	Eukaryota
TRINITY_DN34480_c0_g1_i1	B	MRT	-2.41938	7.53977	2.43737e-08	3.73143e-07	137.53	188.432	96.511	140.824	28.321	27.748	28.0345	1733	gi|270010162|gb|EFA06610.1| hypothetical protein TcasGA2_TC009525	529	1.66e-176	610.918	GO:0008152 metabolic process	-	GO:0004386 helicase activity | GO:0003677 DNA binding | GO:0005524 ATP binding | GO:0008270 zinc ion binding	-	pfam13868 Trichoplein | pfam00769 ERM | pfam05914 RIB43A | pfam09728 Taxilin | pfam02841 GBP_C | pfam12474 PKK | pfam13949 ALIX_LYPXL_bnd | pfam13863 DUF4200 | pfam13904 DUF4207 | pfam05672 MAP7 | pfam04065 Not3 | pfam09321 DUF1978 | pfam08598 Sds3 | pfam05405 Mt_ATP-synt_B | pfam13851 GAS | pfam04696 Pinin_SDK_memA | pfam07926 TPR_MLP1_2 | pfam01920 Prefoldin_2 | pfam13476 AAA_23 | pfam05010 TAC…	-	-	-	-	-	-	-	cytosol_nuclear	cytosol	nuclear	7070|Tribolium castaneum	Tribolium	Tenebrionidae	Coleoptera	Insecta	Arthropoda	Metazoa	Eukaryota
TRINITY_DN32404_c0_g1_i1	B	MRT	-2.52463	5.65061	2.44685e-08	3.74434e-07	31.065	23.407	15.138	23.2033	4.106	4.477	4.2915	2685	gi|270007962|gb|EFA04410.1| hypothetical protein TcasGA2_TC014710	869	0	1256.22	GO:0006200 ATP catabolic process | GO:0007018 microtubule-based movement	GO:0030286 dynein complex	GO:0003777 microtubule motor activity | GO:0005509 calcium ion binding | GO:0005524 ATP binding | GO:0016887 ATPase activity	-	-	-	-	-	-	-	-	-	nuclear	cytosol	nuclear	7070|Tribolium castaneum	Tribolium	Tenebrionidae	Coleoptera	Insecta	Arthropoda	Metazoa	Eukaryota
TRINITY_DN46283_c2_g1_i1	B	MRT	-2.60749	5.49513	2.52224e-08	3.8499e-07	60.316	88.348	41.699	63.4543	10.19	12.01	11.1	1065	gi|642934984|ref|XP_008199897.1| PREDICTED: E3 ubiquitin-protein ligase MARCH3-like	212	2.48e-62	240.477	GO:0008152 metabolic process	-	GO:0008270 zinc ion binding | GO:0016874 ligase activity	-	pfam12906 RINGv	2	i 143-165 o 180-202 i	-	-	-	-	-	extracellular	chloroplast	cytosol_nuclear	7070|Tribolium castaneum	Tribolium	Tenebrionidae	Coleoptera	Insecta	Arthropoda	Metazoa	Eukaryota
TRINITY_DN45412_c4_g1_i5	B	MRT	-9.82505	1.63738	2.53166e-08	3.86263e-07	2.9	0.671	1.739	1.77	0	0	0	2432	gi|91088351|ref|XP_971536.1| PREDICTED: ER degradation-enhancing alpha-mannosidase-like protein 3	672	0	1406.68	GO:0006412 translation | GO:0043161 proteasomal ubiquitin-dependent protein catabolic process | GO:0006516 glycoprotein catabolic process | GO:0006986 response to unfolded protein	GO:0005840 ribosome | GO:0005788 endoplasmic reticulum lumen | GO:0016020 membrane	GO:0004569 glycoprotein endo-alpha-1,2-mannosidase activity | GO:0005509 calcium ion binding | GO:0019843 rRNA binding | GO:0003735 structural constituent of ribosome | GO:0004571 mannosyl-oligosaccharide 1,2-alpha-mannosidase activity	-	pfam01532 Glyco_hydro_47 | pfam02225 PA	-	-	-	-	-	-	-	cytoskeleton	cytosol	cytoskeleton	7070|Tribolium castaneum	Tribolium	Tenebrionidae	Coleoptera	Insecta	Arthropoda	Metazoa	Eukaryota
TRINITY_DN45009_c0_g2_i1	B	MRT	-2.35665	8.35749	2.53283e-08	3.86279e-07	220.561	291.812	157.745	223.373	45.334	47.497	46.4155	1889	-	-	-	-	-	-	-	-	-	2	i 27-46 o 89-108 i	-	-	-	-	-	mitochondria	mitochondria	mitochondria	-	-	-	-	-	-	-	-
TRINITY_DN37506_c1_g3_i1	B	MRT	-2.44703	7.49937	2.56708e-08	3.91004e-07	437.002	570.709	286.657	431.456	81.564	87.202	84.383	733	gi|91092976|ref|XP_967368.1| PREDICTED: TPPP family protein CG45057	158	1.74e-71	267.002	-	-	GO:0005509 calcium ion binding	-	pfam05517 p25-alpha	-	-	-	-	-	-	-	mitochondria	chloroplast	mitochondria	7070|Tribolium castaneum	Tribolium	Tenebrionidae	Coleoptera	Insecta	Arthropoda	Metazoa	Eukaryota
TRINITY_DN45693_c3_g3_i1	B	MRT	-2.43309	8.81901	2.57399e-08	3.9189e-07	661.28	889.818	441.477	664.192	130.961	131.22	131.091	1022	gi|91077682|ref|XP_974656.1| PREDICTED: cytosol aminopeptidase	236	9.71e-113	399.172	GO:0006468 protein phosphorylation | GO:0006508 proteolysis	GO:0005737 cytoplasm	GO:0030145 manganese ion binding | GO:0008235 metalloexopeptidase activity | GO:0004672 protein kinase activity | GO:0004177 aminopeptidase activity	-	pfam02789 Peptidase_M17_N	-	-	-	-	-	-	-	mitochondria	mitochondria	mitochondria	7070|Tribolium castaneum	Tribolium	Tenebrionidae	Coleoptera	Insecta	Arthropoda	Metazoa	Eukaryota
TRINITY_DN44498_c2_g1_i3	B	MRT	-3.53551	3.53394	2.58921e-08	3.93709e-07	10.37	14.621	15.899	13.63	1.792	0.694	1.243	1274	gi|86279301|gb|ABC88746.1| chymotrypsin 1	230	8.59e-52	208.921	GO:0006956 complement activation | GO:0006508 proteolysis	GO:0005576 extracellular region	GO:0004252 serine-type endopeptidase activity | GO:0005509 calcium ion binding	-	pfam00089 Trypsin	1	i 21-38 o	-	-	-	-	-	plasma membrane	chloroplast	extracellular	7067|Tenebrio molitor	Tenebrio	Tenebrionidae	Coleoptera	Insecta	Arthropoda	Metazoa	Eukaryota
TRINITY_DN41161_c0_g1_i1	B	MRT	-3.15264	3.75488	2.62321e-08	3.98541e-07	77.815	86.843	49.594	71.4173	8.028	9.029	8.5285	483	gi|826456743|ref|XP_012533367.1| PREDICTED: ATP synthase subunit O, mitochondrial	159	1.17e-31	143.979	GO:0015986 ATP synthesis coupled proton transport	-	GO:0046933 hydrogen ion transporting ATP synthase activity, rotational mechanism	-	pfam00213 OSCP	-	-	-	-	-	-	-	cytosol_nuclear	cytosol	nuclear	307658|Monomorium pharaonis	Monomorium	Formicidae	Hymenoptera	Insecta	Arthropoda	Metazoa	Eukaryota
TRINITY_DN36720_c0_g1_i1	B	MRT	-4.33657	3.84582	2.67611e-08	4.05722e-07	37.682	35.987	8.113	27.2607	1.499	1.387	1.443	897	gi|270001194|gb|EEZ97641.1| hypothetical protein TcasGA2_TC016089	146	6.48e-30	139.863	GO:0008152 metabolic process	-	GO:0016747 transferase activity, transferring acyl groups other than amino-acyl groups	-	-	3	i 13-35 o 59-81 i 121-143 o	-	-	-	-	-	plasma membrane	plasma membrane	plasma membrane	7070|Tribolium castaneum	Tribolium	Tenebrionidae	Coleoptera	Insecta	Arthropoda	Metazoa	Eukaryota
TRINITY_DN43855_c0_g2_i2	B	MRT	-2.49219	10.0285	2.67969e-08	4.06094e-07	1553.54	2081.2	972.805	1535.85	289.547	292.778	291.163	1025	gi|91087941|ref|XP_976355.1| PREDICTED: neurofilament heavy polypeptide-like	154	9.52e-22	113.795	GO:0001666 response to hypoxia | GO:0031639 plasminogen activation | GO:0048008 platelet-derived growth factor receptor signaling pathway | GO:0030178 negative regulation of Wnt receptor signaling pathway | GO:0045861 negative regulation of proteolysis | GO:0014909 smooth muscle cell migration | GO:0007275 multicellular organismal development	GO:0030141 secretory granule | GO:0005615 extracellular space | GO:0009986 cell surface | GO:0045177 apical part of cell	GO:0004252 serine-type endopeptidase activity	-	-	-	-	-	-	-	-	-	mitochondria	nuclear	nuclear	7070|Tribolium castaneum	Tribolium	Tenebrionidae	Coleoptera	Insecta	Arthropoda	Metazoa	Eukaryota
TRINITY_DN46781_c4_g1_i4	B	MRT	-9.50681	1.32688	2.68769e-08	4.07135e-07	2.9	6.228	7.164	5.43067	0	0	0	838	gi|642934498|ref|XP_008197690.1| PREDICTED: hairy/enhancer-of-split related with YRPW motif-like protein	207	1.83e-72	270.204	GO:0006355 regulation of transcription, DNA-dependent	GO:0005634 nucleus	GO:0003677 DNA binding | GO:0046983 protein dimerization activity	-	-	-	-	-	-	-	-	-	cytosol	nuclear	nuclear	7070|Tribolium castaneum	Tribolium	Tenebrionidae	Coleoptera	Insecta	Arthropoda	Metazoa	Eukaryota
TRINITY_DN44132_c4_g1_i1	B	MRT	-2.43636	6.97462	2.68942e-08	4.07225e-07	69.07	71.59	37.203	59.2877	11.863	11.468	11.6655	2621	gi|270010014|gb|EFA06462.1| hypothetical protein TcasGA2_TC009345	717	6.85e-220	754.978	GO:0007338 single fertilization | GO:0048235 pollen sperm cell differentiation	GO:0016021 integral to membrane	-	-	pfam10699 HAP2-GCS1	2	o 673-695 i 734-753 o	-	-	-	-	-	plasma membrane	vacuolar membrane	nuclear	7070|Tribolium castaneum	Tribolium	Tenebrionidae	Coleoptera	Insecta	Arthropoda	Metazoa	Eukaryota
TRINITY_DN39198_c0_g1_i5	B	MRT	-2.41226	5.25452	2.78782e-08	4.21063e-07	13.62	16.738	9.713	13.357	2.618	2.71	2.664	3435	gi|916344501|gb|AKZ17678.1| carboxylesterase CXE18	535	1.48e-259	886.69	GO:0006413 translational initiation | GO:0006367 transcription initiation from RNA polymerase II promoter	GO:0005673 transcription factor TFIIE complex	GO:0003743 translation initiation factor activity	-	pfam00135 COesterase | pfam02186 TFIIE_beta | pfam07859 Abhydrolase_3 | pfam12695 Abhydrolase_5	-	-	-	-	-	-	-	cytosol	cytosol	cytosol	7067|Tenebrio molitor	Tenebrio	Tenebrionidae	Coleoptera	Insecta	Arthropoda	Metazoa	Eukaryota
TRINITY_DN46901_c1_g2_i1	B	MRT	-2.36909	5.89506	2.78986e-08	4.21194e-07	48.968	60.744	34.17	47.9607	9.897	9.853	9.875	1638	gi|91077582|ref|XP_973057.1| PREDICTED: uncharacterized protein LOC661830 isoform X1	402	1.21e-130	458.625	-	-	-	-	pfam00651 BTB	-	-	-	-	-	-	-	cytosol	cytosol	nuclear	7070|Tribolium castaneum	Tribolium	Tenebrionidae	Coleoptera	Insecta	Arthropoda	Metazoa	Eukaryota
TRINITY_DN45512_c0_g1_i7	B	MRT	-3.17236	4.98299	2.79897e-08	4.22215e-07	20.471	19.593	6.63	15.5647	1.814	1.864	1.839	2614	gi|642912121|ref|XP_008200815.1| PREDICTED: spermine oxidase-like	447	9.67e-205	704.671	GO:0030097 hemopoiesis | GO:0055114 oxidation-reduction process	-	GO:0016491 oxidoreductase activity | GO:0003677 DNA binding	-	pfam01593 Amino_oxidase | pfam13450 NAD_binding_8	1	i 13-30 o	-	-	-	-	-	cytosol	cytosol	extracellular	7070|Tribolium castaneum	Tribolium	Tenebrionidae	Coleoptera	Insecta	Arthropoda	Metazoa	Eukaryota
TRINITY_DN25032_c0_g2_i1	B	MRT	-9.52008	1.3396	2.86789e-08	4.32249e-07	4.588	11.603	8.34	8.177	0	0	0	646	gi|642920718|ref|XP_008192534.1| PREDICTED: LYR motif-containing protein 5	79	3.41e-37	162.273	-	-	-	-	pfam05347 Complex1_LYR | pfam13232 Complex1_LYR_1 | pfam13233 Complex1_LYR_2	-	-	-	-	-	-	-	mitochondria	cytosol_nuclear	nuclear	7070|Tribolium castaneum	Tribolium	Tenebrionidae	Coleoptera	Insecta	Arthropoda	Metazoa	Eukaryota
TRINITY_DN44889_c1_g2_i1	B	MRT	-3.26189	7.37992	2.87679e-08	4.33409e-07	42.216	34.712	19.94	32.2893	1.651	5.517	3.584	6278	gi|642918963|ref|XP_008191675.1| PREDICTED: thyroid receptor-interacting protein 11	1890	0	1747.85	-	-	-	-	pfam13175 AAA_15 | pfam13851 GAS | pfam13166 AAA_13 | pfam05701 DUF827 | pfam06160 EzrA | pfam09491 RE_AlwI | pfam08317 Spc7 | pfam07133 Merozoite_SPAM | pfam01920 Prefoldin_2 | pfam11186 DUF2972 | pfam00400 WD40	-	-	-	-	-	-	-	cytosol	cytosol	nuclear	7070|Tribolium castaneum	Tribolium	Tenebrionidae	Coleoptera	Insecta	Arthropoda	Metazoa	Eukaryota
TRINITY_DN46894_c2_g1_i5	B	MRT	-2.75426	9.52265	2.92421e-08	4.40369e-07	80.239	79.657	31.511	63.8023	9.788	10.406	10.097	13318	gi|270004455|gb|EFA00903.1| hypothetical protein TcasGA2_TC003808	4307	0	7807.53	GO:0001539 ciliary or flagellar motility | GO:0003341 cilium movement | GO:0070986 left/right axis specification | GO:0021670 lateral ventricle development | GO:0006200 ATP catabolic process	GO:0005858 axonemal dynein complex | GO:0005874 microtubule | GO:0031514 motile cilium	GO:0003777 microtubule motor activity | GO:0016887 ATPase activity | GO:0005524 ATP binding	-	pfam08393 DHC_N2 | pfam03028 Dynein_heavy | pfam08385 DHC_N1 | pfam12774 AAA_6 | pfam12780 AAA_8 | pfam12781 AAA_9 | pfam12775 AAA_7 | pfam12777 MT | pfam07728 AAA_5	-	-	-	-	-	-	-	plasma membrane	cytosol	nuclear	7070|Tribolium castaneum	Tribolium	Tenebrionidae	Coleoptera	Insecta	Arthropoda	Metazoa	Eukaryota
TRINITY_DN34575_c0_g1_i5	B	MRT	-2.65053	4.71512	2.92552e-08	4.40382e-07	32.349	45.156	22.687	33.3973	6.127	5.203	5.665	1152	gi|270006739|gb|EFA03187.1| hypothetical protein TcasGA2_TC013107	307	2.73e-136	477.376	GO:0006414 translational elongation	GO:0005634 nucleus | GO:0005739 mitochondrion	GO:0003746 translation elongation factor activity	-	pfam00889 EF_TS | pfam00627 UBA	-	-	-	-	-	-	-	mitochondria	chloroplast	cytosol	7070|Tribolium castaneum	Tribolium	Tenebrionidae	Coleoptera	Insecta	Arthropoda	Metazoa	Eukaryota
TRINITY_DN46122_c3_g1_i1	B	MRT	-3.07367	6.72379	2.95512e-08	4.44651e-07	44.883	88.932	25.533	53.116	6.953	6.525	6.739	2558	gi|557165685|emb|CDI82654.1| hypothetical protein, conserved	117	1.87e-05	62.1164	-	-	-	-	-	-	-	-	-	-	-	-	cytosol	cytosol	nuclear	51316|Eimeria praecox	Eimeria	Eimeriidae	Eucoccidiorida	Coccidia	Apicomplexa	-	Eukaryota
TRINITY_DN38972_c2_g1_i1	B	MRT	-2.68658	4.27983	2.96606e-08	4.45925e-07	48.869	63.245	36.936	49.6833	8.452	7.934	8.193	708	-	-	-	-	-	-	-	-	-	2	i 20-42 o 57-79 i	-	-	-	-	-	cytosol	nuclear	mitochondria	-	-	-	-	-	-	-	-
TRINITY_DN27715_c0_g1_i1	B	MRT	-2.3994	5.7229	2.96514e-08	4.45925e-07	42.423	56.596	31.146	43.3883	8.952	8.552	8.752	1615	gi|642927568|ref|XP_008195318.1| PREDICTED: zinc finger MYND domain-containing protein 10 homolog	409	2.24e-195	673.572	-	-	GO:0046872 metal ion binding	-	pfam01753 zf-MYND	-	-	-	-	-	-	-	cytoskeleton	cytosol	nuclear	7070|Tribolium castaneum	Tribolium	Tenebrionidae	Coleoptera	Insecta	Arthropoda	Metazoa	Eukaryota
TRINITY_DN43535_c3_g1_i3	B	MRT	-2.52912	5.39748	2.97361e-08	4.46874e-07	27.572	28.648	14.99	23.7367	4.193	4.574	4.3835	2249	gi|642932229|ref|XP_008194632.1| PREDICTED: uncharacterized protein LOC103313363 isoform X1	495	2.89e-106	377.677	-	-	-	-	-	-	-	-	-	-	-	-	cytosol	nuclear	nuclear	7070|Tribolium castaneum	Tribolium	Tenebrionidae	Coleoptera	Insecta	Arthropoda	Metazoa	Eukaryota
TRINITY_DN36777_c0_g3_i1	B	MRT	-2.60034	5.01713	3.05385e-08	4.57975e-07	23.353	30.688	15.257	23.0993	3.694	4.422	4.058	1839	gi|91079262|ref|XP_972008.1| PREDICTED: ubiquitin carboxyl-terminal hydrolase 35	352	8.57e-123	432.557	GO:0016579 protein deubiquitination | GO:0006511 ubiquitin-dependent protein catabolic process	-	GO:0004843 ubiquitin-specific protease activity	-	-	-	-	-	-	-	-	-	cytosol	cytosol	nuclear	7070|Tribolium castaneum	Tribolium	Tenebrionidae	Coleoptera	Insecta	Arthropoda	Metazoa	Eukaryota
TRINITY_DN39022_c0_g1_i1	B	MRT	-3.81038	4.09334	3.09546e-08	4.63829e-07	7.389	3.392	1.828	4.203	0.293	0.347	0.32	5072	gi|91092686|ref|XP_971550.1| PREDICTED: ATPase inhibitor mai-2, mitochondrial	27	0.00247	56.1711	-	-	-	-	-	1	o 5-27 i	-	-	-	-	-	mitochondria	cytosol	nuclear	7070|Tribolium castaneum	Tribolium	Tenebrionidae	Coleoptera	Insecta	Arthropoda	Metazoa	Eukaryota
TRINITY_DN41362_c2_g3_i1	B	MRT	-2.57436	4.74081	3.12068e-08	4.67406e-07	113.755	114.178	181.441	136.458	30.418	17.646	24.032	488	gi|957848161|ref|XP_014674581.1| PREDICTED: papilin-like, partial	30	0.0001	57.0857	-	-	-	-	pfam00050 Kazal_1 | pfam07648 Kazal_2	1	i 12-31 o	-	-	-	-	-	extracellular	extracellular	endoplasmic reticulum	37621|Priapulus caudatus	Priapulus	Priapulidae	-	-	Priapulida	Metazoa	Eukaryota
TRINITY_DN46452_c0_g2_i2	B	MRT	-2.40495	4.7462	3.12192e-08	4.67406e-07	29.323	29.098	20.425	26.282	5.301	5.225	5.263	1399	-	-	-	-	-	-	-	-	pfam07133 Merozoite_SPAM	-	-	-	-	-	-	-	cytosol	cytosol	nuclear	-	-	-	-	-	-	-	-
TRINITY_DN28175_c0_g1_i2	B	MRT	-9.53982	1.35863	3.17855e-08	4.75291e-07	3.151	7.588	3.666	4.80167	0	0	0	918	-	-	-	-	-	-	-	-	-	-	-	-	-	-	-	-	extracellular	nuclear	nuclear	-	-	-	-	-	-	-	-
TRINITY_DN38621_c0_g3_i7	B	MRT	-2.52225	5.13336	3.18286e-08	4.75738e-07	30.966	37.75	19.812	29.5093	5.041	5.897	5.469	1594	gi|643729629|gb|KDP37417.1| hypothetical protein JCGZ_07944	170	1.59e-12	84.5258	-	-	-	-	pfam12796 Ank_2 | pfam13637 Ank_4 | pfam13857 Ank_5 | pfam00023 Ank	-	-	-	-	-	-	-	cytosol	cytosol	nuclear	180498|Jatropha curcas	Jatropha	Euphorbiaceae	Malpighiales	-	Streptophyta	Viridiplantae	Eukaryota
TRINITY_DN44038_c1_g1_i7	B	MRT	-2.79946	4.57272	3.20361e-08	4.78441e-07	12.695	17.102	7.945	12.5807	2.227	1.615	1.921	2414	gi|270003204|gb|EEZ99651.1| hypothetical protein TcasGA2_TC002408	656	0	1290.06	GO:0007411 axon guidance | GO:0070995 NADPH oxidation | GO:0019417 sulfur oxidation | GO:0048813 dendrite morphogenesis | GO:0045214 sarcomere organization | GO:0016322 neuron remodeling | GO:0030042 actin filament depolymerization	GO:0005829 cytosol | GO:0005856 cytoskeleton | GO:0043195 terminal button | GO:0005886 plasma membrane	GO:0008270 zinc ion binding | GO:0003779 actin binding | GO:0043914 NADPH:sulfur oxidoreductase activity | GO:0016709 oxidoreductase activity, acting on paired donors, with incorporation or reduction of molecular oxygen, NADH or NADPH as one donor, and incorporation of one atom of oxygen	-	pfam00307 CH | pfam11971 CAMSAP_CH	-	-	-	-	-	-	-	cytosol	cytosol	nuclear	7070|Tribolium castaneum	Tribolium	Tenebrionidae	Coleoptera	Insecta	Arthropoda	Metazoa	Eukaryota
TRINITY_DN39392_c0_g1_i1	B	MRT	-2.46005	8.12426	3.22634e-08	4.81325e-07	295.432	426.695	201.49	307.872	61.01	58.261	59.6355	1275	gi|642925151|ref|XP_008194448.1| PREDICTED: uncharacterized protein LOC103313290	342	1.85e-162	564.27	GO:0032504 multicellular organism reproduction | GO:0022008 neurogenesis	GO:0005615 extracellular space	-	-	-	-	-	-	-	-	-	-	cytosol	nuclear	nuclear	7070|Tribolium castaneum	Tribolium	Tenebrionidae	Coleoptera	Insecta	Arthropoda	Metazoa	Eukaryota
TRINITY_DN46098_c4_g4_i6	B	MRT	-9.28968	1.11519	3.22609e-08	4.81325e-07	1.517	2.184	2.006	1.90233	0	0	0	1652	gi|189236706|ref|XP_974173.2| PREDICTED: carbonic anhydrase-related protein 10	128	6.81e-68	257.856	GO:0006278 RNA-dependent DNA replication	GO:0005576 extracellular region	GO:0003964 RNA-directed DNA polymerase activity | GO:0003723 RNA binding | GO:0004089 carbonate dehydratase activity | GO:0008270 zinc ion binding	-	-	-	-	-	-	-	-	-	cytosol	nuclear	nuclear	7070|Tribolium castaneum	Tribolium	Tenebrionidae	Coleoptera	Insecta	Arthropoda	Metazoa	Eukaryota
TRINITY_DN46404_c7_g1_i4	B	MRT	-2.32218	6.71233	3.24449e-08	4.83692e-07	142.405	154.668	88.675	128.583	27.843	26.881	27.362	1165	gi|91090708|ref|XP_974847.1| PREDICTED: uncharacterized protein LOC663720	380	9.19e-120	422.496	GO:0006468 protein phosphorylation	-	GO:0004672 protein kinase activity | GO:0005524 ATP binding	-	pfam12796 Ank_2 | pfam13857 Ank_5 | pfam00023 Ank | pfam13637 Ank_4 | pfam13606 Ank_3	-	-	-	-	-	-	-	cytosol	mitochondria	nuclear	7070|Tribolium castaneum	Tribolium	Tenebrionidae	Coleoptera	Insecta	Arthropoda	Metazoa	Eukaryota
TRINITY_DN40439_c2_g2_i1	B	MRT	-2.58662	5.59313	3.24697e-08	4.83712e-07	90.493	105.613	49.723	81.943	13.818	15.305	14.5615	927	gi|970045459|ref|XP_015084177.1| PREDICTED: probable cyclin-dependent serine/threonine-protein kinase DDB_G0292550, partial	225	7.81e-11	78.1231	-	-	-	-	-	-	-	-	-	-	-	-	nuclear	nuclear	nuclear	28526|Solanum pennellii	Solanum	Solanaceae	Solanales	-	Streptophyta	Viridiplantae	Eukaryota
TRINITY_DN37602_c1_g1_i9	B	MRT	-2.36556	6.74824	3.30784e-08	4.91967e-07	69.151	89.957	47.302	68.8033	13.786	14.655	14.2205	1993	gi|642914918|ref|XP_008190441.1| PREDICTED: WD repeat-containing protein 34-like isoform X1	469	2.47e-177	613.662	-	-	-	-	pfam00400 WD40	-	-	-	-	-	-	-	cytosol	cytosol	nuclear	7070|Tribolium castaneum	Tribolium	Tenebrionidae	Coleoptera	Insecta	Arthropoda	Metazoa	Eukaryota
TRINITY_DN45800_c0_g2_i8	B	MRT	-2.77179	4.63929	3.34193e-08	4.96625e-07	11.402	13.548	7.055	10.6683	1.238	2.07	1.654	2916	gi|91077778|ref|XP_969102.1| PREDICTED: GRAM domain-containing protein 1B-like isoform X1	714	0	1134.57	-	-	-	-	pfam02893 GRAM	1	o 650-672 i	-	-	-	-	-	cytosol	nuclear	nuclear	7070|Tribolium castaneum	Tribolium	Tenebrionidae	Coleoptera	Insecta	Arthropoda	Metazoa	Eukaryota
TRINITY_DN46982_c3_g3_i2	B	MRT	-9.49371	1.3141	3.41175e-08	5.06583e-07	2.128	1.38	3.775	2.42767	0	0	0	1537	-	-	-	-	-	-	-	-	-	-	-	-	-	-	-	-	-	-	-	-	-	-	-	-	-	-	-
TRINITY_DN42039_c1_g2_i2	B	MRT	-2.56652	4.54618	3.44418e-08	5.11187e-07	48.941	61.99	35.494	48.8083	8.886	8.628	8.757	803	gi|270001400|gb|EEZ97847.1| hypothetical protein TcasGA2_TC000217	114	7.97e-16	94.1298	GO:0010923 negative regulation of phosphatase activity	-	GO:0019902 phosphatase binding	-	-	-	-	-	-	-	-	-	cytosol	cytosol_nuclear	nuclear	7070|Tribolium castaneum	Tribolium	Tenebrionidae	Coleoptera	Insecta	Arthropoda	Metazoa	Eukaryota
TRINITY_DN38414_c0_g1_i1	B	MRT	-2.51353	6.10548	3.49359e-08	5.17881e-07	78.875	105.948	49.327	78.05	14.144	15.001	14.5725	1251	gi|91090175|ref|XP_973013.1| PREDICTED: uncharacterized protein C15orf26	259	2.36e-81	297.186	-	-	-	-	-	-	-	-	-	-	-	-	cytosol	nuclear	nuclear	7070|Tribolium castaneum	Tribolium	Tenebrionidae	Coleoptera	Insecta	Arthropoda	Metazoa	Eukaryota
TRINITY_DN38156_c0_g4_i1	B	MRT	-2.40068	7.18031	3.52179e-08	5.21846e-07	88.652	118.03	58.942	88.5413	18.283	17.44	17.8615	2081	gi|642918909|ref|XP_008191651.1| PREDICTED: interaptin-like	299	8.02e-39	169.59	-	-	-	-	pfam13851 GAS | pfam07200 Mod_r | pfam13476 AAA_23 | pfam11559 ADIP | pfam10553 MSV199 | pfam12474 PKK	-	-	-	-	-	-	-	nuclear	cytosol_nuclear	nuclear	7070|Tribolium castaneum	Tribolium	Tenebrionidae	Coleoptera	Insecta	Arthropoda	Metazoa	Eukaryota
TRINITY_DN39832_c0_g2_i1	B	MRT	-2.41225	7.87791	3.55219e-08	5.26133e-07	212.283	270.897	134.05	205.743	42.259	40.105	41.182	1534	gi|642923697|ref|XP_973760.2| PREDICTED: acyl-coenzyme A thioesterase 10, mitochondrial	419	2.34e-161	560.611	-	-	GO:0047617 acyl-CoA hydrolase activity | GO:0003676 nucleic acid binding | GO:0000166 nucleotide binding	-	-	-	-	-	-	-	-	-	extracellular	cytosol	nuclear	7070|Tribolium castaneum	Tribolium	Tenebrionidae	Coleoptera	Insecta	Arthropoda	Metazoa	Eukaryota
TRINITY_DN45312_c0_g2_i1	B	MRT	-2.81141	5.24282	3.55378e-08	5.26152e-07	267.051	440.722	179.356	295.71	48.788	41.926	45.357	405	gi|91086701|ref|XP_969993.1| PREDICTED: tubulin beta chain	134	7.69e-91	326.456	GO:0051258 protein polymerization | GO:0051297 centrosome organization | GO:0006184 GTP catabolic process	GO:0005874 microtubule | GO:0000242 pericentriolar material	GO:0003924 GTPase activity | GO:0005200 structural constituent of cytoskeleton | GO:0005525 GTP binding	-	-	-	-	-	-	-	-	-	extracellular	cytosol	nuclear	7070|Tribolium castaneum	Tribolium	Tenebrionidae	Coleoptera	Insecta	Arthropoda	Metazoa	Eukaryota
TRINITY_DN46240_c3_g1_i7	B	MRT	-9.75308	1.56688	3.56307e-08	5.2731e-07	0.485	0.996	0.267	0.582667	0	0	0	6468	gi|642927507|ref|XP_008195297.1| PREDICTED: Down syndrome cell adhesion molecule-like protein Dscam2	1865	0	4022.63	GO:0007156 homophilic cell adhesion	GO:0005887 integral to plasma membrane	GO:0042802 identical protein binding	-	pfam00041 fn3 | pfam07679 I-set | pfam13895 Ig_2 | pfam13927 Ig_3 | pfam00047 ig	-	-	-	-	-	-	-	cytosol	cytosol	cytosol_nuclear	7070|Tribolium castaneum	Tribolium	Tenebrionidae	Coleoptera	Insecta	Arthropoda	Metazoa	Eukaryota
TRINITY_DN41230_c0_g1_i24	B	MRT	-5.52384	2.01386	3.56898e-08	5.27969e-07	2.191	1.84	1.146	1.72567	0.054	0.022	0.038	3106	gi|646717479|gb|KDR20323.1| Adenylate cyclase type 2	811	0	1336.25	GO:0002165 instar larval or pupal development | GO:0035556 intracellular signal transduction | GO:0042594 response to starvation | GO:0006171 cAMP biosynthetic process | GO:0040015 negative regulation of multicellular organism growth	GO:0016021 integral to membrane	GO:0004016 adenylate cyclase activity | GO:0000166 nucleotide binding	4.6.1.1	pfam00211 Guanylate_cyc | pfam06327 DUF1053	6	i 349-371 o 375-397 i 432-451 o 497-516 i 519-541 o 556-578 i	-	-	-	-	-	plasma membrane	nuclear	plasma membrane	136037|Zootermopsis nevadensis	Zootermopsis	Termopsidae	Isoptera	Insecta	Arthropoda	Metazoa	Eukaryota
TRINITY_DN46984_c4_g3_i4	B	MRT	-9.28184	1.10728	3.61961e-08	5.34361e-07	1.059	0.738	0.86	0.885667	0	0	0	3233	-	-	-	-	-	-	-	-	-	3	i 21-43 o 48-67 i 80-102 o	-	-	-	-	-	plasma membrane	plasma membrane	mitochondria	-	-	-	-	-	-	-	-
TRINITY_DN46200_c6_g1_i4	B	MRT	-2.32584	8.20755	3.62364e-08	5.34736e-07	263.262	302.582	167.014	244.286	51.168	52.581	51.8745	1600	-	-	-	-	-	-	-	-	pfam10325 7TM_GPCR_Srz | pfam10320 7TM_GPCR_Srsx | pfam00119 ATP-synt_A | pfam14093 DUF4271	-	-	-	-	-	-	-	nuclear	nuclear	nuclear	-	-	-	-	-	-	-	-
TRINITY_DN42945_c5_g1_i4	B	MRT	-9.34527	1.16883	3.68504e-08	5.43573e-07	1.58	1.945	1.097	1.54067	0	0	0	2039	gi|642925346|ref|XP_008194514.1| PREDICTED: uncharacterized protein LOC100142142	52	3.87e-05	60.7444	-	-	-	-	-	-	-	-	-	-	-	-	nuclear	nuclear	nuclear	7070|Tribolium castaneum	Tribolium	Tenebrionidae	Coleoptera	Insecta	Arthropoda	Metazoa	Eukaryota
TRINITY_DN37153_c0_g1_i2	B	MRT	-2.21577	6.07113	3.71551e-08	5.47619e-07	22.554	23.186	15.919	20.553	4.66	4.748	4.704	3840	gi|642934975|ref|XP_008196016.1| PREDICTED: dynein heavy chain 2, axonemal	1124	0	1455.61	GO:0001539 ciliary or flagellar motility | GO:0006200 ATP catabolic process | GO:0007018 microtubule-based movement	GO:0005858 axonemal dynein complex | GO:0005874 microtubule	GO:0003777 microtubule motor activity | GO:0016887 ATPase activity | GO:0005524 ATP binding	-	pfam08385 DHC_N1 | pfam13851 GAS	-	-	-	-	-	-	-	cytosol	nuclear	nuclear	7070|Tribolium castaneum	Tribolium	Tenebrionidae	Coleoptera	Insecta	Arthropoda	Metazoa	Eukaryota
TRINITY_DN43271_c0_g1_i1	B	MRT	-2.26573	6.85575	3.74553e-08	5.51818e-07	385.493	472.455	285.352	381.1	85.768	83.039	84.4035	600	gi|642919868|ref|XP_008192102.1| PREDICTED: protein dpy-30 homolog	72	3.45e-31	143.065	-	-	-	-	pfam05186 Dpy-30	-	-	-	-	-	-	-	cytosol	nuclear	nuclear	7070|Tribolium castaneum	Tribolium	Tenebrionidae	Coleoptera	Insecta	Arthropoda	Metazoa	Eukaryota
TRINITY_DN39379_c0_g1_i2	B	MRT	-2.59369	5.21326	3.75943e-08	5.53639e-07	17.238	21.538	10.02	16.2653	2.911	2.829	2.87	2823	gi|91089793|ref|XP_968467.1| PREDICTED: hexosaminidase D isoform X1	604	1.36e-304	1036.24	GO:0006355 regulation of transcription, DNA-dependent | GO:0005975 carbohydrate metabolic process	-	GO:0003700 sequence-specific DNA binding transcription factor activity | GO:0043565 sequence-specific DNA binding | GO:0015929 hexosaminidase activity	-	pfam00728 Glyco_hydro_20	1	i 26-45 o	-	-	-	-	-	plasma membrane	plasma membrane	plasma membrane	7070|Tribolium castaneum	Tribolium	Tenebrionidae	Coleoptera	Insecta	Arthropoda	Metazoa	Eukaryota
TRINITY_DN35604_c0_g1_i2	B	MRT	-2.36618	6.33977	3.83945e-08	5.63808e-07	88.912	117.101	60.968	88.9937	18.783	18.004	18.3935	1272	gi|91089339|ref|XP_972545.1| PREDICTED: uncharacterized protein LOC661281	184	1.06e-60	235.903	-	-	-	-	pfam12494 DUF3695	-	-	-	-	-	-	-	cytosol	cytosol	nuclear	7070|Tribolium castaneum	Tribolium	Tenebrionidae	Coleoptera	Insecta	Arthropoda	Metazoa	Eukaryota
TRINITY_DN45212_c3_g1_i2	B	MRT	-2.61308	4.20407	3.85505e-08	5.65868e-07	20.093	25.725	17.302	21.04	3.694	3.609	3.6515	1252	gi|642938727|ref|XP_008197170.1| PREDICTED: girdin-like	292	1.38e-32	149.01	-	-	-	-	pfam13863 DUF4200	-	-	-	-	-	-	-	cytosol	cytosol	nuclear	7070|Tribolium castaneum	Tribolium	Tenebrionidae	Coleoptera	Insecta	Arthropoda	Metazoa	Eukaryota
TRINITY_DN43969_c5_g2_i3	B	MRT	-3.94926	3.04485	3.93559e-08	5.7688e-07	5.288	3.737	2.599	3.87467	0.304	0.228	0.266	2797	gi|939667415|ref|XP_008553498.2| PREDICTED: centrosomin	176	4.76e-26	129.345	-	-	-	-	pfam07989 Microtub_assoc | pfam13851 GAS | pfam06008 Laminin_I | pfam07926 TPR_MLP1_2 | pfam09728 Taxilin | pfam10473 Cenp-F_leu_zip | pfam12795 MscS_porin | pfam13863 DUF4200 | pfam13476 AAA_23 | pfam00430 ATP-synt_B | pfam04156 IncA | pfam09755 DUF2046 | pfam06810 Phage_GP20 | pfam02841 GBP_C | pfam04849 HAP1_N | pfam05130 FlgN | pfam12998 ING | pfam14282 FlxA | pfam00038 Filament | pfam04949 T…	-	-	-	-	-	-	-	cytosol	cytosol	nuclear	69319|Microplitis demolitor	Microplitis	Braconidae	Hymenoptera	Insecta	Arthropoda	Metazoa	Eukaryota
TRINITY_DN39545_c3_g1_i1	B	MRT	-2.36432	10.2265	4.04577e-08	5.91691e-07	2845.69	4275.69	2270.35	3130.58	655.629	640.36	647.995	690	gi|478250768|gb|ENN71260.1| hypothetical protein YQE_12187, partial	134	2.26e-27	131.174	-	-	-	-	-	-	-	-	-	-	-	-	extracellular	nuclear	nuclear	77166|Dendroctonus ponderosae	Dendroctonus	Curculionidae	Coleoptera	Insecta	Arthropoda	Metazoa	Eukaryota
TRINITY_DN61357_c0_g1_i1	B	MRT	-2.61806	4.9309	4.05522e-08	5.92833e-07	139.442	182.923	88.774	137.046	24.758	22.968	23.863	515	gi|50285775|ref|XP_445316.1| hypothetical protein	87	1.56e-37	162.73	GO:0006099 tricarboxylic acid cycle	-	GO:0000104 succinate dehydrogenase activity | GO:0009055 electron carrier activity | GO:0051537 2 iron, 2 sulfur cluster binding	-	pfam13085 Fer2_3 | pfam00111 Fer2	-	-	-	-	-	-	-	mitochondria	chloroplast	nuclear	5478|Candida glabrata	Nakaseomyces	Saccharomycetaceae	Saccharomycetales	Saccharomycetes	Ascomycota	Fungi	Eukaryota
TRINITY_DN33389_c0_g2_i1	B	MRT	-2.39728	6.59791	4.13053e-08	6.02863e-07	189.954	269.287	138.862	199.368	36.795	43.856	40.3255	805	gi|642923205|ref|XP_008193654.1| PREDICTED: uncharacterized protein LOC103313088	145	3.7e-23	117.911	-	-	-	-	-	-	-	-	-	-	-	-	nuclear	nuclear	mitochondria	7070|Tribolium castaneum	Tribolium	Tenebrionidae	Coleoptera	Insecta	Arthropoda	Metazoa	Eukaryota
TRINITY_DN38552_c0_g3_i1	B	MRT	-2.51491	5.66741	4.16346e-08	6.07177e-07	111.322	118.71	59.12	96.384	18.501	17.473	17.987	855	gi|91079424|ref|XP_967728.1| PREDICTED: WD repeat-containing protein 16	271	4.43e-115	406.947	-	GO:0043231 intracellular membrane-bounded organelle | GO:0005737 cytoplasm	-	-	pfam00400 WD40	-	-	-	-	-	-	-	cytosol	cytosol	cytosol	7070|Tribolium castaneum	Tribolium	Tenebrionidae	Coleoptera	Insecta	Arthropoda	Metazoa	Eukaryota
TRINITY_DN39721_c4_g1_i1	B	MRT	-2.39528	4.8835	4.23083e-08	6.16004e-07	68.909	72.759	47.252	62.9733	13.873	11.62	12.7465	786	-	-	-	-	-	-	-	-	-	-	-	-	-	-	-	-	cytosol	nuclear	nuclear	-	-	-	-	-	-	-	-
TRINITY_DN38033_c0_g1_i1	B	MRT	-2.53005	6.86637	4.27678e-08	6.2219e-07	67.176	101.876	43.745	70.9323	13.112	13.072	13.092	2104	gi|642923807|ref|XP_008193891.1| PREDICTED: cyclic nucleotide-binding domain-containing protein 2-like	269	5.39e-87	314.565	-	-	-	-	pfam00027 cNMP_binding	-	-	-	-	-	-	-	cytosol	nuclear	nuclear	7070|Tribolium castaneum	Tribolium	Tenebrionidae	Coleoptera	Insecta	Arthropoda	Metazoa	Eukaryota
TRINITY_DN22736_c0_g1_i1	B	MRT	-2.49196	4.5593	4.3069e-08	6.25813e-07	27.141	31.972	19.644	26.2523	4.889	5.008	4.9485	1268	gi|642918175|ref|XP_008191397.1| PREDICTED: glycosyltransferase-like domain-containing protein 1	116	1.44e-41	177.365	GO:0009058 biosynthetic process	-	GO:0016757 transferase activity, transferring glycosyl groups | GO:0005509 calcium ion binding	-	pfam13405 EF_hand_4	-	-	-	-	-	-	-	extracellular	cytosol	nuclear	7070|Tribolium castaneum	Tribolium	Tenebrionidae	Coleoptera	Insecta	Arthropoda	Metazoa	Eukaryota
TRINITY_DN46972_c6_g1_i2	B	MRT	-2.22259	7.30494	4.32534e-08	6.27986e-07	102.066	102.039	66.383	90.1627	20.467	20.605	20.536	2184	gi|270003180|gb|EEZ99627.1| hypothetical protein TcasGA2_TC002146	373	4.7e-68	258.77	-	-	-	-	pfam10368 YkyA | pfam03938 OmpH	-	-	-	-	-	-	-	cytosol	nuclear	nuclear	7070|Tribolium castaneum	Tribolium	Tenebrionidae	Coleoptera	Insecta	Arthropoda	Metazoa	Eukaryota
TRINITY_DN36122_c0_g1_i1	B	MRT	-2.28764	6.13232	4.33102e-08	6.28556e-07	99.04	108.64	66.185	91.2883	20.912	18.871	19.8915	1111	-	-	-	-	-	-	-	-	pfam13125 DUF3958	-	-	-	-	-	-	-	cytosol	cytosol	nuclear	-	-	-	-	-	-	-	-
TRINITY_DN43838_c1_g1_i3	B	MRT	-2.75916	5.99508	4.36778e-08	6.33636e-07	36.021	51.786	18.903	35.57	6.149	5.062	5.6055	2297	gi|270010534|gb|EFA06982.1| hypothetical protein TcasGA2_TC009942	73	1.2e-39	172.334	GO:0055069 zinc ion homeostasis | GO:0070838 divalent metal ion transport | GO:0007005 mitochondrion organization | GO:0034220 ion transmembrane transport | GO:0043052 thermotaxis | GO:0016049 cell growth | GO:0010960 magnesium ion homeostasis	GO:0034703 cation channel complex	GO:0046873 metal ion transmembrane transporter activity | GO:0005261 cation channel activity	-	-	-	-	-	-	-	-	-	mitochondria	mitochondria	mitochondria	7070|Tribolium castaneum	Tribolium	Tenebrionidae	Coleoptera	Insecta	Arthropoda	Metazoa	Eukaryota
TRINITY_DN45312_c1_g1_i8	B	MRT	-2.57224	8.26602	4.40416e-08	6.38258e-07	580	877.669	362.723	606.797	111.917	106.04	108.978	835	gi|91086701|ref|XP_969993.1| PREDICTED: tubulin beta chain	257	3.95e-175	606.344	GO:0051298 centrosome duplication | GO:0051258 protein polymerization | GO:0006184 GTP catabolic process	GO:0005874 microtubule | GO:0005737 cytoplasm	GO:0003924 GTPase activity | GO:0005200 structural constituent of cytoskeleton | GO:0005525 GTP binding	-	pfam00091 Tubulin | pfam10644 Misat_Myo_SegII	-	-	-	-	-	-	-	cytosol	cytosol	cytosol	7070|Tribolium castaneum	Tribolium	Tenebrionidae	Coleoptera	Insecta	Arthropoda	Metazoa	Eukaryota
TRINITY_DN43678_c0_g1_i2	B	MRT	-2.35297	7.7278	4.40183e-08	6.38258e-07	146.212	173.332	90.839	136.794	29.462	27.586	28.524	1977	gi|642936764|ref|XP_008198570.1| PREDICTED: growth arrest-specific protein 8	471	4.17e-214	735.77	GO:0015937 coenzyme A biosynthetic process | GO:0048870 cell motility | GO:0016310 phosphorylation	GO:0031514 motile cilium	GO:0005524 ATP binding | GO:0004594 pantothenate kinase activity	-	pfam13851 GAS | pfam10174 Cast | pfam13868 Trichoplein | pfam09728 Taxilin | pfam00038 Filament | pfam07888 CALCOCO1 | pfam06160 EzrA | pfam10376 Mei5 | pfam12474 PKK | pfam01442 Apolipoprotein | pfam12718 Tropomyosin_1 | pfam05701 DUF827 | pfam13476 AAA_23 | pfam13870 DUF4201 | pfam00769 ERM | pfam06008 Laminin_I | pfam12072 DUF3552 | pfam08614 ATG16 | pfam08524 rRNA_processing | pfam00261 Tropo…	-	-	-	-	-	-	-	cytosol	cytosol	nuclear	7070|Tribolium castaneum	Tribolium	Tenebrionidae	Coleoptera	Insecta	Arthropoda	Metazoa	Eukaryota
TRINITY_DN44543_c5_g2_i1	B	MRT	-2.47212	4.80237	4.40946e-08	6.38653e-07	69.869	75.308	44.515	63.2307	12.232	12.032	12.132	758	gi|642927950|ref|XP_008195458.1| PREDICTED: alcohol dehydrogenase	227	3.01e-118	417.465	GO:0055114 oxidation-reduction process	-	GO:0016491 oxidoreductase activity	-	pfam00248 Aldo_ket_red	-	-	-	-	-	-	-	cytosol	cytosol	nuclear	7070|Tribolium castaneum	Tribolium	Tenebrionidae	Coleoptera	Insecta	Arthropoda	Metazoa	Eukaryota
TRINITY_DN37587_c1_g1_i1	B	MRT	-9.28831	1.11361	4.50188e-08	6.50991e-07	2.918	1.648	2.47	2.34533	0	0	0	1392	gi|91085455|ref|XP_969485.1| PREDICTED: WASH complex subunit FAM21A	343	1.34e-89	322.34	-	-	-	-	-	-	-	-	-	-	-	-	nuclear	nuclear	nuclear	7070|Tribolium castaneum	Tribolium	Tenebrionidae	Coleoptera	Insecta	Arthropoda	Metazoa	Eukaryota
TRINITY_DN46808_c2_g1_i1	B	MRT	-2.08369	5.83306	4.54128e-08	6.55635e-07	30.104	28.159	26.64	28.301	7.137	6.991	7.064	2448	gi|642926112|ref|XP_008194790.1| PREDICTED: apolipophorins	760	2.17e-279	952.546	GO:0016055 Wnt receptor signaling pathway | GO:0007016 cytoskeletal anchoring at plasma membrane | GO:0007155 cell adhesion | GO:0006869 lipid transport	GO:0005925 focal adhesion | GO:0001726 ruffle | GO:0005576 extracellular region | GO:0015629 actin cytoskeleton	GO:0005200 structural constituent of cytoskeleton | GO:0005319 lipid transporter activity | GO:0008289 lipid binding	-	pfam00094 VWD	-	-	-	-	-	-	-	cytosol	cytosol	nuclear	7070|Tribolium castaneum	Tribolium	Tenebrionidae	Coleoptera	Insecta	Arthropoda	Metazoa	Eukaryota
TRINITY_DN40658_c0_g1_i1	B	MRT	-2.27469	8.16808	4.62128e-08	6.65582e-07	143.294	186.094	104.692	144.693	32.689	30.935	31.812	2449	gi|91087971|ref|XP_973164.1| PREDICTED: tektin-4	447	3.73e-205	706.043	GO:0000226 microtubule cytoskeleton organization | GO:0006508 proteolysis	GO:0005874 microtubule	GO:0004198 calcium-dependent cysteine-type endopeptidase activity	-	pfam03148 Tektin | pfam10174 Cast | pfam13949 ALIX_LYPXL_bnd | pfam05192 MutS_III	-	-	-	-	-	-	-	cytosol	cytosol	nuclear	7070|Tribolium castaneum	Tribolium	Tenebrionidae	Coleoptera	Insecta	Arthropoda	Metazoa	Eukaryota
TRINITY_DN45194_c0_g2_i6	B	MRT	-2.59024	4.54373	4.63373e-08	6.67109e-07	9.724	8.489	6.383	8.19867	1.814	1.073	1.4435	3463	gi|642936524|ref|XP_008198472.1| PREDICTED: transmembrane GTPase Marf	767	0	1491.29	GO:0048662 negative regulation of smooth muscle cell proliferation | GO:0007409 axonogenesis | GO:0006184 GTP catabolic process | GO:0007528 neuromuscular junction development | GO:0008053 mitochondrial fusion | GO:0019896 axon transport of mitochondrion	GO:0005741 mitochondrial outer membrane | GO:0016021 integral to membrane	GO:0005525 GTP binding | GO:0003924 GTPase activity	-	pfam04799 Fzo_mitofusin | pfam00350 Dynamin_N | pfam01926 MMR_HSR1 | pfam00804 Syntaxin	1	o 652-671 i	-	-	-	-	-	cytosol	chloroplast	nuclear	7070|Tribolium castaneum	Tribolium	Tenebrionidae	Coleoptera	Insecta	Arthropoda	Metazoa	Eukaryota
TRINITY_DN39222_c0_g1_i4	B	MRT	-2.56903	8.39513	4.7142e-08	6.78152e-07	491.348	714.465	291.528	499.114	91.613	87.982	89.7975	1022	-	-	-	-	-	-	-	-	pfam13851 GAS | pfam06810 Phage_GP20 | pfam06836 DUF1240 | pfam09135 Alb1	-	-	-	-	-	-	-	cytosol	cytosol	nuclear	-	-	-	-	-	-	-	-
TRINITY_DN42158_c3_g3_i1	B	MRT	-2.49086	6.80513	4.72016e-08	6.78737e-07	50.323	57.372	26.265	44.6533	8.854	8.086	8.47	3055	gi|546682016|gb|ERL92012.1| hypothetical protein D910_09334	859	3.08e-218	749.49	GO:0006200 ATP catabolic process | GO:0007018 microtubule-based movement	GO:0030286 dynein complex	GO:0003777 microtubule motor activity | GO:0005524 ATP binding | GO:0016887 ATPase activity	-	pfam13175 AAA_15	-	-	-	-	-	-	-	cytosol	cytosol	nuclear	77166|Dendroctonus ponderosae	Dendroctonus	Curculionidae	Coleoptera	Insecta	Arthropoda	Metazoa	Eukaryota
TRINITY_DN36075_c0_g1_i1	B	MRT	-2.94932	3.63876	4.74029e-08	6.8136e-07	59.445	64.395	48.695	57.5117	7.605	8.151	7.878	514	-	-	-	-	-	-	-	-	-	3	i 46-68 o 78-100 i 109-131 o	-	-	-	-	-	plasma membrane	plasma membrane	plasma membrane	-	-	-	-	-	-	-	-
TRINITY_DN39477_c0_g4_i3	B	MRT	-2.35377	4.79277	4.80645e-08	6.90318e-07	41.615	52.907	36.403	43.6417	8.463	9.669	9.066	969	gi|642926049|ref|XP_008194744.1| PREDICTED: tetratricopeptide repeat protein 12-like	219	2.1e-78	288.04	GO:0015864 pyrimidine nucleoside transport | GO:0072531 pyrimidine-containing compound transmembrane transport | GO:0015860 purine nucleoside transport | GO:0035725 sodium ion transmembrane transport | GO:0015855 pyrimidine base transport | GO:0006863 purine base transport | GO:0001895 retina homeostasis	GO:0016021 integral to membrane	GO:0001882 nucleoside binding | GO:0015389 pyrimidine- and adenine-specific:sodium symporter activity | GO:0015390 purine-specific nucleoside:sodium symporter activity	-	pfam13414 TPR_11 | pfam13432 TPR_16 | pfam12895 Apc3	-	-	-	-	-	-	-	cytosol	cytosol_nuclear	nuclear	7070|Tribolium castaneum	Tribolium	Tenebrionidae	Coleoptera	Insecta	Arthropoda	Metazoa	Eukaryota
TRINITY_DN46660_c1_g1_i1	B	MRT	-2.47549	6.60099	4.83099e-08	6.93566e-07	146.445	170.439	79.515	132.133	24.117	26.578	25.3475	1084	gi|669331972|gb|KFD72140.1| hypothetical protein M514_04202	96	3.05e-15	92.7578	-	-	GO:0003676 nucleic acid binding | GO:0000166 nucleotide binding	-	-	1	i 305-327 o	-	-	-	-	-	cytosol	nuclear	nuclear	68888|Trichuris suis	Trichuris	Trichuridae	Trichocephalida	Enoplea	Nematoda	Metazoa	Eukaryota
TRINITY_DN38118_c0_g1_i1	B	MRT	-2.18527	6.09315	4.86498e-08	6.97611e-07	67.822	91.423	63.072	74.1057	17.751	16.844	17.2975	1272	gi|91093783|ref|XP_967294.1| PREDICTED: uncharacterized protein LOC655642	381	7.8e-95	339.718	-	-	-	-	pfam02197 RIIa	-	-	-	-	-	-	-	cytosol	cytosol	nuclear	7070|Tribolium castaneum	Tribolium	Tenebrionidae	Coleoptera	Insecta	Arthropoda	Metazoa	Eukaryota
TRINITY_DN45918_c0_g2_i1	B	MRT	-9.76177	1.5749	4.89e-08	7.00919e-07	28.21	11.746	6.966	15.6407	0	0	0	497	-	-	-	-	-	-	-	-	-	-	-	-	-	-	-	-	-	-	-	-	-	-	-	-	-	-	-
TRINITY_DN45691_c0_g1_i2	B	MRT	-9.31847	1.14351	4.95507e-08	7.09964e-07	0.233	0.355	0.514	0.367333	0	0	0	7648	gi|270000947|gb|EEZ97394.1| hypothetical protein TcasGA2_TC011220	1157	0	2050.61	GO:0006278 RNA-dependent DNA replication | GO:0006508 proteolysis | GO:0015074 DNA integration | GO:0006281 DNA repair	GO:0005634 nucleus	GO:0003964 RNA-directed DNA polymerase activity | GO:0003904 deoxyribodipyrimidine photo-lyase activity | GO:0003723 RNA binding | GO:0004190 aspartic-type endopeptidase activity	-	pfam00078 RVT_1 | pfam00665 rve | pfam13175 AAA_15 | pfam13650 Asp_protease_2 | pfam02414 Borrelia_orfA | pfam05316 VAR1	-	-	-	-	-	-	-	cytosol	cytosol	nuclear	7070|Tribolium castaneum	Tribolium	Tenebrionidae	Coleoptera	Insecta	Arthropoda	Metazoa	Eukaryota
TRINITY_DN45846_c2_g2_i1	B	MRT	-2.24717	7.28869	4.96054e-08	7.10465e-07	163.783	223.231	131.619	172.878	39.728	37.71	38.719	1258	gi|642939251|ref|XP_008194779.1| PREDICTED: UPF0602 protein C4orf47-like, partial	287	6.18e-85	307.705	-	GO:0016021 integral to membrane	-	-	-	-	-	-	-	-	-	-	nuclear	nuclear	mitochondria	7070|Tribolium castaneum	Tribolium	Tenebrionidae	Coleoptera	Insecta	Arthropoda	Metazoa	Eukaryota
TRINITY_DN36843_c0_g1_i1	B	MRT	-2.4096	8.11522	4.96888e-08	7.11376e-07	212.481	288.267	137.064	212.604	43.248	42.035	42.6415	1712	gi|642921199|ref|XP_008192758.1| PREDICTED: TBC1 domain family member 19 isoform X2	513	7.94e-287	977.242	GO:0032851 positive regulation of Rab GTPase activity	-	GO:0005097 Rab GTPase activator activity	-	pfam00566 RabGAP-TBC	-	-	-	-	-	-	-	cytosol	cytosol	nuclear	7070|Tribolium castaneum	Tribolium	Tenebrionidae	Coleoptera	Insecta	Arthropoda	Metazoa	Eukaryota
TRINITY_DN36736_c0_g3_i2	B	MRT	-2.21449	8.454	4.9962e-08	7.14719e-07	201.034	190.511	125.147	172.231	39.446	39.487	39.4665	2491	gi|91095123|ref|XP_970890.1| PREDICTED: dehydrogenase/reductase SDR family member 11	50	3.73e-13	87.2698	GO:0055114 oxidation-reduction process	-	GO:0016491 oxidoreductase activity	-	pfam11457 DUF3021	-	-	-	-	-	-	-	cytosol	nuclear	nuclear	7070|Tribolium castaneum	Tribolium	Tenebrionidae	Coleoptera	Insecta	Arthropoda	Metazoa	Eukaryota
TRINITY_DN44580_c6_g1_i1	B	MRT	-2.45729	4.58931	5.05952e-08	7.22914e-07	17.301	18.559	12.865	16.2417	2.629	3.664	3.1465	1915	gi|91088927|ref|XP_973343.1| PREDICTED: G2/mitotic-specific cyclin-A	258	1.45e-113	401.916	GO:0010389 regulation of G2/M transition of mitotic cell cycle | GO:0000079 regulation of cyclin-dependent protein kinase activity | GO:0051301 cell division	GO:0005634 nucleus	GO:0019901 protein kinase binding	-	pfam00134 Cyclin_N | pfam02984 Cyclin_C	-	-	-	-	-	-	-	cytosol	cytosol	nuclear	7070|Tribolium castaneum	Tribolium	Tenebrionidae	Coleoptera	Insecta	Arthropoda	Metazoa	Eukaryota
TRINITY_DN41100_c3_g1_i7	B	MRT	-2.39776	8.04117	5.0625e-08	7.23053e-07	210.784	269.699	129.831	203.438	41.282	41.005	41.1435	1700	gi|91090540|ref|XP_970878.1| PREDICTED: kelch-like protein 10	427	1.08e-213	734.398	GO:0071353 cellular response to interleukin-4 | GO:0006355 regulation of transcription, DNA-dependent | GO:0010499 proteasomal ubiquitin-independent protein catabolic process | GO:0045604 regulation of epidermal cell differentiation | GO:0001701 in utero embryonic development	GO:0005730 nucleolus | GO:0030496 midbody | GO:0031463 Cul3-RING ubiquitin ligase complex | GO:0005813 centrosome | GO:0005783 endoplasmic reticulum	-	-	pfam07707 BACK | pfam00651 BTB | pfam01344 Kelch_1 | pfam13964 Kelch_6 | pfam13418 Kelch_4 | pfam07646 Kelch_2 | pfam13415 Kelch_3 | pfam13854 Kelch_5	-	-	-	-	-	-	-	cytosol	cytosol	nuclear	7070|Tribolium castaneum	Tribolium	Tenebrionidae	Coleoptera	Insecta	Arthropoda	Metazoa	Eukaryota
TRINITY_DN44740_c0_g1_i2	B	MRT	-2.89274	5.10288	5.12433e-08	7.31014e-07	141.849	173.332	62.391	125.857	17.545	18.784	18.1645	577	-	-	-	-	-	-	-	-	-	1	o 20-42 i	-	-	-	-	-	extracellular	chloroplast	extracellular	-	-	-	-	-	-	-	-
TRINITY_DN41761_c0_g2_i2	B	MRT	-2.42324	6.99366	5.12369e-08	7.31014e-07	71.988	86.316	41.195	66.4997	14.003	12.422	13.2125	2391	gi|91081945|ref|XP_966990.1| PREDICTED: ATP-binding cassette sub-family F member 2	618	0	1403.94	GO:0006200 ATP catabolic process	GO:0005739 mitochondrion	GO:0005524 ATP binding | GO:0016887 ATPase activity	-	pfam12848 ABC_tran_2 | pfam00005 ABC_tran | pfam13304 AAA_21 | pfam07673 DUF1602	-	-	-	-	-	-	-	nuclear	cytosol	nuclear	7070|Tribolium castaneum	Tribolium	Tenebrionidae	Coleoptera	Insecta	Arthropoda	Metazoa	Eukaryota
TRINITY_DN43186_c9_g2_i1	B	MRT	-2.37449	5.30957	5.20421e-08	7.415e-07	39.585	42.933	25.197	35.905	7.518	7.219	7.3685	1487	gi|91079766|ref|XP_966799.1| PREDICTED: protein claret segregational	442	6.42e-108	383.165	GO:0071216 cellular response to biotic stimulus | GO:0031534 minus-end directed microtubule sliding | GO:0048288 nuclear membrane fusion involved in karyogamy | GO:0009267 cellular response to starvation | GO:0008152 metabolic process | GO:0000742 karyogamy involved in conjugation with cellular fusion	GO:0005874 microtubule | GO:0005816 spindle pole body | GO:0005871 kinesin complex	GO:0008017 microtubule binding | GO:0008569 minus-end-directed microtubule motor activity | GO:0005524 ATP binding	-	pfam00225 Kinesin	-	-	-	-	-	-	-	cytosol	cytosol	nuclear	7070|Tribolium castaneum	Tribolium	Tenebrionidae	Coleoptera	Insecta	Arthropoda	Metazoa	Eukaryota
TRINITY_DN38241_c0_g1_i1	B	MRT	-2.13472	6.55148	5.2502e-08	7.47193e-07	58.889	74.388	53.132	62.1363	13.862	16.183	15.0225	1907	gi|189236258|ref|XP_974397.2| PREDICTED: bifunctional lysine-specific demethylase and histidyl-hydroxylase NO66	551	9.53e-224	767.783	GO:0055114 oxidation-reduction process | GO:0034720 histone H3-K4 demethylation | GO:0045668 negative regulation of osteoblast differentiation | GO:0070544 histone H3-K36 demethylation | GO:0045892 negative regulation of transcription, DNA-dependent	GO:0005730 nucleolus | GO:0005654 nucleoplasm	GO:0051864 histone demethylase activity (H3-K36 specific) | GO:0032453 histone demethylase activity (H3-K4 specific) | GO:0005515 protein binding | GO:0005506 iron ion binding	-	pfam08007 Cupin_4	-	-	-	-	-	-	-	cytosol	cytosol	nuclear	7070|Tribolium castaneum	Tribolium	Tenebrionidae	Coleoptera	Insecta	Arthropoda	Metazoa	Eukaryota
TRINITY_DN40059_c0_g2_i1	B	MRT	-2.75992	4.65269	5.26446e-08	7.48927e-07	31.263	41.553	17.915	30.2437	4.432	5.094	4.763	1208	-	-	-	-	-	-	-	-	-	-	-	-	-	-	-	-	cytosol	nuclear	nuclear	-	-	-	-	-	-	-	-
TRINITY_DN46408_c0_g2_i2	B	MRT	-2.29755	7.07409	5.33262e-08	7.57725e-07	50.503	60.074	32.5	47.6923	10.429	10.221	10.325	3371	gi|91078312|ref|XP_972704.1| PREDICTED: intraflagellar transport protein 122 homolog	1095	0	2231.71	GO:0045879 negative regulation of smoothened signaling pathway | GO:0060271 cilium morphogenesis | GO:0035721 intraflagellar retrograde transport | GO:0060831 smoothened signaling pathway involved in dorsal/ventral neural tube patterning | GO:0035050 embryonic heart tube development | GO:0048593 camera-type eye morphogenesis | GO:0060830 ciliary receptor clustering involved in smoothened signalin…	GO:0005856 cytoskeleton | GO:0032391 photoreceptor connecting cilium | GO:0030991 intraflagellar transport particle A | GO:0005737 cytoplasm	-	-	pfam00400 WD40	-	-	-	-	-	-	-	cytosol	cytosol	nuclear	7070|Tribolium castaneum	Tribolium	Tenebrionidae	Coleoptera	Insecta	Arthropoda	Metazoa	Eukaryota
TRINITY_DN46200_c6_g1_i2	B	MRT	-2.60839	7.45466	5.38491e-08	7.64554e-07	141.229	146.63	61.64	116.5	20.673	20.118	20.3955	1956	-	-	-	-	-	-	-	-	-	-	-	-	-	-	-	-	nuclear	nuclear	nuclear	-	-	-	-	-	-	-	-
TRINITY_DN41885_c0_g3_i1	B	MRT	-2.34961	7.19073	5.38706e-08	7.64554e-07	86.713	121.172	61.501	89.7953	18.772	18.752	18.762	2062	gi|642931839|ref|XP_008196751.1| PREDICTED: dynein regulatory complex protein 1 homolog	606	5.14e-159	552.836	-	-	-	-	pfam13851 GAS | pfam13949 ALIX_LYPXL_bnd | pfam13476 AAA_23 | pfam04849 HAP1_N | pfam09491 RE_AlwI | pfam13175 AAA_15 | pfam13863 DUF4200	-	-	-	-	-	-	-	cytosol	cytosol	nuclear	7070|Tribolium castaneum	Tribolium	Tenebrionidae	Coleoptera	Insecta	Arthropoda	Metazoa	Eukaryota
TRINITY_DN36789_c0_g1_i3	B	MRT	-2.51731	6.75292	5.45484e-08	7.72955e-07	116.395	174.491	74.396	121.761	22.803	22.567	22.685	1255	gi|642922723|ref|XP_008193297.1| PREDICTED: uncharacterized protein LOC103312993	293	1.07e-94	339.261	-	-	-	-	-	-	-	-	-	-	-	-	cytosol	chloroplast	mitochondria	7070|Tribolium castaneum	Tribolium	Tenebrionidae	Coleoptera	Insecta	Arthropoda	Metazoa	Eukaryota
TRINITY_DN44247_c3_g1_i1	B	MRT	-2.36917	4.99081	5.49925e-08	7.78635e-07	14.994	14.554	9.427	12.9917	2.727	2.612	2.6695	2970	gi|270010335|gb|EFA06783.1| hypothetical protein TcasGA2_TC009719	848	2.95e-229	786.077	GO:0006200 ATP catabolic process | GO:0007018 microtubule-based movement	GO:0005858 axonemal dynein complex	GO:0003777 microtubule motor activity | GO:0005524 ATP binding | GO:0016887 ATPase activity	-	pfam08385 DHC_N1	-	-	-	-	-	-	-	nuclear	cytosol	nuclear	7070|Tribolium castaneum	Tribolium	Tenebrionidae	Coleoptera	Insecta	Arthropoda	Metazoa	Eukaryota
TRINITY_DN41857_c4_g1_i1	B	MRT	-2.39162	7.69743	5.5683e-08	7.87482e-07	195.305	241.713	118.507	185.175	38.196	37.027	37.6115	1507	gi|189235798|ref|XP_001808711.1| PREDICTED: coiled-coil domain-containing protein 37	482	7.46e-152	529.055	GO:0050911 detection of chemical stimulus involved in sensory perception of smell | GO:0009448 gamma-aminobutyric acid metabolic process	GO:0016020 membrane	GO:0030170 pyridoxal phosphate binding | GO:0004984 olfactory receptor activity | GO:0005549 odorant binding | GO:0003867 4-aminobutyrate transaminase activity	-	-	-	-	-	-	-	-	-	cytosol	cytosol	nuclear	7070|Tribolium castaneum	Tribolium	Tenebrionidae	Coleoptera	Insecta	Arthropoda	Metazoa	Eukaryota
TRINITY_DN38423_c0_g1_i1	B	MRT	-2.42915	5.05501	5.5995e-08	7.90653e-07	44.102	51.575	28.873	41.5167	8.006	8.4	8.203	1155	gi|642939386|ref|XP_008193183.1| PREDICTED: IQ domain-containing protein G-like	258	9.61e-41	174.621	-	-	-	-	pfam13949 ALIX_LYPXL_bnd | pfam13863 DUF4200	-	-	-	-	-	-	-	cytosol	extracellular	nuclear	7070|Tribolium castaneum	Tribolium	Tenebrionidae	Coleoptera	Insecta	Arthropoda	Metazoa	Eukaryota
TRINITY_DN44874_c2_g1_i4	B	MRT	-2.84509	5.76784	5.59806e-08	7.90653e-07	15.919	37.079	15.514	22.8373	2.683	4.086	3.3845	2988	gi|642938784|ref|XP_008199885.1| PREDICTED: meiosis-specific nuclear structural protein 1-like	426	3.22e-138	483.779	GO:0070986 left/right axis specification	GO:0005635 nuclear envelope | GO:0005882 intermediate filament | GO:0005930 axoneme	GO:0042802 identical protein binding	-	pfam13868 Trichoplein | pfam00769 ERM | pfam07888 CALCOCO1 | pfam07926 TPR_MLP1_2 | pfam12474 PKK | pfam13863 DUF4200 | pfam13476 AAA_23 | pfam05672 MAP7 | pfam10211 Ax_dynein_light | pfam10473 Cenp-F_leu_zip | pfam06818 Fez1 | pfam12037 DUF3523 | pfam08598 Sds3 | pfam12729 4HB_MCP_1 | pfam08702 Fib_alpha	-	-	-	-	-	-	-	nuclear	cytosol_nuclear	nuclear	7070|Tribolium castaneum	Tribolium	Tenebrionidae	Coleoptera	Insecta	Arthropoda	Metazoa	Eukaryota
TRINITY_DN36493_c1_g1_i3	B	MRT	-2.63961	7.3183	5.60903e-08	7.91686e-07	81.667	100.841	38.537	73.6817	12.895	12.346	12.6205	2701	gi|642933633|ref|XP_008197503.1| PREDICTED: uncharacterized protein LOC100142237 isoform X1	633	3.22e-138	483.779	-	-	-	-	-	-	-	-	-	-	-	-	cytosol	nuclear	nuclear	7070|Tribolium castaneum	Tribolium	Tenebrionidae	Coleoptera	Insecta	Arthropoda	Metazoa	Eukaryota
TRINITY_DN43044_c2_g3_i9	B	MRT	-2.37595	5.39245	5.62818e-08	7.94079e-07	13.288	22.774	15.168	17.0767	3.998	2.981	3.4895	2994	gi|91078068|ref|XP_971672.1| PREDICTED: ubiquitin domain-containing protein 2	235	8.21e-157	545.519	-	-	-	-	pfam04707 PRELI | pfam00240 ubiquitin | pfam11976 Rad60-SLD	-	-	-	-	-	-	-	cytosol	nuclear	cytosol	7070|Tribolium castaneum	Tribolium	Tenebrionidae	Coleoptera	Insecta	Arthropoda	Metazoa	Eukaryota
TRINITY_DN40958_c0_g1_i6	B	MRT	-2.54132	4.19881	5.6403e-08	7.95477e-07	8.889	9.16	12.836	10.295	2.042	1.669	1.8555	2280	gi|642919246|ref|XP_008191792.1| PREDICTED: rhabdoid tumor deletion region protein 1	235	3.7e-109	387.281	GO:0046485 ether lipid metabolic process	GO:0016021 integral to membrane | GO:0044444 cytoplasmic part	GO:0047409 alkenylglycerophosphoethanolamine hydrolase activity | GO:0047408 alkenylglycerophosphocholine hydrolase activity	-	pfam07947 YhhN	7	i 21-38 o 43-65 i 78-97 o 117-139 i 144-166 o 176-198 i 210-232 o	-	-	-	-	-	plasma membrane	plasma membrane	plasma membrane	7070|Tribolium castaneum	Tribolium	Tenebrionidae	Coleoptera	Insecta	Arthropoda	Metazoa	Eukaryota
TRINITY_DN42271_c1_g1_i2	B	MRT	-2.46955	8.57631	5.69407e-08	8.02432e-07	322.986	403.107	178.921	301.671	58.946	57.242	58.094	1674	gi|91078420|ref|XP_974692.1| PREDICTED: tektin-3	505	2.39e-284	969.01	GO:0000226 microtubule cytoskeleton organization	GO:0005737 cytoplasm | GO:0005929 cilium | GO:0005874 microtubule	-	-	pfam03148 Tektin	-	-	-	-	-	-	-	cytosol	nuclear	mitochondria	7070|Tribolium castaneum	Tribolium	Tenebrionidae	Coleoptera	Insecta	Arthropoda	Metazoa	Eukaryota
TRINITY_DN43414_c2_g1_i1	B	MRT	-9.40637	1.22898	5.74038e-08	8.08325e-07	1.571	3.622	3.705	2.966	0	0	0	1239	gi|642934757|ref|XP_008197797.1| PREDICTED: conserved oligomeric Golgi complex subunit 3	256	3.31e-146	510.304	GO:0006891 intra-Golgi vesicle-mediated transport | GO:0006886 intracellular protein transport | GO:0006888 ER to Golgi vesicle-mediated transport	GO:0000139 Golgi membrane | GO:0005801 cis-Golgi network | GO:0017119 Golgi transport complex	GO:0008565 protein transporter activity	-	-	-	-	-	-	-	-	-	cytoskeleton	cytosol	nuclear	7070|Tribolium castaneum	Tribolium	Tenebrionidae	Coleoptera	Insecta	Arthropoda	Metazoa	Eukaryota
TRINITY_DN39340_c0_g1_i2	B	MRT	-2.66454	5.12238	5.83126e-08	8.19198e-07	55.782	60.457	26.6	47.613	8.224	7.783	8.0035	1090	gi|91085133|ref|XP_969714.1| PREDICTED: probable NADH dehydrogenase	140	2.13e-87	315.022	GO:0055114 oxidation-reduction process	GO:0016020 membrane	GO:0009055 electron carrier activity | GO:0008137 NADH dehydrogenase (ubiquinone) activity	-	pfam05071 NDUFA12	-	-	-	-	-	-	-	cytosol	cytosol	mitochondria	7070|Tribolium castaneum	Tribolium	Tenebrionidae	Coleoptera	Insecta	Arthropoda	Metazoa	Eukaryota
TRINITY_DN36679_c0_g3_i1	B	MRT	-3.81554	3.72681	5.83885e-08	8.19626e-07	36.219	67.355	18.873	40.8157	3.183	3.046	3.1145	649	-	-	-	-	-	-	-	-	-	-	-	-	-	-	-	-	mitochondria	cytosol_nuclear	mitochondria	-	-	-	-	-	-	-	-
TRINITY_DN44371_c2_g1_i6	B	MRT	-13.9898	5.7764	5.84341e-08	8.19626e-07	95.484	0.115	26.442	40.6803	0	0	0	1949	gi|642932587|ref|XP_967273.3| PREDICTED: S-adenosylmethionine decarboxylase proenzyme isoform X2	165	4.55e-100	357.097	GO:0006557 S-adenosylmethioninamine biosynthetic process | GO:0006597 spermine biosynthetic process | GO:0008295 spermidine biosynthetic process	-	GO:0004014 adenosylmethionine decarboxylase activity	-	-	-	-	-	-	-	-	-	extracellular	chloroplast	nuclear	7070|Tribolium castaneum	Tribolium	Tenebrionidae	Coleoptera	Insecta	Arthropoda	Metazoa	Eukaryota
TRINITY_DN46645_c6_g2_i1	B	MRT	-2.57483	5.90785	5.84287e-08	8.19626e-07	22.105	16.757	9.209	16.0237	3.009	2.731	2.87	4461	gi|270003090|gb|EEZ99537.1| hypothetical protein TcasGA2_TC000119	1417	0	1971.49	GO:0006200 ATP catabolic process | GO:0007018 microtubule-based movement	GO:0030286 dynein complex	GO:0003777 microtubule motor activity | GO:0005524 ATP binding | GO:0016887 ATPase activity	-	pfam08393 DHC_N2 | pfam12774 AAA_6 | pfam13175 AAA_15	-	-	-	-	-	-	-	cytosol	cytosol	nuclear	7070|Tribolium castaneum	Tribolium	Tenebrionidae	Coleoptera	Insecta	Arthropoda	Metazoa	Eukaryota
TRINITY_DN43474_c4_g1_i2	B	MRT	-2.5916	10.2379	5.90681e-08	8.27874e-07	881.42	1277.56	498.996	885.991	162.487	151.316	156.901	1795	gi|91077682|ref|XP_974656.1| PREDICTED: cytosol aminopeptidase	483	9.15e-212	727.995	GO:0006508 proteolysis	GO:0005634 nucleus | GO:0005739 mitochondrion	GO:0030145 manganese ion binding | GO:0008235 metalloexopeptidase activity | GO:0004177 aminopeptidase activity	3.4.11.1	pfam00883 Peptidase_M17 | pfam02789 Peptidase_M17_N	-	-	-	-	-	-	-	mitochondria	mitochondria	mitochondria	7070|Tribolium castaneum	Tribolium	Tenebrionidae	Coleoptera	Insecta	Arthropoda	Metazoa	Eukaryota
TRINITY_DN43909_c1_g2_i2	B	MRT	-2.40994	8.16882	5.91826e-08	8.29155e-07	62.974	69.434	33.843	55.417	10.635	11.576	11.1055	6018	gi|642923657|ref|XP_008193593.1| PREDICTED: uncharacterized protein LOC661884	1941	0	1347.68	-	-	-	-	-	-	-	-	-	-	-	-	cytosol	cytosol	nuclear	7070|Tribolium castaneum	Tribolium	Tenebrionidae	Coleoptera	Insecta	Arthropoda	Metazoa	Eukaryota
TRINITY_DN42605_c0_g1_i4	B	MRT	-9.87836	1.69016	5.99028e-08	8.38593e-07	0.736	4.014	1.63	2.12667	0	0	0	2118	gi|91094499|ref|XP_971436.1| PREDICTED: phosphopantothenate--cysteine ligase	310	7.24e-190	655.279	-	-	-	-	pfam04127 DFP	-	-	-	-	-	-	-	cytosol	cytosol	plasma membrane	7070|Tribolium castaneum	Tribolium	Tenebrionidae	Coleoptera	Insecta	Arthropoda	Metazoa	Eukaryota
TRINITY_DN8732_c0_g1_i1	B	MRT	-2.54906	4.8791	6.01231e-08	8.41023e-07	72.06	97.948	48.191	72.733	13.732	12.736	13.234	719	gi|189234676|ref|XP_001811234.1| PREDICTED: nucleoside diphosphate kinase homolog 5	214	4.81e-93	333.773	GO:0048515 spermatid differentiation | GO:0006241 CTP biosynthetic process | GO:0006165 nucleoside diphosphate phosphorylation | GO:0006183 GTP biosynthetic process | GO:0006228 UTP biosynthetic process	-	GO:0004550 nucleoside diphosphate kinase activity | GO:0003676 nucleic acid binding | GO:0046872 metal ion binding | GO:0005524 ATP binding	-	pfam00334 NDK | pfam05186 Dpy-30	-	-	-	-	-	-	-	cytosol	chloroplast	nuclear	7070|Tribolium castaneum	Tribolium	Tenebrionidae	Coleoptera	Insecta	Arthropoda	Metazoa	Eukaryota
TRINITY_DN26830_c0_g1_i10	B	MRT	-10.1902	1.99635	6.03894e-08	8.43497e-07	3.403	11.881	1.601	5.62833	0	0	0	1129	gi|189239941|ref|XP_001812325.1| PREDICTED: copper transporter 5.1	202	2.24e-56	222.641	GO:0035434 copper ion transmembrane transport	GO:0016021 integral to membrane	GO:0005375 copper ion transmembrane transporter activity	-	pfam04145 Ctr | pfam14093 DUF4271	3	o 31-53 i 110-132 o 137-159 i	-	-	-	-	-	plasma membrane	plasma membrane	plasma membrane	7070|Tribolium castaneum	Tribolium	Tenebrionidae	Coleoptera	Insecta	Arthropoda	Metazoa	Eukaryota
TRINITY_DN43016_c4_g2_i1	B	MRT	-9.30857	1.13341	6.07314e-08	8.47555e-07	5.98	11.267	6.779	8.00867	0	0	0	599	gi|189236224|ref|XP_972065.2| PREDICTED: Golgi resident protein GCP60	110	4.75e-58	226.299	GO:0006810 transport	GO:0016021 integral to membrane	GO:0000062 fatty-acyl-CoA binding	-	-	-	-	-	-	-	-	-	cytosol_nuclear	nuclear	nuclear	7070|Tribolium castaneum	Tribolium	Tenebrionidae	Coleoptera	Insecta	Arthropoda	Metazoa	Eukaryota
TRINITY_DN43115_c4_g1_i1	B	MRT	-6.97663	2.13724	6.17065e-08	8.60163e-07	6.662	38.439	20.286	21.7957	0.217	0.119	0.168	513	-	-	-	-	-	-	-	-	-	1	o 20-42 i	-	-	-	-	-	extracellular	cytosol	nuclear	-	-	-	-	-	-	-	-
TRINITY_DN41556_c0_g1_i1	B	MRT	-2.15539	9.9037	6.17491e-08	8.60423e-07	2425.2	2751.27	1819.51	2331.99	555.586	557.83	556.708	714	gi|91091938|ref|XP_966584.1| PREDICTED: tubulin alpha chain	194	2.58e-120	424.325	GO:0051258 protein polymerization | GO:0006184 GTP catabolic process | GO:0007017 microtubule-based process	GO:0005874 microtubule | GO:0005819 spindle | GO:0005737 cytoplasm | GO:0005634 nucleus	GO:0003924 GTPase activity | GO:0005200 structural constituent of cytoskeleton | GO:0005525 GTP binding	-	pfam00091 Tubulin	-	-	-	-	-	-	-	cytosol	nuclear	cytoskeleton	7070|Tribolium castaneum	Tribolium	Tenebrionidae	Coleoptera	Insecta	Arthropoda	Metazoa	Eukaryota
TRINITY_DN40894_c2_g1_i3	B	MRT	-2.48447	4.59868	6.17954e-08	8.60736e-07	17.777	19.105	11.867	16.2497	2.727	3.447	3.087	1928	gi|642925082|ref|XP_008194162.1| PREDICTED: meiosis-specific with OB domain-containing protein isoform X1	459	1.4e-197	680.89	-	-	-	-	-	-	-	-	-	-	-	-	cytosol	nuclear	nuclear	7070|Tribolium castaneum	Tribolium	Tenebrionidae	Coleoptera	Insecta	Arthropoda	Metazoa	Eukaryota
TRINITY_DN46844_c2_g1_i4	B	MRT	-2.03099	6.63156	6.20513e-08	8.63965e-07	68.684	86.46	75.651	76.9317	20	19.857	19.9285	1657	-	-	-	-	-	-	-	-	-	1	i 13-35 o	-	-	-	-	-	extracellular	extracellular	nuclear	-	-	-	-	-	-	-	-
TRINITY_DN25430_c0_g1_i1	B	MRT	-2.52164	4.96588	6.25453e-08	8.69834e-07	61.897	91.04	45.968	66.3017	12.765	11.826	12.2955	793	gi|283046834|ref|NP_001164360.1| succinate dehydrogenase	210	2.77e-117	414.264	GO:0006099 tricarboxylic acid cycle	-	GO:0009055 electron carrier activity | GO:0051537 2 iron, 2 sulfur cluster binding | GO:0008177 succinate dehydrogenase (ubiquinone) activity	-	pfam13085 Fer2_3 | pfam13534 Fer4_17 | pfam13183 Fer4_8 | pfam13746 Fer4_18	-	-	-	-	-	-	-	extracellular	cytosol	mitochondria	7070|Tribolium castaneum	Tribolium	Tenebrionidae	Coleoptera	Insecta	Arthropoda	Metazoa	Eukaryota
TRINITY_DN44196_c2_g1_i5	B	MRT	-2.54897	5.83209	6.27404e-08	8.72211e-07	173.048	274.49	121.59	189.709	34.655	34.599	34.627	602	gi|332372957|gb|AEE61620.1| unknown	200	7.9e-99	352.981	GO:0006508 proteolysis	GO:0005737 cytoplasm	GO:0030145 manganese ion binding | GO:0008235 metalloexopeptidase activity | GO:0004177 aminopeptidase activity	-	pfam00883 Peptidase_M17	-	-	-	-	-	-	-	cytosol	cytosol	cytosol	77166|Dendroctonus ponderosae	Dendroctonus	Curculionidae	Coleoptera	Insecta	Arthropoda	Metazoa	Eukaryota
TRINITY_DN43698_c3_g2_i1	B	MRT	-2.34487	8.5595	6.43199e-08	8.93478e-07	338.231	461.858	229.8	343.296	72.667	71.311	71.989	1479	gi|133251767|dbj|BAF49173.1| arginine kinase	370	1.46e-186	644.303	GO:0016310 phosphorylation	-	GO:0005524 ATP binding | GO:0004054 arginine kinase activity	2.7.3.3	pfam00217 ATP-gua_Ptrans | pfam02807 ATP-gua_PtransN	-	-	-	-	-	-	-	mitochondria	chloroplast	mitochondria	404365|Cissites cephalotes	Cissites	Meloidae	Coleoptera	Insecta	Arthropoda	Metazoa	Eukaryota
TRINITY_DN46982_c4_g3_i6	B	MRT	-2.35408	8.26097	6.43593e-08	8.93681e-07	306.547	342.496	174.978	274.674	57.642	56.852	57.247	1499	gi|91082533|ref|XP_973629.1| PREDICTED: inter-alpha-trypsin inhibitor heavy chain H4 isoform X1	424	3.81e-94	337.432	GO:0010951 negative regulation of endopeptidase activity | GO:0030212 hyaluronan metabolic process	-	GO:0004867 serine-type endopeptidase inhibitor activity	-	pfam00092 VWA | pfam13519 VWA_2	-	-	-	-	-	-	-	mitochondria	mitochondria	mitochondria	7070|Tribolium castaneum	Tribolium	Tenebrionidae	Coleoptera	Insecta	Arthropoda	Metazoa	Eukaryota
TRINITY_DN43029_c7_g1_i4	B	MRT	-2.85094	6.95058	6.52081e-08	9.04769e-07	178.067	218.296	69.673	155.345	24.009	22.058	23.0335	1172	gi|91091726|ref|XP_967236.1| PREDICTED: UPF0605 protein CG18335	306	1.41e-174	604.515	GO:0055114 oxidation-reduction process	-	GO:0008080 N-acetyltransferase activity | GO:0016491 oxidoreductase activity	-	pfam10629 DUF2475	-	-	-	-	-	-	-	extracellular	mitochondria	mitochondria	7070|Tribolium castaneum	Tribolium	Tenebrionidae	Coleoptera	Insecta	Arthropoda	Metazoa	Eukaryota
TRINITY_DN45545_c0_g1_i2	B	MRT	-3.90602	4.21776	6.57798e-08	9.11647e-07	17.014	19.363	3.923	13.4333	0.967	0.954	0.9605	1905	gi|270002929|gb|EEZ99376.1| serine protease P24	224	1.16e-67	257.398	GO:0006898 receptor-mediated endocytosis | GO:0006508 proteolysis	GO:0005737 cytoplasm | GO:0005886 plasma membrane | GO:0016021 integral to membrane	GO:0005044 scavenger receptor activity | GO:0004252 serine-type endopeptidase activity	3.4.21.4	pfam00089 Trypsin	-	-	-	-	SignalP-noTM	22 - 23	-	mitochondria	chloroplast	extracellular	7070|Tribolium castaneum	Tribolium	Tenebrionidae	Coleoptera	Insecta	Arthropoda	Metazoa	Eukaryota
TRINITY_DN43070_c2_g2_i10	B	MRT	-2.13941	5.5809	6.7236e-08	9.3147e-07	45.924	42.732	61.007	49.8877	12.537	11.316	11.9265	1317	gi|157954033|ref|NP_001103250.1| cys-loop ligand-gated ion channel subunit precursor	359	2.44e-196	676.774	GO:0034220 ion transmembrane transport | GO:0007214 gamma-aminobutyric acid signaling pathway | GO:0006821 chloride transport	GO:0030054 cell junction | GO:0005886 plasma membrane | GO:0016021 integral to membrane | GO:0045202 synapse	GO:0004890 GABA-A receptor activity | GO:0005230 extracellular ligand-gated ion channel activity	-	pfam02931 Neur_chan_LBD | pfam02932 Neur_chan_memb	3	i 130-152 o 195-217 i 357-376 o	-	-	-	-	-	plasma membrane	plasma membrane	plasma membrane	7070|Tribolium castaneum	Tribolium	Tenebrionidae	Coleoptera	Insecta	Arthropoda	Metazoa	Eukaryota
TRINITY_DN32896_c0_g1_i1	B	MRT	-2.43736	4.21835	6.74488e-08	9.34059e-07	41.264	49.055	42.134	44.151	8.658	8.541	8.5995	737	-	-	-	-	-	-	-	-	-	-	-	-	-	-	-	-	cytosol	cytosol	nuclear	-	-	-	-	-	-	-	-
TRINITY_DN46423_c1_g1_i4	B	MRT	-6.53108	3.17636	6.80178e-08	9.4049e-07	4.794	13.203	0.939	6.312	0.065	0.054	0.0595	2012	gi|91089759|ref|XP_966664.1| PREDICTED: uncharacterized protein LOC655078	84	3.01e-22	116.539	GO:0031122 cytoplasmic microtubule organization | GO:0006086 acetyl-CoA biosynthetic process from pyruvate	GO:0005875 microtubule associated complex | GO:0005739 mitochondrion | GO:0045254 pyruvate dehydrogenase complex | GO:0005811 lipid particle	GO:0004739 pyruvate dehydrogenase (acetyl-transferring) activity	-	-	-	-	-	-	-	-	-	nuclear	cytosol	nuclear	7070|Tribolium castaneum	Tribolium	Tenebrionidae	Coleoptera	Insecta	Arthropoda	Metazoa	Eukaryota
TRINITY_DN47013_c2_g1_i2	B	MRT	-2.37901	7.12878	6.85926e-08	9.47346e-07	48.124	21.979	32.134	34.079	6.79	7.089	6.9395	4831	gi|642929440|ref|XP_008195841.1| PREDICTED: transient receptor potential cation channel trpm isoform X2	1530	0	3146.84	GO:0055069 zinc ion homeostasis | GO:0070838 divalent metal ion transport | GO:0007005 mitochondrion organization | GO:0034220 ion transmembrane transport | GO:0043052 thermotaxis | GO:0016049 cell growth | GO:0010960 magnesium ion homeostasis	GO:0034703 cation channel complex	GO:0046873 metal ion transmembrane transporter activity | GO:0005261 cation channel activity	-	pfam00520 Ion_trans	6	o 842-864 i 915-937 o 942-964 i 984-1006 o 1062-1084 i 1105-1124 o	-	-	-	-	-	plasma membrane	plasma membrane	mitochondria	7070|Tribolium castaneum	Tribolium	Tenebrionidae	Coleoptera	Insecta	Arthropoda	Metazoa	Eukaryota
TRINITY_DN43995_c0_g1_i1	B	MRT	-2.44338	4.45415	6.88593e-08	9.50665e-07	6.824	7.895	5.119	6.61267	1.369	1.203	1.286	3948	gi|189236215|ref|XP_975776.2| PREDICTED: alpha,alpha-trehalose-phosphate synthase	793	0	1707.61	GO:0005992 trehalose biosynthetic process	-	GO:0003824 catalytic activity	2.4.1.15	pfam00982 Glyco_transf_20 | pfam02358 Trehalose_PPase | pfam00534 Glycos_transf_1 | pfam01529 zf-DHHC	2	o 5-27 i 69-91 o	-	-	-	-	-	plasma membrane	chloroplast	cytosol	7070|Tribolium castaneum	Tribolium	Tenebrionidae	Coleoptera	Insecta	Arthropoda	Metazoa	Eukaryota
TRINITY_DN36036_c0_g1_i4	B	MRT	-2.59138	4.48454	6.91297e-08	9.54032e-07	69.483	99.74	53.32	74.181	12.7	13.582	13.141	605	gi|478258551|gb|ENN78622.1| hypothetical protein YQE_04926, partial	110	5.09e-49	198.859	GO:0006979 response to oxidative stress | GO:0055114 oxidation-reduction process	GO:0005829 cytosol	GO:0032542 sulfiredoxin activity | GO:0005524 ATP binding	1.8.98.2	-	-	-	-	-	SignalP-noTM	26 - 27	-	extracellular	extracellular	nuclear	77166|Dendroctonus ponderosae	Dendroctonus	Curculionidae	Coleoptera	Insecta	Arthropoda	Metazoa	Eukaryota
TRINITY_DN46880_c9_g1_i2	B	MRT	-2.86868	5.77443	6.96527e-08	9.60882e-07	27.115	17.687	57.598	34.1333	4.161	5.593	4.877	2135	gi|642925510|ref|XP_008194580.1| PREDICTED: proton-coupled folate transporter	531	9.11e-304	1033.49	GO:0055085 transmembrane transport	GO:0016021 integral to membrane	-	-	pfam07690 MFS_1 | pfam03092 BT1 | pfam10277 Frag1	8	i 160-182 o 192-214 i 227-249 o 254-273 i 324-346 o 361-383 i 404-426 o 482-504 i	-	-	-	-	-	plasma membrane	chloroplast	plasma membrane	7070|Tribolium castaneum	Tribolium	Tenebrionidae	Coleoptera	Insecta	Arthropoda	Metazoa	Eukaryota
TRINITY_DN46501_c4_g3_i1	B	MRT	-2.46766	5.51142	7.03594e-08	9.69887e-07	62.929	75.202	37.282	58.471	10.331	12.194	11.2625	1134	gi|91088151|ref|XP_971478.1| PREDICTED: sodium/potassium-transporting ATPase subunit alpha-like	376	2.22e-145	507.56	GO:0055085 transmembrane transport | GO:0015672 monovalent inorganic cation transport | GO:0006754 ATP biosynthetic process	GO:0016021 integral to membrane	GO:0046872 metal ion binding | GO:0015077 monovalent inorganic cation transmembrane transporter activity | GO:0019829 cation-transporting ATPase activity | GO:0005524 ATP binding	-	pfam13246 Hydrolase_like2 | pfam00702 Hydrolase | pfam12710 HAD | pfam08282 Hydrolase_3	-	-	-	-	-	-	-	cytosol	cytosol	nuclear	7070|Tribolium castaneum	Tribolium	Tenebrionidae	Coleoptera	Insecta	Arthropoda	Metazoa	Eukaryota
TRINITY_DN38207_c0_g3_i3	B	MRT	-2.37473	5.40702	7.05702e-08	9.72421e-07	32.528	43.105	23.261	32.9647	7.181	6.33	6.7555	1689	gi|91076588|ref|XP_968186.1| PREDICTED: transmembrane protein 194A	353	9.82e-163	565.184	-	-	-	-	pfam10225 DUF2215 | pfam12730 ABC2_membrane_4 | pfam03901 Glyco_transf_22 | pfam03845 Spore_permease | pfam07695 7TMR-DISM_7TM	6	i 129-151 o 161-183 i 190-209 o 224-246 i 253-272 o 276-295 i	-	-	SignalP-noTM	18 - 19	-	plasma membrane	chloroplast	plasma membrane	7070|Tribolium castaneum	Tribolium	Tenebrionidae	Coleoptera	Insecta	Arthropoda	Metazoa	Eukaryota
TRINITY_DN45541_c1_g2_i1	B	MRT	-2.46887	9.0583	7.08004e-08	9.74847e-07	571.38	807.919	349.097	576.132	111.167	110.885	111.026	1296	gi|91087079|ref|XP_974918.1| PREDICTED: outer dense fiber protein 3	228	1.02e-69	262.886	GO:0006508 proteolysis	-	GO:0004222 metalloendopeptidase activity | GO:0008270 zinc ion binding | GO:0008081 phosphoric diester hydrolase activity	-	-	-	-	-	-	-	-	-	cytosol	nuclear	nuclear	7070|Tribolium castaneum	Tribolium	Tenebrionidae	Coleoptera	Insecta	Arthropoda	Metazoa	Eukaryota
TRINITY_DN40813_c0_g1_i1	B	MRT	-2.37427	6.21522	7.08341e-08	9.74938e-07	80.58	94.844	47.243	74.2223	14.829	15.695	15.262	1372	gi|642935760|ref|XP_008198163.1| PREDICTED: transcription initiation factor TFIID subunit 5-like	387	1.73e-119	421.581	-	-	-	-	-	-	-	-	-	-	-	-	cytosol	nuclear	nuclear	7070|Tribolium castaneum	Tribolium	Tenebrionidae	Coleoptera	Insecta	Arthropoda	Metazoa	Eukaryota
TRINITY_DN44098_c0_g2_i6	B	MRT	-2.13249	5.60764	7.09753e-08	9.76508e-07	27.572	22.257	32.628	27.4857	6.507	6.72	6.6135	2205	gi|91078870|ref|XP_972519.1| PREDICTED: peptide transporter family 1-like	666	1e-285	973.584	GO:0006857 oligopeptide transport	GO:0016021 integral to membrane	GO:0005427 proton-dependent oligopeptide secondary active transmembrane transporter activity	-	pfam00854 PTR2	11	i 40-59 o 69-91 i 98-120 o 126-148 i 161-183 o 198-220 i 277-294 o 323-345 i 565-587 o 602-622 i 635-654 o	-	-	-	-	-	plasma membrane	plasma membrane	plasma membrane	7070|Tribolium castaneum	Tribolium	Tenebrionidae	Coleoptera	Insecta	Arthropoda	Metazoa	Eukaryota
TRINITY_DN32438_c1_g1_i1	B	MRT	-2.40934	6.84626	7.10901e-08	9.76967e-07	482.522	542.186	266.657	430.455	88.028	85.142	86.585	562	gi|557165685|emb|CDI82654.1| hypothetical protein, conserved	75	3.29e-05	58.9151	-	-	-	-	-	-	-	-	-	-	-	-	cytosol_nuclear	cytosol	nuclear	51316|Eimeria praecox	Eimeria	Eimeriidae	Eucoccidiorida	Coccidia	Apicomplexa	-	Eukaryota
TRINITY_DN41900_c0_g1_i4	B	MRT	-2.88613	6.82422	7.10799e-08	9.76967e-07	36.254	19.718	72.568	42.8467	6.312	5.799	6.0555	3351	gi|642925507|ref|XP_008194579.1| PREDICTED: angiotensin-converting enzyme-like	491	1.87e-258	883.032	GO:0006508 proteolysis	GO:0016021 integral to membrane	GO:0046872 metal ion binding | GO:0008237 metallopeptidase activity | GO:0008241 peptidyl-dipeptidase activity | GO:0004180 carboxypeptidase activity	-	pfam01401 Peptidase_M2	-	-	-	-	-	-	-	cytosol	nuclear	nuclear	7070|Tribolium castaneum	Tribolium	Tenebrionidae	Coleoptera	Insecta	Arthropoda	Metazoa	Eukaryota
TRINITY_DN66695_c0_g1_i1	B	MRT	-2.81891	3.71103	7.12565e-08	9.78879e-07	78.623	99.672	100.829	93.0413	14.829	13.072	13.9505	423	-	-	-	-	-	-	-	-	-	1	i 66-88 o	-	-	-	-	-	mitochondria	cytosol_nuclear	mitochondria	-	-	-	-	-	-	-	-
TRINITY_DN41169_c2_g1_i2	B	MRT	-10.2004	2.0072	7.13362e-08	9.796e-07	5.342	1.073	11.551	5.98867	0	0	0	1113	gi|91079776|ref|XP_967502.1| PREDICTED: coiled-coil domain-containing protein 50	259	4.94e-101	360.298	-	-	-	-	-	-	-	-	-	-	-	-	cytosol	nuclear	nuclear	7070|Tribolium castaneum	Tribolium	Tenebrionidae	Coleoptera	Insecta	Arthropoda	Metazoa	Eukaryota
TRINITY_DN41317_c1_g1_i1	B	MRT	-2.34054	7.52018	7.1457e-08	9.80885e-07	104.292	149.839	75.513	109.881	23.194	23.001	23.0975	2109	gi|91085101|ref|XP_968142.1| PREDICTED: coiled-coil domain-containing protein 63-like	542	1.57e-137	481.492	-	-	-	-	pfam05483 SCP-1 | pfam09728 Taxilin | pfam13851 GAS | pfam02414 Borrelia_orfA | pfam13868 Trichoplein | pfam05384 DegS	-	-	-	-	-	-	-	cytosol	nuclear	nuclear	7070|Tribolium castaneum	Tribolium	Tenebrionidae	Coleoptera	Insecta	Arthropoda	Metazoa	Eukaryota
TRINITY_DN38371_c1_g1_i12	B	MRT	-3.8394	5.09539	7.18617e-08	9.86065e-07	26.45	35.757	5.869	22.692	1.782	1.604	1.693	2046	gi|91076250|ref|XP_966964.1| PREDICTED: testican-2	79	2.28e-43	183.767	GO:0007165 signal transduction	GO:0005578 proteinaceous extracellular matrix	GO:0005509 calcium ion binding	-	-	-	-	-	-	-	-	-	cytosol	nuclear	nuclear	7070|Tribolium castaneum	Tribolium	Tenebrionidae	Coleoptera	Insecta	Arthropoda	Metazoa	Eukaryota
TRINITY_DN46161_c2_g1_i6	B	MRT	-2.8768	4.49932	7.2337e-08	9.91453e-07	5.207	3.277	3.834	4.106	0.337	0.845	0.591	6584	gi|817212181|ref|XP_012282266.1| PREDICTED: uncharacterized protein LOC105700713	1638	0	1875.9	GO:0006278 RNA-dependent DNA replication | GO:0006508 proteolysis | GO:0015074 DNA integration	-	GO:0003964 RNA-directed DNA polymerase activity | GO:0003723 RNA binding | GO:0004190 aspartic-type endopeptidase activity | GO:0008270 zinc ion binding	-	pfam05380 Peptidase_A17 | pfam03564 DUF1759 | pfam05585 DUF1758 | pfam00665 rve | pfam00078 RVT_1	-	-	-	-	-	-	-	nuclear	cytosol	nuclear	222816|Orussus abietinus	Orussus	Orussidae	Hymenoptera	Insecta	Arthropoda	Metazoa	Eukaryota
TRINITY_DN41145_c1_g1_i2	B	MRT	-2.32165	7.68209	7.25096e-08	9.9344e-07	149.381	196.356	100.779	148.839	32.58	30.838	31.709	1786	gi|91079034|ref|XP_974966.1| PREDICTED: myosin-9	556	3.04e-168	583.478	-	-	-	-	pfam02414 Borrelia_orfA | pfam10325 7TM_GPCR_Srz	-	-	-	-	-	-	-	cytosol	cytosol	nuclear	7070|Tribolium castaneum	Tribolium	Tenebrionidae	Coleoptera	Insecta	Arthropoda	Metazoa	Eukaryota
TRINITY_DN46332_c5_g1_i1	B	MRT	-9.40754	1.22979	7.26389e-08	9.94832e-07	1.679	0.68	1.838	1.399	0	0	0	2316	gi|270013133|gb|EFA09581.1| hypothetical protein TcasGA2_TC011698	89	1.47e-33	153.126	GO:0006200 ATP catabolic process | GO:0016310 phosphorylation	GO:0005737 cytoplasm	GO:0043023 ribosomal large subunit binding | GO:0043022 ribosome binding | GO:0005524 ATP binding | GO:0016887 ATPase activity | GO:0019205 nucleobase-containing compound kinase activity | GO:0005525 GTP binding	-	-	1	o 58-80 i	-	-	-	-	-	plasma membrane	extracellular	extracellular	7070|Tribolium castaneum	Tribolium	Tenebrionidae	Coleoptera	Insecta	Arthropoda	Metazoa	Eukaryota
TRINITY_DN31422_c1_g5_i1	B	MRT	-2.57749	10.2206	7.29066e-08	9.97739e-07	7713.67	12751.3	5334.01	8599.66	1640.74	1464.59	1552.66	416	gi|270002929|gb|EEZ99376.1| serine protease P24	107	1.58e-31	143.065	GO:0001666 response to hypoxia | GO:0031639 plasminogen activation | GO:0048008 platelet-derived growth factor receptor signaling pathway | GO:0045861 negative regulation of proteolysis | GO:0030195 negative regulation of blood coagulation | GO:0014909 smooth muscle cell migration	GO:0030141 secretory granule | GO:0005615 extracellular space | GO:0009986 cell surface | GO:0045177 apical part of cell | GO:0005886 plasma membrane	GO:0005509 calcium ion binding | GO:0004252 serine-type endopeptidase activity	-	-	-	-	-	-	-	-	-	extracellular	cytosol	cytosol	7070|Tribolium castaneum	Tribolium	Tenebrionidae	Coleoptera	Insecta	Arthropoda	Metazoa	Eukaryota
TRINITY_DN45029_c1_g1_i4	B	MRT	-3.9641	6.38849	7.30304e-08	9.99054e-07	37.915	38.775	18.725	31.805	3.791	0.553	2.172	3413	gi|642928617|ref|XP_008199980.1| PREDICTED: coiled-coil domain-containing protein lobo homolog	839	2.67e-293	998.737	GO:0007283 spermatogenesis | GO:0030154 cell differentiation	GO:0005737 cytoplasm | GO:0005856 cytoskeleton | GO:0005929 cilium	-	-	-	-	-	-	-	-	-	-	cytosol_nuclear	cytosol	nuclear	7070|Tribolium castaneum	Tribolium	Tenebrionidae	Coleoptera	Insecta	Arthropoda	Metazoa	Eukaryota
TRINITY_DN27219_c0_g2_i1	B	MRT	-2.48902	5.78546	7.34018e-08	1.00375e-06	80.311	122.131	62.114	88.1853	13.319	20.172	16.7455	964	-	-	-	-	-	-	-	-	-	-	-	-	-	-	-	-	extracellular	cytosol	nuclear	-	-	-	-	-	-	-	-
TRINITY_DN43389_c4_g1_i5	B	MRT	-2.35484	7.74464	7.49145e-08	1.02288e-06	63.98	76.17	37.717	59.289	11.907	12.79	12.3485	4257	gi|91088149|ref|XP_971414.1| PREDICTED: WD repeat-containing protein 65	1143	0	1444.64	-	-	-	-	pfam13166 AAA_13 | pfam06160 EzrA | pfam05483 SCP-1 | pfam14253 AbiH | pfam13851 GAS | pfam11490 DNA_pol3_alph_N | pfam06705 SF-assemblin | pfam09728 Taxilin | pfam13870 DUF4201 | pfam03357 Snf7 | pfam02414 Borrelia_orfA | pfam00038 Filament | pfam00769 ERM | pfam05701 DUF827 | pfam08878 DUF1837 | pfam13476 AAA_23 | pfam01540 Lipoprotein_7 | pfam09687 PRESAN | pfam07926 TPR_MLP1_2 | pfam00400 WD40	-	-	-	-	-	-	-	mitochondria	chloroplast	nuclear	7070|Tribolium castaneum	Tribolium	Tenebrionidae	Coleoptera	Insecta	Arthropoda	Metazoa	Eukaryota
TRINITY_DN42646_c0_g2_i1	B	MRT	-2.34233	9.15276	7.52975e-08	1.02766e-06	346.886	434.964	215.106	332.319	71.298	68.341	69.8195	2155	gi|642939417|ref|XP_008193344.1| PREDICTED: uncharacterized protein LOC103313005	205	2.15e-76	283.466	-	-	-	-	-	-	-	-	-	-	-	-	extracellular	nuclear	nuclear	7070|Tribolium castaneum	Tribolium	Tenebrionidae	Coleoptera	Insecta	Arthropoda	Metazoa	Eukaryota
TRINITY_DN36184_c0_g1_i1	B	MRT	-2.73673	4.47871	7.54911e-08	1.02959e-06	155.487	171.033	81.402	135.974	23.096	20.757	21.9265	448	gi|642927801|ref|XP_008195410.1| PREDICTED: tubulin polyglutamylase TTLL5 isoform X1	109	1.4e-20	108.307	GO:0006464 protein modification process	-	-	-	-	-	-	-	-	-	-	-	cytosol_nuclear	cytosol	nuclear	7070|Tribolium castaneum	Tribolium	Tenebrionidae	Coleoptera	Insecta	Arthropoda	Metazoa	Eukaryota
TRINITY_DN34015_c0_g2_i1	B	MRT	-2.23366	5.65755	7.6035e-08	1.03504e-06	32.169	40.844	25.296	32.7697	7.691	7.111	7.401	1952	gi|91092102|ref|XP_971936.1| PREDICTED: dyslexia susceptibility 1 candidate gene 1 protein homolog	356	2.77e-140	490.639	GO:0046686 response to cadmium ion | GO:0006508 proteolysis	GO:0009570 chloroplast stroma | GO:0005829 cytosol | GO:0048046 apoplast	GO:0046872 metal ion binding | GO:0004222 metalloendopeptidase activity	-	pfam01432 Peptidase_M3 | pfam13414 TPR_11 | pfam04969 CS	-	-	-	-	-	-	-	cytosol	cytosol	nuclear	7070|Tribolium castaneum	Tribolium	Tenebrionidae	Coleoptera	Insecta	Arthropoda	Metazoa	Eukaryota
TRINITY_DN39929_c0_g1_i1	B	MRT	-2.27581	6.43759	7.61371e-08	1.03604e-06	64.042	89.564	48.27	67.292	14.927	14.655	14.791	1680	gi|91085459|ref|XP_969636.1| PREDICTED: sperm-associated antigen 6-like	506	1.35e-185	641.102	GO:0006457 protein folding	GO:0015630 microtubule cytoskeleton	GO:0044183 protein binding involved in protein folding	-	pfam01602 Adaptin_N | pfam13513 HEAT_EZ | pfam10508 Proteasom_PSMB | pfam00514 Arm	-	-	-	-	-	-	-	mitochondria	chloroplast	nuclear	7070|Tribolium castaneum	Tribolium	Tenebrionidae	Coleoptera	Insecta	Arthropoda	Metazoa	Eukaryota
TRINITY_DN43070_c0_g2_i2	B	MRT	-2.36731	6.77722	7.74634e-08	1.05329e-06	106.276	118.95	59.9	95.042	18.283	20.952	19.6175	1541	gi|270008016|gb|EFA04464.1| hypothetical protein TcasGA2_TC014768	334	2.99e-38	167.303	-	-	-	-	pfam09728 Taxilin | pfam10174 Cast | pfam05557 MAD | pfam01576 Myosin_tail_1 | pfam13949 ALIX_LYPXL_bnd | pfam13851 GAS | pfam13868 Trichoplein | pfam13870 DUF4201 | pfam05701 DUF827 | pfam07106 TBPIP | pfam12718 Tropomyosin_1 | pfam00038 Filament | pfam11559 ADIP | pfam10473 Cenp-F_leu_zip | pfam13863 DUF4200 | pfam13476 AAA_23 | pfam07200 Mod_r | pfam13094 CENP-Q | pfam08614 ATG16 | pfam10368 Y…	-	-	-	-	-	-	-	cytosol	cytosol	nuclear	7070|Tribolium castaneum	Tribolium	Tenebrionidae	Coleoptera	Insecta	Arthropoda	Metazoa	Eukaryota
TRINITY_DN34241_c0_g2_i1	B	MRT	-2.50176	7.48631	7.79252e-08	1.05901e-06	145.898	194.391	81.462	140.584	26.203	26.762	26.4825	1688	gi|595486518|gb|EXX72621.1| hypothetical protein RirG_067600	150	1.27e-06	65.3178	-	-	-	-	pfam13870 DUF4201 | pfam10174 Cast | pfam13863 DUF4200 | pfam13476 AAA_23 | pfam09728 Taxilin	-	-	-	-	-	-	-	cytosol	cytosol	nuclear	588596|Rhizophagus irregularis	Rhizophagus	Glomeraceae	Glomerales	Glomeromycetes	Glomeromycota	Fungi	Eukaryota
TRINITY_DN40174_c3_g2_i4	B	MRT	-9.47087	1.29068	7.79431e-08	1.05901e-06	3.591	1.562	1.324	2.159	0	0	0	1645	-	-	-	-	-	-	-	-	-	-	-	-	-	-	-	-	cytosol	cytosol	nuclear	-	-	-	-	-	-	-	-
TRINITY_DN35829_c0_g1_i1	B	MRT	-2.29991	5.64627	7.81692e-08	1.06169e-06	66.206	80.577	46.067	64.2833	14.318	13.473	13.8955	1123	gi|91088151|ref|XP_971478.1| PREDICTED: sodium/potassium-transporting ATPase subunit alpha-like	334	7.79e-118	416.093	GO:0015693 magnesium ion transport | GO:0008152 metabolic process	GO:0016021 integral to membrane	GO:0046872 metal ion binding | GO:0015444 magnesium-importing ATPase activity | GO:0005524 ATP binding	-	pfam00122 E1-E2_ATPase | pfam00690 Cation_ATPase_N	4	i 106-128 o 138-160 i 301-323 o 328-350 i	-	-	-	-	-	plasma membrane	plasma membrane	plasma membrane	7070|Tribolium castaneum	Tribolium	Tenebrionidae	Coleoptera	Insecta	Arthropoda	Metazoa	Eukaryota
TRINITY_DN39728_c1_g1_i1	B	MRT	-2.7442	8.14715	7.86365e-08	1.06763e-06	303.602	163.713	102.331	189.882	28.615	31.846	30.2305	1958	gi|642928571|ref|XP_008199962.1| PREDICTED: S-methyl-5'-thioadenosine phosphorylase	274	7.78e-141	492.468	GO:0019509 L-methionine salvage from methylthioadenosine | GO:0006166 purine ribonucleoside salvage	GO:0005737 cytoplasm | GO:0005634 nucleus	GO:0017061 S-methyl-5-thioadenosine phosphorylase activity | GO:0004645 phosphorylase activity	2.4.2.28	pfam01048 PNP_UDP_1	-	-	-	-	-	-	-	cytosol	cytosol	cytosol	7070|Tribolium castaneum	Tribolium	Tenebrionidae	Coleoptera	Insecta	Arthropoda	Metazoa	Eukaryota
TRINITY_DN44580_c1_g2_i1	B	MRT	-2.40231	4.89788	7.91982e-08	1.07485e-06	30.508	25.064	17.065	24.2123	4.704	5.04	4.872	1630	gi|270007518|gb|EFA03966.1| hypothetical protein TcasGA2_TC014111	407	2.58e-166	577.075	GO:0007112 male meiosis cytokinesis | GO:0010245 radial microtubular system formation | GO:0007018 microtubule-based movement | GO:0009555 pollen development | GO:0008152 metabolic process | GO:0009558 embryo sac cellularization	GO:0005874 microtubule | GO:0009506 plasmodesma | GO:0005871 kinesin complex	GO:0003777 microtubule motor activity | GO:0008017 microtubule binding | GO:0046872 metal ion binding | GO:0005524 ATP binding	-	pfam00225 Kinesin	-	-	-	-	-	-	-	mitochondria	chloroplast	nuclear	7070|Tribolium castaneum	Tribolium	Tenebrionidae	Coleoptera	Insecta	Arthropoda	Metazoa	Eukaryota
TRINITY_DN46645_c6_g1_i3	B	MRT	-2.4094	5.32206	7.9561e-08	1.0793e-06	12.471	12.647	7.105	10.741	2.368	1.94	2.154	4390	gi|270007962|gb|EFA04410.1| hypothetical protein TcasGA2_TC014710	1347	0	1991.61	GO:0001539 ciliary or flagellar motility | GO:0006414 translational elongation | GO:0006200 ATP catabolic process | GO:0007018 microtubule-based movement	GO:0005858 axonemal dynein complex | GO:0005874 microtubule | GO:0005739 mitochondrion	GO:0003746 translation elongation factor activity | GO:0005509 calcium ion binding | GO:0003777 microtubule motor activity | GO:0016887 ATPase activity | GO:0005524 ATP binding	-	pfam08393 DHC_N2 | pfam12774 AAA_6 | pfam13175 AAA_15	-	-	-	-	-	-	-	nuclear	nuclear	nuclear	7070|Tribolium castaneum	Tribolium	Tenebrionidae	Coleoptera	Insecta	Arthropoda	Metazoa	Eukaryota
TRINITY_DN40262_c1_g2_i1	B	MRT	-9.54079	1.35954	8.07463e-08	1.09298e-06	1.104	3.219	1.215	1.846	0	0	0	1961	gi|270012594|gb|EFA09042.1| hypothetical protein TcasGA2_TC006755	609	1.63e-264	903.154	GO:0032007 negative regulation of TOR signaling cascade | GO:0043547 positive regulation of GTPase activity | GO:0051056 regulation of small GTPase mediated signal transduction	GO:0033596 TSC1-TSC2 complex | GO:0005634 nucleus	GO:0005096 GTPase activator activity	-	pfam02145 Rap_GAP	-	-	-	-	-	-	-	cytosol	nuclear	nuclear	7070|Tribolium castaneum	Tribolium	Tenebrionidae	Coleoptera	Insecta	Arthropoda	Metazoa	Eukaryota
TRINITY_DN39222_c0_g1_i3	B	MRT	-2.05602	6.4096	8.14389e-08	1.10069e-06	131.838	150.098	112.311	131.416	33.004	34.068	33.536	965	-	-	-	-	-	-	-	-	pfam13851 GAS | pfam06810 Phage_GP20 | pfam06836 DUF1240 | pfam09135 Alb1	-	-	-	-	-	-	-	cytosol	cytosol	nuclear	-	-	-	-	-	-	-	-
TRINITY_DN28577_c0_g1_i2	B	MRT	-2.36168	7.59703	8.15969e-08	1.102e-06	47.127	52.61	26.363	42.0333	9.212	8.216	8.714	5350	gi|642923980|ref|XP_008193956.1| PREDICTED: adenylate cyclase type 10-like	1646	0	1521.93	GO:0035556 intracellular signal transduction | GO:0009190 cyclic nucleotide biosynthetic process	-	GO:0016849 phosphorus-oxygen lyase activity | GO:0005524 ATP binding	-	-	-	-	-	-	-	-	-	cytosol	extracellular	nuclear	7070|Tribolium castaneum	Tribolium	Tenebrionidae	Coleoptera	Insecta	Arthropoda	Metazoa	Eukaryota
TRINITY_DN33257_c0_g2_i5	B	MRT	-2.41885	7.61666	8.21355e-08	1.10886e-06	291.715	412.726	188.071	297.504	60.89	57.762	59.326	998	gi|642921592|ref|XP_008192437.1| PREDICTED: peptidyl-prolyl cis-trans isomerase D	107	2e-46	191.999	GO:0006457 protein folding | GO:0007165 signal transduction | GO:0000413 protein peptidyl-prolyl isomerization	GO:0005737 cytoplasm	GO:0016018 cyclosporin A binding | GO:0051082 unfolded protein binding | GO:0003755 peptidyl-prolyl cis-trans isomerase activity	-	pfam00160 Pro_isomerase	-	-	-	-	-	-	-	extracellular	nuclear	nuclear	7070|Tribolium castaneum	Tribolium	Tenebrionidae	Coleoptera	Insecta	Arthropoda	Metazoa	Eukaryota
TRINITY_DN35631_c0_g1_i2	B	MRT	-2.29548	5.92395	8.25583e-08	1.11415e-06	180.545	240.592	134.327	185.155	40	40.376	40.188	627	-	-	-	-	-	-	-	-	-	1	o 15-32 i	-	-	-	-	-	extracellular	nuclear	extracellular	-	-	-	-	-	-	-	-
TRINITY_DN41760_c2_g1_i5	B	MRT	-2.3877	5.56663	8.51033e-08	1.14561e-06	47.872	54.124	28.517	43.5043	8.952	8.747	8.8495	1471	gi|91083259|ref|XP_974150.1| PREDICTED: E3 ubiquitin-protein ligase Su(dx)	366	5e-174	602.686	GO:0008340 determination of adult lifespan | GO:0016358 dendrite development | GO:0042787 protein ubiquitination involved in ubiquitin-dependent protein catabolic process | GO:0019915 lipid storage | GO:0007413 axonal fasciculation | GO:0042176 regulation of protein catabolic process | GO:0040011 locomotion | GO:0009792 embryo development ending in birth or egg hatching	GO:0005737 cytoplasm | GO:0005634 nucleus	GO:0004842 ubiquitin-protein ligase activity | GO:0005515 protein binding	-	pfam00168 C2 | pfam00397 WW	-	-	-	-	-	-	-	mitochondria	peroxisome	nuclear	7070|Tribolium castaneum	Tribolium	Tenebrionidae	Coleoptera	Insecta	Arthropoda	Metazoa	Eukaryota
TRINITY_DN45490_c5_g1_i2	B	MRT	-2.34272	5.81474	8.52117e-08	1.14652e-06	38.652	54.756	28.557	40.655	8.778	8.281	8.5295	1793	gi|91077088|ref|XP_969962.1| PREDICTED: carbonic anhydrase 1	282	2.97e-91	327.828	GO:0006730 one-carbon metabolic process	-	GO:0008270 zinc ion binding | GO:0004089 carbonate dehydratase activity	4.2.1.1	pfam00194 Carb_anhydrase	1	o 20-39 i	-	-	-	-	-	extracellular_plasma membrane	chloroplast	mitochondria	7070|Tribolium castaneum	Tribolium	Tenebrionidae	Coleoptera	Insecta	Arthropoda	Metazoa	Eukaryota
TRINITY_DN41406_c0_g2_i3	B	MRT	-2.34722	5.79945	8.5661e-08	1.15213e-06	52.128	51.834	29.268	44.41	8.604	9.994	9.299	1649	gi|642926179|ref|XP_008194818.1| PREDICTED: atrophin-1 isoform X1	262	1.53e-129	454.967	GO:0046331 lateral inhibition | GO:0008315 meiotic G2/MI transition | GO:0048137 spermatocyte division | GO:0006417 regulation of translation | GO:0007140 male meiosis | GO:0045836 positive regulation of meiosis | GO:0007476 imaginal disc-derived wing morphogenesis	GO:0005737 cytoplasm | GO:0005634 nucleus | GO:0043204 perikaryon	GO:0000166 nucleotide binding | GO:0046983 protein dimerization activity | GO:0003729 mRNA binding	-	pfam00076 RRM_1 | pfam14259 RRM_6 | pfam13893 RRM_5	-	-	-	-	-	-	-	nuclear	nuclear	nuclear	7070|Tribolium castaneum	Tribolium	Tenebrionidae	Coleoptera	Insecta	Arthropoda	Metazoa	Eukaryota
TRINITY_DN43648_c0_g2_i2	B	MRT	-2.36536	6.20535	8.69086e-08	1.16673e-06	22.563	19.747	11.245	17.8517	3.639	3.74	3.6895	4828	gi|328723215|ref|XP_003247794.1| PREDICTED: uncharacterized protein LOC100162380 isoform X2	78	3.23e-09	75.3791	-	-	-	-	pfam07776 zf-AD | pfam07798 DUF1640 | pfam08395 7tm_7 | pfam12072 DUF3552 | pfam13476 AAA_23	-	-	-	-	-	-	-	nuclear	nuclear	nuclear	7029|Acyrthosiphon pisum	Acyrthosiphon	Aphididae	Hemiptera	Insecta	Arthropoda	Metazoa	Eukaryota
TRINITY_DN42536_c0_g3_i17	B	MRT	-2.87105	4.32753	8.7471e-08	1.17341e-06	8.431	13.155	23.172	14.9193	2.205	2.049	2.127	1827	gi|91090334|ref|XP_966832.1| PREDICTED: uncharacterized protein LOC655224	248	1.34e-89	322.34	GO:0032504 multicellular organism reproduction	GO:0005615 extracellular space	-	-	-	-	-	-	-	SignalP-noTM	23 - 24	-	extracellular	extracellular	nuclear	7070|Tribolium castaneum	Tribolium	Tenebrionidae	Coleoptera	Insecta	Arthropoda	Metazoa	Eukaryota
TRINITY_DN39591_c0_g1_i2	B	MRT	-2.60856	4.10994	8.77329e-08	1.17648e-06	12.561	12.13	8.725	11.1387	2.118	1.756	1.937	2008	gi|91089717|ref|XP_974970.1| PREDICTED: protein bicaudal C	380	1.05e-159	555.123	-	-	GO:0003723 RNA binding	-	pfam00536 SAM_1 | pfam00013 KH_1 | pfam07647 SAM_2 | pfam13014 KH_3	-	-	-	-	-	-	-	cytosol	cytosol	nuclear	7070|Tribolium castaneum	Tribolium	Tenebrionidae	Coleoptera	Insecta	Arthropoda	Metazoa	Eukaryota
TRINITY_DN45239_c2_g3_i3	B	MRT	-2.24851	6.89874	8.86236e-08	1.18798e-06	72.078	69.933	41.61	61.207	13.721	13.701	13.711	2400	gi|91090324|ref|XP_966399.1| PREDICTED: UPF0704 protein C6orf165 homolog	611	1.14e-183	634.699	-	-	-	-	pfam12018 DUF3508	-	-	-	-	-	-	-	cytosol	cytosol	nuclear	7070|Tribolium castaneum	Tribolium	Tenebrionidae	Coleoptera	Insecta	Arthropoda	Metazoa	Eukaryota
TRINITY_DN46805_c5_g1_i10	B	MRT	-5.52979	4.66811	8.9296e-08	1.19611e-06	39.092	26.453	12.243	25.9293	1.162	0.033	0.5975	1467	gi|642929021|ref|XP_008195658.1| PREDICTED: RNA-binding protein Nova-1 isoform X1	449	1.5e-286	976.328	GO:0006930 substrate-dependent cell migration, cell extension | GO:0015677 copper ion import | GO:0046329 negative regulation of JNK cascade | GO:0007608 sensory perception of smell | GO:0007494 midgut development | GO:0007411 axon guidance | GO:0048190 wing disc dorsal/ventral pattern formation | GO:0007220 Notch receptor processing | GO:0007377 germ-band extension | GO:0051492 regulation of str…	GO:0009986 cell surface | GO:0043198 dendritic shaft | GO:0005925 focal adhesion | GO:0016324 apical plasma membrane | GO:0030426 growth cone | GO:0031252 cell leading edge | GO:0055037 recycling endosome | GO:0031594 neuromuscular junction | GO:0035253 ciliary rootlet | GO:0045121 membrane raft | GO:0030424 axon | GO:0048471 perinuclear region of cytoplasm | GO:0070765 gamma-secretase complex | …	GO:0042803 protein homodimerization activity | GO:0004872 receptor activity | GO:0005178 integrin binding | GO:0003729 mRNA binding | GO:0050839 cell adhesion molecule binding | GO:0046982 protein heterodimerization activity | GO:0004190 aspartic-type endopeptidase activity	-	pfam00013 KH_1 | pfam13014 KH_3	-	-	-	-	-	-	-	plasma membrane	mitochondria	plasma membrane	7070|Tribolium castaneum	Tribolium	Tenebrionidae	Coleoptera	Insecta	Arthropoda	Metazoa	Eukaryota
TRINITY_DN44382_c2_g1_i9	B	MRT	-2.78807	4.7702	8.98288e-08	1.2028e-06	6.357	17.275	10.217	11.283	1.792	1.68	1.736	3024	gi|939627458|ref|XP_014294937.1| PREDICTED: dopamine N-acetyltransferase isoform X2	195	4.97e-24	122.942	-	-	-	-	-	-	-	-	-	-	-	-	mitochondria	chloroplast	mitochondria	69319|Microplitis demolitor	Microplitis	Braconidae	Hymenoptera	Insecta	Arthropoda	Metazoa	Eukaryota
TRINITY_DN39056_c1_g2_i1	B	MRT	-2.38566	6.00215	9.00338e-08	1.20509e-06	84.962	110.049	53.833	82.948	17.251	16.573	16.912	1121	gi|642920486|ref|XP_008192371.1| PREDICTED: testis-specific serine/threonine-protein kinase 1-like	316	2.51e-158	550.549	GO:0006468 protein phosphorylation	-	GO:0005524 ATP binding | GO:0004674 protein serine/threonine kinase activity	2.7.11.1	pfam00069 Pkinase | pfam07714 Pkinase_Tyr	-	-	-	-	-	-	-	cytosol	nuclear	nuclear	7070|Tribolium castaneum	Tribolium	Tenebrionidae	Coleoptera	Insecta	Arthropoda	Metazoa	Eukaryota
TRINITY_DN41463_c2_g2_i2	B	MRT	-2.81749	4.11784	9.06347e-08	1.21178e-06	7.272	15.416	14.348	12.3453	1.847	1.854	1.8505	1879	gi|642926289|ref|XP_008194864.1| PREDICTED: myosin-11	574	4.7e-87	314.565	GO:0000042 protein targeting to Golgi | GO:0006200 ATP catabolic process	-	GO:0003676 nucleic acid binding | GO:0008026 ATP-dependent helicase activity | GO:0005524 ATP binding	-	pfam01576 Myosin_tail_1 | pfam05483 SCP-1 | pfam13166 AAA_13 | pfam10174 Cast | pfam06160 EzrA | pfam05557 MAD | pfam09728 Taxilin | pfam05622 HOOK | pfam07888 CALCOCO1 | pfam13868 Trichoplein | pfam12795 MscS_porin | pfam03148 Tektin | pfam07926 TPR_MLP1_2 | pfam00038 Filament | pfam13870 DUF4201 | pfam05701 DUF827 | pfam13851 GAS | pfam09789 DUF2353 | pfam01465 GRIP | pfam13863 DUF4200 | pfam00…	-	-	-	-	-	-	-	cytosol	cytosol	nuclear	7070|Tribolium castaneum	Tribolium	Tenebrionidae	Coleoptera	Insecta	Arthropoda	Metazoa	Eukaryota
TRINITY_DN34438_c0_g2_i1	B	MRT	-2.34998	6.48947	9.11032e-08	1.21714e-06	52.64	53.865	28.162	44.889	10.027	8.736	9.3815	2473	gi|270010470|gb|EFA06918.1| hypothetical protein TcasGA2_TC009867, partial	73	1.77e-11	81.7818	-	-	-	-	-	-	-	-	-	SignalP-noTM	32 - 33	-	cytosol	nuclear	nuclear	7070|Tribolium castaneum	Tribolium	Tenebrionidae	Coleoptera	Insecta	Arthropoda	Metazoa	Eukaryota
TRINITY_DN39382_c0_g2_i3	B	MRT	-9.26581	1.0914	9.12437e-08	1.21857e-06	6.734	6.371	3.508	5.53767	0	0	0	733	gi|91084331|ref|XP_972583.1| PREDICTED: small nuclear ribonucleoprotein Sm D3	137	1.44e-81	296.729	GO:0007417 central nervous system development | GO:0048542 lymph gland development | GO:0007052 mitotic spindle organization | GO:0007517 muscle organ development | GO:0007067 mitosis | GO:0007422 peripheral nervous system development | GO:0000398 nuclear mRNA splicing, via spliceosome | GO:0045451 pole plasm oskar mRNA localization | GO:0030182 neuron differentiation	GO:0071011 precatalytic spliceosome | GO:0030532 small nuclear ribonucleoprotein complex | GO:0071013 catalytic step 2 spliceosome | GO:0045495 pole plasm | GO:0019013 viral nucleocapsid	-	-	pfam01423 LSM	-	-	-	-	-	-	-	cytosol	mitochondria	cytosol	7070|Tribolium castaneum	Tribolium	Tenebrionidae	Coleoptera	Insecta	Arthropoda	Metazoa	Eukaryota
TRINITY_DN43114_c0_g1_i1	B	MRT	-9.12146	0.952003	9.12885e-08	1.21872e-06	10.532	14.391	12.282	12.4017	0	0	0	453	gi|805798921|ref|XP_012143989.1| PREDICTED: LOW QUALITY PROTEIN: cilia- and flagella-associated protein 61-like, partial	71	5.69e-10	74.0071	-	-	-	-	-	-	-	-	-	-	-	-	cytosol_nuclear	cytosol	nuclear	143995|Megachile rotundata	Megachile	Megachilidae	Hymenoptera	Insecta	Arthropoda	Metazoa	Eukaryota
TRINITY_DN38575_c1_g3_i3	B	MRT	-2.26294	7.15387	9.15929e-08	1.22233e-06	402.857	487.152	265.432	385.147	84.747	86.389	85.568	672	gi|91093100|ref|XP_969808.1| PREDICTED: sperm flagellar protein 1	186	4.76e-62	238.647	-	-	-	-	pfam06294 DUF1042 | pfam11971 CAMSAP_CH | pfam12329 TMF_DNA_bd | pfam06005 DUF904	-	-	-	-	-	-	-	cytosol	nuclear	nuclear	7070|Tribolium castaneum	Tribolium	Tenebrionidae	Coleoptera	Insecta	Arthropoda	Metazoa	Eukaryota
TRINITY_DN33319_c0_g1_i3	B	MRT	-2.09759	6.14985	9.31728e-08	1.24111e-06	69.771	45.577	59.891	58.413	14.601	14.243	14.422	1588	gi|91089517|ref|XP_970614.1| PREDICTED: thioredoxin domain-containing protein 9	247	6.6e-116	409.691	GO:0016197 endosome transport | GO:0019058 viral infectious cycle | GO:0061024 membrane organization | GO:0015031 protein transport	GO:0070062 extracellular vesicular exosome | GO:0031902 late endosome membrane | GO:0005829 cytosol	GO:0047485 protein N-terminus binding	-	pfam03357 Snf7 | pfam00085 Thioredoxin	-	-	-	-	-	-	-	cytosol	cytosol	nuclear	7070|Tribolium castaneum	Tribolium	Tenebrionidae	Coleoptera	Insecta	Arthropoda	Metazoa	Eukaryota
TRINITY_DN43672_c0_g1_i1	B	MRT	-4.80789	3.50165	9.39075e-08	1.25043e-06	6.141	2.501	0.988	3.21	0.152	0.087	0.1195	4519	gi|642917914|ref|XP_008191380.1| PREDICTED: 2-hydroxyacylsphingosine 1-beta-galactosyltransferase-like	365	1.16e-95	342.462	GO:0008152 metabolic process	-	GO:0016758 transferase activity, transferring hexosyl groups	-	pfam12719 Cnd3 | pfam00201 UDPGT	-	-	-	-	-	-	-	cytosol	chloroplast	nuclear	7070|Tribolium castaneum	Tribolium	Tenebrionidae	Coleoptera	Insecta	Arthropoda	Metazoa	Eukaryota
TRINITY_DN44181_c2_g2_i7	B	MRT	-2.99827	4.16564	9.46429e-08	1.25929e-06	5.989	9.667	3.943	6.533	0.967	0.77	0.8685	3415	gi|939309728|gb|ALJ76682.1| thioredoxin reductase 1	485	2.86000000001e-313	1065.05	GO:0045454 cell redox homeostasis | GO:0055114 oxidation-reduction process	-	GO:0004791 thioredoxin-disulfide reductase activity | GO:0050660 flavin adenine dinucleotide binding | GO:0050661 NADP binding	1.8.1.9	pfam07992 Pyr_redox_2 | pfam02852 Pyr_redox_dim | pfam00070 Pyr_redox	-	-	-	-	SignalP-noTM	22 - 23	-	mitochondria	extracellular	mitochondria	941254|Epicauta chinensis	Epicauta	Meloidae	Coleoptera	Insecta	Arthropoda	Metazoa	Eukaryota
TRINITY_DN2591_c0_g1_i1	B	MRT	-2.54168	4.61999	9.51269e-08	1.26527e-06	122.788	104.837	63.754	97.1263	17.414	18.221	17.8175	549	-	-	-	-	-	-	-	-	-	-	-	-	-	-	-	-	cytosol_nuclear	nuclear	mitochondria_nuclear	-	-	-	-	-	-	-	-
TRINITY_DN45693_c3_g3_i3	B	MRT	-3.80338	7.76431	9.55909e-08	1.2705e-06	328.077	885.21	138.417	450.568	36.154	33.309	34.7315	836	gi|91077682|ref|XP_974656.1| PREDICTED: cytosol aminopeptidase	276	1.3e-127	448.564	GO:0006508 proteolysis	GO:0005737 cytoplasm	GO:0030145 manganese ion binding | GO:0008235 metalloexopeptidase activity | GO:0004177 aminopeptidase activity	-	pfam02789 Peptidase_M17_N	-	-	-	-	-	-	-	cytosol	cytosol	cytosol	7070|Tribolium castaneum	Tribolium	Tenebrionidae	Coleoptera	Insecta	Arthropoda	Metazoa	Eukaryota
TRINITY_DN46981_c3_g1_i5	B	MRT	-2.67034	5.04181	9.65242e-08	1.28148e-06	3.421	3.344	1.482	2.749	0.467	0.455	0.461	13747	gi|270001974|gb|EEZ98421.1| hypothetical protein TcasGA2_TC000891	31	0.00052	59.8298	-	-	-	-	-	2	o 32-54 i 61-83 o	-	-	-	-	-	extracellular	nuclear	mitochondria	7070|Tribolium castaneum	Tribolium	Tenebrionidae	Coleoptera	Insecta	Arthropoda	Metazoa	Eukaryota
TRINITY_DN12257_c0_g1_i1	B	MRT	-2.40162	4.39032	9.71823e-08	1.28927e-06	122.455	165.409	125.72	137.861	30.049	25.483	27.766	431	gi|478255291|gb|ENN75517.1| hypothetical protein YQE_07861, partial	69	1.16e-14	89.0991	-	-	-	-	-	1	o 10-32 i	-	-	-	-	-	extracellular	chloroplast	nuclear	77166|Dendroctonus ponderosae	Dendroctonus	Curculionidae	Coleoptera	Insecta	Arthropoda	Metazoa	Eukaryota
TRINITY_DN44505_c4_g2_i1	B	MRT	-2.34964	6.95029	9.7799e-08	1.29649e-06	128.022	175.028	83.892	128.981	27.659	26.285	26.972	1324	gi|642923990|ref|XP_008193960.1| PREDICTED: ATPase family AAA domain-containing protein 2-like	436	7.44e-198	681.804	GO:0009415 response to water | GO:0006950 response to stress | GO:0008152 metabolic process	GO:0009506 plasmodesma | GO:0000502 proteasome complex	GO:0003677 DNA binding | GO:0005524 ATP binding | GO:0017111 nucleoside-triphosphatase activity	-	pfam00004 AAA | pfam07728 AAA_5 | pfam13401 AAA_22 | pfam13191 AAA_16 | pfam05729 NACHT	-	-	-	-	-	-	-	cytosol	cytosol	nuclear	7070|Tribolium castaneum	Tribolium	Tenebrionidae	Coleoptera	Insecta	Arthropoda	Metazoa	Eukaryota
TRINITY_DN39222_c1_g1_i3	B	MRT	-2.28708	6.78843	9.9887e-08	1.32174e-06	41.273	52.208	26.877	40.1193	8.854	8.639	8.7465	3290	gi|766938300|ref|XP_011501647.1| PREDICTED: coiled-coil domain-containing protein 147-like	625	6.87e-39	170.505	-	-	-	-	pfam05557 MAD | pfam01576 Myosin_tail_1 | pfam06160 EzrA | pfam13166 AAA_13 | pfam05622 HOOK | pfam10174 Cast | pfam05483 SCP-1 | pfam07926 TPR_MLP1_2 | pfam00038 Filament | pfam13851 GAS | pfam13863 DUF4200 | pfam05667 DUF812 | pfam13870 DUF4201 | pfam06008 Laminin_I | pfam05701 DUF827 | pfam02414 Borrelia_orfA | pfam06810 Phage_GP20 | pfam08614 ATG16 | pfam08317 Spc7 | pfam09728 Taxilin | pfam1…	-	-	-	-	-	-	-	nuclear	cytosol	nuclear	142686|Ceratosolen solmsi	Ceratosolen	Agaonidae	Hymenoptera	Insecta	Arthropoda	Metazoa	Eukaryota
TRINITY_DN42476_c0_g1_i4	B	MRT	-9.11668	0.947212	1.03496e-07	1.36749e-06	1.104	1.437	0.998	1.17967	0	0	0	2239	gi|91091446|ref|XP_972658.1| PREDICTED: kanadaptin	519	7.75e-210	721.593	-	GO:0005634 nucleus	-	-	pfam00498 FHA	-	-	-	-	-	-	-	cytosol	cytosol	nuclear	7070|Tribolium castaneum	Tribolium	Tenebrionidae	Coleoptera	Insecta	Arthropoda	Metazoa	Eukaryota
TRINITY_DN39038_c3_g1_i2	B	MRT	-2.22972	5.80462	1.04235e-07	1.37624e-06	30.41	29.098	18.597	26.035	6.029	5.777	5.903	2612	gi|642929374|ref|XP_008195808.1| PREDICTED: rho GTPase-activating protein 11A-like	732	5.87e-245	838.213	GO:0007165 signal transduction	GO:0005622 intracellular	-	-	pfam00620 RhoGAP	-	-	-	-	-	-	-	cytosol_nuclear	nuclear	nuclear	7070|Tribolium castaneum	Tribolium	Tenebrionidae	Coleoptera	Insecta	Arthropoda	Metazoa	Eukaryota
TRINITY_DN45967_c3_g1_i10	B	MRT	-3.65408	3.27833	1.04223e-07	1.37624e-06	3.798	6.017	3.557	4.45733	0.521	0.228	0.3745	2837	gi|642923250|ref|XP_008193676.1| PREDICTED: E3 ubiquitin-protein ligase MIB2	817	0	1713.09	GO:0002090 regulation of receptor internalization | GO:0030318 melanocyte differentiation | GO:0051865 protein autoubiquitination	GO:0031410 cytoplasmic vesicle | GO:0000151 ubiquitin ligase complex | GO:0048471 perinuclear region of cytoplasm	GO:0008270 zinc ion binding | GO:0004842 ubiquitin-protein ligase activity | GO:0042803 protein homodimerization activity	-	pfam06701 MIB_HERC2 | pfam12796 Ank_2 | pfam13637 Ank_4 | pfam13857 Ank_5 | pfam00023 Ank | pfam00569 ZZ | pfam13606 Ank_3	-	-	-	-	-	-	-	cytosol	cytosol	nuclear	7070|Tribolium castaneum	Tribolium	Tenebrionidae	Coleoptera	Insecta	Arthropoda	Metazoa	Eukaryota
TRINITY_DN44109_c0_g1_i4	B	MRT	-2.5514	5.79805	1.04394e-07	1.37783e-06	23.64	32.164	12.994	22.9327	4.182	4.162	4.172	2977	gi|91077854|ref|XP_972003.1| PREDICTED: tetratricopeptide repeat protein 7B	810	0	1542.05	GO:0022008 neurogenesis	-	-	-	pfam13414 TPR_11 | pfam13431 TPR_17 | pfam13424 TPR_12 | pfam13432 TPR_16	-	-	-	-	-	-	-	cytosol	chloroplast	cytosol_nuclear	7070|Tribolium castaneum	Tribolium	Tenebrionidae	Coleoptera	Insecta	Arthropoda	Metazoa	Eukaryota
TRINITY_DN45948_c1_g3_i3	B	MRT	-2.44285	6.97738	1.05079e-07	1.38637e-06	64.123	82.321	35.217	60.5537	11.711	12.032	11.8715	2575	gi|642924801|ref|XP_008194046.1| PREDICTED: kinesin-like protein KIF23	746	0	1105.3	GO:0007018 microtubule-based movement | GO:0008152 metabolic process	GO:0005871 kinesin complex | GO:0005874 microtubule	GO:0008017 microtubule binding | GO:0005524 ATP binding | GO:0003777 microtubule motor activity	-	pfam00225 Kinesin | pfam09728 Taxilin | pfam13863 DUF4200 | pfam02050 FliJ | pfam12072 DUF3552 | pfam02403 Seryl_tRNA_N	-	-	-	-	-	-	-	cytosol	cytosol	nuclear	7070|Tribolium castaneum	Tribolium	Tenebrionidae	Coleoptera	Insecta	Arthropoda	Metazoa	Eukaryota
TRINITY_DN39690_c0_g1_i1	B	MRT	-2.47384	5.26867	1.05918e-07	1.39693e-06	30.733	37.462	18.844	29.013	4.66	6.471	5.5655	1744	gi|91084251|ref|XP_970251.1| PREDICTED: fatty acyl-CoA reductase 1	475	9.4e-220	754.521	GO:0055114 oxidation-reduction process	-	GO:0080019 fatty-acyl-CoA reductase (alcohol-forming) activity	-	pfam07993 NAD_binding_4 | pfam03015 Sterile | pfam01370 Epimerase | pfam01073 3Beta_HSD	2	o 361-383 i 472-494 o	-	-	-	-	-	mitochondria	chloroplast	mitochondria	7070|Tribolium castaneum	Tribolium	Tenebrionidae	Coleoptera	Insecta	Arthropoda	Metazoa	Eukaryota
TRINITY_DN46122_c3_g1_i2	B	MRT	-2.18295	7.61941	1.06276e-07	1.40114e-06	117.131	71.906	73.942	87.6597	20.326	20.638	20.482	2716	gi|557165685|emb|CDI82654.1| hypothetical protein, conserved	117	1.99e-05	62.1164	-	-	-	-	-	-	-	-	-	-	-	-	cytosol	cytosol	nuclear	51316|Eimeria praecox	Eimeria	Eimeriidae	Eucoccidiorida	Coccidia	Apicomplexa	-	Eukaryota
TRINITY_DN42541_c2_g1_i5	B	MRT	-9.28413	1.10908	1.06868e-07	1.4074e-06	2.747	2.07	1.215	2.01067	0	0	0	1568	gi|91087363|ref|XP_975631.1| PREDICTED: iron-sulfur cluster assembly enzyme ISCU, mitochondrial	149	6.7e-86	310.906	GO:0016226 iron-sulfur cluster assembly	-	GO:0005506 iron ion binding | GO:0051536 iron-sulfur cluster binding	-	pfam01592 NifU_N	1	o 26-48 i	-	-	-	-	-	mitochondria	chloroplast	mitochondria	7070|Tribolium castaneum	Tribolium	Tenebrionidae	Coleoptera	Insecta	Arthropoda	Metazoa	Eukaryota
TRINITY_DN34576_c0_g1_i1	B	MRT	-2.33975	5.57176	1.08838e-07	1.43176e-06	62.112	99.155	54.871	72.046	15.307	14.969	15.138	995	-	-	-	-	-	-	-	-	pfam01990 ATP-synt_F	-	-	-	-	-	-	-	mitochondria	chloroplast	mitochondria	-	-	-	-	-	-	-	-
TRINITY_DN45544_c1_g5_i2	B	MRT	-2.15491	7.03173	1.08889e-07	1.43191e-06	101.096	138.419	83.477	107.664	26.399	24.995	25.697	1588	gi|91084141|ref|XP_969980.1| PREDICTED: flagellar attachment zone protein 1	450	1.23e-134	471.888	-	-	-	-	pfam12329 TMF_DNA_bd | pfam04849 HAP1_N | pfam13851 GAS | pfam07888 CALCOCO1 | pfam13870 DUF4201 | pfam03105 SPX | pfam08614 ATG16 | pfam12718 Tropomyosin_1 | pfam00261 Tropomyosin | pfam05010 TACC | pfam07321 YscO | pfam13476 AAA_23 | pfam13863 DUF4200 | pfam09728 Taxilin | pfam09738 DUF2051 | pfam13094 CENP-Q	-	-	-	-	-	-	-	nuclear	nuclear	nuclear	7070|Tribolium castaneum	Tribolium	Tenebrionidae	Coleoptera	Insecta	Arthropoda	Metazoa	Eukaryota
TRINITY_DN45052_c0_g2_i2	B	MRT	-9.53236	1.35085	1.10374e-07	1.44931e-06	1.104	0.278	0.583	0.655	0	0	0	5052	gi|642933755|ref|XP_008191527.1| PREDICTED: huntingtin-like	1155	0	1447.84	-	GO:0005634 nucleus | GO:0005737 cytoplasm	-	-	pfam12372 DUF3652	-	-	-	-	SignalP-noTM	15 - 16	-	extracellular	cytosol	nuclear	7070|Tribolium castaneum	Tribolium	Tenebrionidae	Coleoptera	Insecta	Arthropoda	Metazoa	Eukaryota
TRINITY_DN41400_c1_g2_i1	B	MRT	-2.46965	9.02017	1.10694e-07	1.45246e-06	388.187	483.799	201.984	357.99	70.592	67.366	68.979	1879	gi|91086173|ref|XP_970673.1| PREDICTED: uncharacterized protein LOC659255	578	1.87e-74	277.521	-	-	-	-	-	-	-	-	-	-	-	-	cytosol	nuclear	nuclear	7070|Tribolium castaneum	Tribolium	Tenebrionidae	Coleoptera	Insecta	Arthropoda	Metazoa	Eukaryota
TRINITY_DN38800_c0_g2_i3	B	MRT	-3.50796	3.08967	1.1154e-07	1.46187e-06	7.317	6.467	5.415	6.39967	0.728	0.455	0.5915	1830	gi|642919739|ref|XP_008192044.1| PREDICTED: sodium channel and clathrin linker 1-like isoform X2	522	2.44e-127	447.649	-	-	-	-	pfam13166 AAA_13 | pfam11559 ADIP | pfam13175 AAA_15 | pfam05701 DUF827 | pfam08385 DHC_N1 | pfam02414 Borrelia_orfA | pfam06160 EzrA | pfam13851 GAS | pfam09789 DUF2353 | pfam13949 ALIX_LYPXL_bnd | pfam09687 PRESAN | pfam10325 7TM_GPCR_Srz | pfam12709 Kinetocho_Slk19 | pfam13476 AAA_23 | pfam13870 DUF4201 | pfam09903 DUF2130	-	-	-	-	-	-	-	cytoskeleton	cytosol	nuclear	7070|Tribolium castaneum	Tribolium	Tenebrionidae	Coleoptera	Insecta	Arthropoda	Metazoa	Eukaryota
TRINITY_DN46492_c11_g2_i1	B	MRT	-9.4799	1.29938	1.14739e-07	1.50116e-06	7.246	3.018	2.283	4.18233	0	0	0	984	gi|642913496|ref|XP_008201037.1| PREDICTED: uncharacterized protein LOC100142275 isoform X1	278	6.06e-161	559.239	-	-	-	-	-	2	i 54-76 o 110-132 i	-	-	-	-	-	plasma membrane	plasma membrane	plasma membrane	7070|Tribolium castaneum	Tribolium	Tenebrionidae	Coleoptera	Insecta	Arthropoda	Metazoa	Eukaryota
TRINITY_DN43863_c5_g2_i8	B	MRT	-9.40805	1.22942	1.16027e-07	1.51696e-06	1.535	0.776	0.534	0.948333	0	0	0	3260	gi|642927606|ref|XP_008195332.1| PREDICTED: ras-responsive element-binding protein 1 isoform X1	927	0	1411.25	-	-	GO:0003676 nucleic acid binding | GO:0046872 metal ion binding	-	pfam13465 zf-H2C2_2	-	-	-	-	-	-	-	nuclear	nuclear	nuclear	7070|Tribolium castaneum	Tribolium	Tenebrionidae	Coleoptera	Insecta	Arthropoda	Metazoa	Eukaryota
TRINITY_DN44844_c1_g1_i1	B	MRT	-2.43753	7.69097	1.19325e-07	1.55663e-06	246.383	342.065	147.696	245.381	45.953	50.706	48.3295	1201	gi|546683092|gb|ERL92947.1| hypothetical protein D910_10252	269	1.81e-108	384.994	GO:0008286 insulin receptor signaling pathway	GO:0005829 cytosol | GO:0016021 integral to membrane | GO:0005730 nucleolus	GO:0001515 opioid peptide activity | GO:0046872 metal ion binding | GO:0017124 SH3 domain binding	-	pfam13913 zf-C2HC_2	-	-	-	-	-	-	-	cytosol	cytosol	nuclear	77166|Dendroctonus ponderosae	Dendroctonus	Curculionidae	Coleoptera	Insecta	Arthropoda	Metazoa	Eukaryota
TRINITY_DN43675_c1_g1_i8	B	MRT	-5.92818	2.00124	1.21761e-07	1.58554e-06	3.098	1.581	1.611	2.09667	0.065	0	0.0325	2597	gi|189239355|ref|XP_974286.2| PREDICTED: ATP-dependent RNA helicase Ddx1	706	0	1497.23	GO:0009615 response to virus | GO:0032508 DNA duplex unwinding | GO:0007275 multicellular organismal development | GO:0006397 mRNA processing | GO:0006302 double-strand break repair | GO:0006355 regulation of transcription, DNA-dependent | GO:0006200 ATP catabolic process | GO:0090305 nucleic acid phosphodiester bond hydrolysis | GO:0043330 response to exogenous dsRNA	GO:0072669 tRNA-splicing ligase complex | GO:0071920 cleavage body | GO:0010494 cytoplasmic stress granule	GO:0033677 DNA/RNA helicase activity | GO:0008026 ATP-dependent helicase activity | GO:0003712 transcription cofactor activity | GO:0004527 exonuclease activity | GO:0003677 DNA binding | GO:0008143 poly(A) RNA binding | GO:0003725 double-stranded RNA binding | GO:0003682 chromatin binding | GO:0005524 ATP binding	3.6.4.13	pfam00270 DEAD | pfam00271 Helicase_C | pfam00622 SPRY | pfam09079 Cdc6_C	-	-	-	-	-	-	-	endoplasmic reticulum	Golgi apparatus	extracellular	7070|Tribolium castaneum	Tribolium	Tenebrionidae	Coleoptera	Insecta	Arthropoda	Metazoa	Eukaryota
TRINITY_DN41184_c0_g1_i1	B	MRT	-2.96211	3.48207	1.22211e-07	1.59082e-06	17.948	21.021	16.482	18.4837	2.303	2.71	2.5065	961	-	-	-	-	-	-	-	-	pfam00715 IL2	-	-	-	-	-	-	-	cytosol	cytosol_nuclear	nuclear	-	-	-	-	-	-	-	-
TRINITY_DN44922_c1_g1_i3	B	MRT	-2.14996	5.21279	1.22261e-07	1.59089e-06	14.069	17.198	12.599	14.622	3.465	3.523	3.494	3024	gi|270013429|gb|EFA09877.1| hypothetical protein TcasGA2_TC012025	199	3.06e-52	211.665	GO:0048704 embryonic skeletal system morphogenesis | GO:0055085 transmembrane transport | GO:0046620 regulation of organ growth | GO:0006839 mitochondrial transport | GO:0016358 dendrite development | GO:0035264 multicellular organism growth | GO:0048536 spleen development | GO:0097037 heme export | GO:0030218 erythrocyte differentiation | GO:0007413 axonal fasciculation | GO:0040011 locomotion |…	GO:0016021 integral to membrane | GO:0005739 mitochondrion	GO:0015232 heme transporter activity | GO:0020037 heme binding	-	pfam05064 Nsp1_C	-	-	-	-	-	-	-	cytosol	cytosol	nuclear	7070|Tribolium castaneum	Tribolium	Tenebrionidae	Coleoptera	Insecta	Arthropoda	Metazoa	Eukaryota
TRINITY_DN41219_c0_g2_i1	B	MRT	-2.31085	7.08101	1.23209e-07	1.60208e-06	145.422	145.729	76.491	122.547	25.768	26.881	26.3245	1481	gi|91087805|ref|XP_967596.1| PREDICTED: dual specificity protein phosphatase CDC14B	366	1.66e-153	534.543	GO:0035335 peptidyl-tyrosine dephosphorylation | GO:0042149 cellular response to glucose starvation | GO:0000920 cytokinetic cell separation | GO:0030448 hyphal growth | GO:0007096 regulation of exit from mitosis | GO:0001403 invasive growth in response to glucose limitation	GO:0005730 nucleolus | GO:0030428 cell septum | GO:0005816 spindle pole body	GO:0004725 protein tyrosine phosphatase activity | GO:0008138 protein tyrosine/serine/threonine phosphatase activity	3.1.3.48	pfam00782 DSPc	-	-	-	-	-	-	-	cytosol	cytosol	mitochondria	7070|Tribolium castaneum	Tribolium	Tenebrionidae	Coleoptera	Insecta	Arthropoda	Metazoa	Eukaryota
TRINITY_DN46260_c3_g1_i11	B	MRT	-2.32146	7.55215	1.23772e-07	1.60881e-06	156.51	202.095	98.527	152.377	32.536	32.431	32.4835	1622	gi|189235006|ref|XP_970364.2| PREDICTED: facilitated trehalose transporter Tret1-2 homolog	428	1.44e-182	631.04	GO:0055085 transmembrane transport | GO:0008643 carbohydrate transport	GO:0016021 integral to membrane	GO:0005355 glucose transmembrane transporter activity	-	pfam00083 Sugar_tr | pfam07690 MFS_1 | pfam13347 MFS_2 | pfam01925 TauE | pfam12698 ABC2_membrane_3	12	i 17-39 o 59-81 i 88-107 o 112-134 i 147-169 o 173-191 i 255-277 o 297-314 i 321-343 o 358-380 i 401-423 o 427-446 i	-	-	-	-	-	plasma membrane	plasma membrane	plasma membrane	7070|Tribolium castaneum	Tribolium	Tenebrionidae	Coleoptera	Insecta	Arthropoda	Metazoa	Eukaryota
TRINITY_DN33238_c0_g1_i3	B	MRT	-2.402	7.96355	1.24647e-07	1.61844e-06	119.421	151.391	66.778	112.53	22.281	23.109	22.695	2721	gi|189236868|ref|XP_001814237.1| PREDICTED: uncharacterized protein LOC100141975	650	4.17e-191	659.395	-	-	-	-	pfam13414 TPR_11 | pfam13424 TPR_12 | pfam00515 TPR_1	-	-	-	-	-	-	-	cytosol	cytosol	nuclear	7070|Tribolium castaneum	Tribolium	Tenebrionidae	Coleoptera	Insecta	Arthropoda	Metazoa	Eukaryota
TRINITY_DN45312_c0_g4_i1	B	MRT	-2.54565	8.53702	1.24919e-07	1.62079e-06	1166.93	1996.15	789.853	1317.64	252.644	230.68	241.662	581	gi|91086701|ref|XP_969993.1| PREDICTED: tubulin beta chain	193	4.61e-127	446.735	GO:0051258 protein polymerization | GO:0006184 GTP catabolic process | GO:0007017 microtubule-based process	GO:0005874 microtubule | GO:0005737 cytoplasm	GO:0003924 GTPase activity | GO:0005200 structural constituent of cytoskeleton | GO:0005525 GTP binding	-	pfam03953 Tubulin_C	-	-	-	-	-	-	-	cytosol	cytosol	nuclear	7070|Tribolium castaneum	Tribolium	Tenebrionidae	Coleoptera	Insecta	Arthropoda	Metazoa	Eukaryota
TRINITY_DN38301_c1_g1_i1	B	MRT	-2.32525	4.96125	1.27066e-07	1.64805e-06	41.624	52.303	30.751	41.5593	8.495	9.148	8.8215	1092	gi|189237975|ref|XP_001812133.1| PREDICTED: uncharacterized protein LOC100141857	258	7.76e-83	301.302	-	-	-	-	-	-	-	-	-	-	-	-	cytosol	chloroplast	nuclear	7070|Tribolium castaneum	Tribolium	Tenebrionidae	Coleoptera	Insecta	Arthropoda	Metazoa	Eukaryota
TRINITY_DN42331_c0_g1_i3	B	MRT	-2.30657	4.7251	1.27123e-07	1.64821e-06	30.015	34.099	22.776	28.9633	6.79	5.636	6.213	1271	gi|642934124|ref|XP_008199287.1| PREDICTED: aurora kinase C	300	3.35e-150	523.567	GO:0002903 negative regulation of B cell apoptosis | GO:0034501 protein localization to kinetochore | GO:0000122 negative regulation of transcription from RNA polymerase II promoter | GO:0043988 histone H3-S28 phosphorylation | GO:0032467 positive regulation of cytokinesis | GO:0031577 spindle checkpoint | GO:0007059 chromosome segregation | GO:0034644 cellular response to UV | GO:0051256 spindle…	GO:0000785 chromatin | GO:0000775 chromosome, centromeric region | GO:0030496 midbody | GO:0032133 chromosome passenger complex | GO:0005634 nucleus	GO:0005515 protein binding | GO:0046872 metal ion binding | GO:0035175 histone kinase activity (H3-S10 specific) | GO:0005524 ATP binding	2.7.11.1	pfam00069 Pkinase | pfam07714 Pkinase_Tyr	-	-	-	-	-	-	-	mitochondria	cytosol	mitochondria	7070|Tribolium castaneum	Tribolium	Tenebrionidae	Coleoptera	Insecta	Arthropoda	Metazoa	Eukaryota
TRINITY_DN45080_c0_g1_i4	B	MRT	-2.33476	5.55437	1.27309e-07	1.65003e-06	24.897	28.513	15.227	22.879	4.791	4.878	4.8345	2528	gi|270006108|gb|EFA02556.1| hypothetical protein TcasGA2_TC008263	518	1.23e-134	471.888	GO:0035556 intracellular signal transduction | GO:0048364 root development | GO:0090307 spindle assembly involved in mitosis | GO:0007100 mitotic centrosome separation | GO:0007018 microtubule-based movement | GO:0008152 metabolic process	GO:0000922 spindle pole | GO:0005876 spindle microtubule | GO:0005871 kinesin complex | GO:0005737 cytoplasm	GO:0003777 microtubule motor activity | GO:0008017 microtubule binding | GO:0005524 ATP binding | GO:0019901 protein kinase binding	-	pfam00225 Kinesin | pfam01540 Lipoprotein_7	-	-	-	-	-	-	-	mitochondria	mitochondria	mitochondria	7070|Tribolium castaneum	Tribolium	Tenebrionidae	Coleoptera	Insecta	Arthropoda	Metazoa	Eukaryota
TRINITY_DN44009_c0_g1_i9	B	MRT	-10.2844	2.09022	1.27442e-07	1.65114e-06	0.117	1.217	1.65	0.994667	0	0	0	5600	gi|642930187|ref|XP_008196292.1| PREDICTED: spatacsin	1734	0	2190.09	-	GO:0005730 nucleolus | GO:0005886 plasma membrane | GO:0005765 lysosomal membrane | GO:0031410 cytoplasmic vesicle	-	-	pfam09687 PRESAN	-	-	-	-	-	-	-	cytosol	nuclear	nuclear	7070|Tribolium castaneum	Tribolium	Tenebrionidae	Coleoptera	Insecta	Arthropoda	Metazoa	Eukaryota
TRINITY_DN43209_c0_g1_i1	B	MRT	-2.44113	8.10852	1.27577e-07	1.65171e-06	281.183	402.829	168.842	284.285	56.219	55.486	55.8525	1344	gi|91086173|ref|XP_970673.1| PREDICTED: uncharacterized protein LOC659255	263	7.65e-47	193.829	-	-	-	-	-	-	-	-	-	-	-	-	cytosol_nuclear	nuclear	nuclear	7070|Tribolium castaneum	Tribolium	Tenebrionidae	Coleoptera	Insecta	Arthropoda	Metazoa	Eukaryota
TRINITY_DN29156_c0_g1_i1	B	MRT	-2.18608	7.49305	1.28344e-07	1.66044e-06	93.841	108.295	62.845	88.327	21.249	20.063	20.656	2488	gi|951528404|ref|XP_014468213.1| PREDICTED: uncharacterized protein LOC106741088 isoform X1	338	7.34e-38	166.846	-	-	-	-	-	-	-	-	-	-	-	-	cytosol	chloroplast	nuclear	609295|Dinoponera quadriceps	Dinoponera	Formicidae	Hymenoptera	Insecta	Arthropoda	Metazoa	Eukaryota
TRINITY_DN42170_c3_g1_i1	B	MRT	-2.28756	6.05392	1.31366e-07	1.69528e-06	37.763	57.094	30.701	41.8527	8.495	9.734	9.1145	2010	gi|270001511|gb|EEZ97958.1| hypothetical protein TcasGA2_TC000349	225	1.73e-65	250.995	-	-	-	-	pfam12937 F-box-like | pfam00646 F-box | pfam09372 PRANC	-	-	-	-	-	-	-	nuclear	nuclear	nuclear	7070|Tribolium castaneum	Tribolium	Tenebrionidae	Coleoptera	Insecta	Arthropoda	Metazoa	Eukaryota
TRINITY_DN46057_c3_g1_i1	B	MRT	-2.41907	8.47078	1.32386e-07	1.7066e-06	602.041	1076.17	486.733	721.648	139.912	147.977	143.945	812	gi|91090578|ref|XP_976368.1| PREDICTED: uncharacterized protein LOC661071 isoform X1	185	2.99e-69	260.6	-	-	-	-	-	-	-	-	-	-	-	-	extracellular	peroxisome	nuclear	7070|Tribolium castaneum	Tribolium	Tenebrionidae	Coleoptera	Insecta	Arthropoda	Metazoa	Eukaryota
TRINITY_DN42138_c1_g2_i1	B	MRT	-2.54818	5.54199	1.32556e-07	1.70818e-06	38.831	50.358	20.929	36.706	6.996	6.395	6.6955	1684	gi|642926104|ref|XP_008194786.1| PREDICTED: uncharacterized protein LOC100141550	358	8.7e-104	369.445	-	-	GO:0008270 zinc ion binding | GO:0000166 nucleotide binding | GO:0003723 RNA binding	-	-	3	o 10-32 i 103-122 o 327-349 i	-	-	-	-	-	plasma membrane	plasma membrane	nuclear	7070|Tribolium castaneum	Tribolium	Tenebrionidae	Coleoptera	Insecta	Arthropoda	Metazoa	Eukaryota
TRINITY_DN45947_c0_g2_i3	B	MRT	-2.63295	4.77107	1.32936e-07	1.71246e-06	117.849	113.9	54.15	95.2997	16.089	16.671	16.38	588	gi|91084795|ref|XP_972795.1| PREDICTED: lamin Dm0	137	3.46e-68	256.484	-	GO:0005882 intermediate filament	GO:0005198 structural molecule activity	-	-	-	-	-	-	-	-	-	mitochondria	chloroplast	mitochondria	7070|Tribolium castaneum	Tribolium	Tenebrionidae	Coleoptera	Insecta	Arthropoda	Metazoa	Eukaryota
TRINITY_DN46259_c5_g3_i2	B	MRT	-2.66505	5.50461	1.33087e-07	1.7138e-06	197.909	244.242	94.584	178.912	31.472	28.962	30.217	551	gi|546685820|gb|ERL95263.1| hypothetical protein D910_12529	166	1.64e-13	85.8978	-	-	-	-	-	-	-	-	-	-	-	-	cytosol	cytosol	nuclear	77166|Dendroctonus ponderosae	Dendroctonus	Curculionidae	Coleoptera	Insecta	Arthropoda	Metazoa	Eukaryota
TRINITY_DN46480_c4_g1_i6	B	MRT	-9.36388	1.18643	1.34225e-07	1.72783e-06	4.148	1.83	1.522	2.5	0	0	0	1373	gi|918337253|gb|KOF99005.1| hypothetical protein OCBIM_22021196mg	349	9.07e-93	332.858	GO:0055085 transmembrane transport	GO:0016021 integral to membrane | GO:0005886 plasma membrane	GO:0015144 carbohydrate transmembrane transporter activity	-	-	4	o 20-42 i 55-77 o 81-100 i 113-135 o	-	-	-	-	-	extracellular	chloroplast	extracellular	37653|Octopus bimaculoides	Octopus	Octopodidae	Octopoda	Cephalopoda	Mollusca	Metazoa	Eukaryota
TRINITY_DN44676_c1_g1_i3	B	MRT	-3.80696	3.0793	1.35513e-07	1.74192e-06	21.907	13.653	36.65	24.07	1.836	1.713	1.7745	691	gi|189239183|ref|XP_966847.2| PREDICTED: non-lysosomal glucosylceramidase	200	1.26e-96	345.664	GO:0021954 central nervous system neuron development | GO:0007409 axonogenesis | GO:0006680 glucosylceramide catabolic process	GO:0016021 integral to membrane | GO:0005773 vacuole | GO:0005794 Golgi apparatus | GO:0005886 plasma membrane	GO:0004348 glucosylceramidase activity | GO:0008422 beta-glucosidase activity	-	pfam04685 DUF608	-	-	-	-	-	-	-	cytosol	cytosol	cytosol	7070|Tribolium castaneum	Tribolium	Tenebrionidae	Coleoptera	Insecta	Arthropoda	Metazoa	Eukaryota
TRINITY_DN26424_c1_g2_i1	B	MRT	-2.4188	7.37703	1.35717e-07	1.74393e-06	104.355	127.199	55.434	95.6627	19.359	18.806	19.0825	2191	gi|642918029|ref|XP_972354.2| PREDICTED: kelch-like protein 10 isoform X2	603	5.41e-244	835.011	-	-	-	-	pfam07707 BACK | pfam00651 BTB | pfam01344 Kelch_1 | pfam13964 Kelch_6 | pfam13415 Kelch_3 | pfam07646 Kelch_2 | pfam13418 Kelch_4	-	-	-	-	-	-	-	mitochondria	mitochondria	mitochondria	7070|Tribolium castaneum	Tribolium	Tenebrionidae	Coleoptera	Insecta	Arthropoda	Metazoa	Eukaryota
TRINITY_DN39270_c1_g1_i2	B	MRT	-2.44033	4.60417	1.36653e-07	1.7547e-06	66.197	80.769	46.679	64.5483	11.407	13.95	12.6785	685	gi|642939160|ref|XP_969591.2| PREDICTED: protein D3 isoform X1	184	3.01e-80	292.613	-	-	-	-	pfam01161 PBP	-	-	-	-	-	-	-	extracellular	extracellular	mitochondria	7070|Tribolium castaneum	Tribolium	Tenebrionidae	Coleoptera	Insecta	Arthropoda	Metazoa	Eukaryota
TRINITY_DN37715_c1_g5_i1	B	MRT	-9.07773	0.909303	1.36621e-07	1.7547e-06	2.667	2.002	1.749	2.13933	0	0	0	1334	-	-	-	-	-	-	-	-	-	-	-	-	-	-	-	-	cytosol	mitochondria	extracellular	-	-	-	-	-	-	-	-
TRINITY_DN41146_c0_g3_i3	B	MRT	-3.46028	3.58286	1.37534e-07	1.76475e-06	29.162	50.703	19.516	33.127	3.791	2.623	3.207	689	gi|642937215|ref|XP_008198743.1| PREDICTED: glutamate-rich protein 2	136	2.38e-52	209.378	-	-	-	-	-	-	-	-	-	-	-	-	nuclear	nuclear	nuclear	7070|Tribolium castaneum	Tribolium	Tenebrionidae	Coleoptera	Insecta	Arthropoda	Metazoa	Eukaryota
TRINITY_DN40577_c2_g4_i2	B	MRT	-2.29555	8.27717	1.38693e-07	1.77708e-06	176.774	214.387	105.809	165.657	36.132	35.769	35.9505	2323	gi|91083957|ref|XP_975021.1| PREDICTED: caldesmon	288	6.41e-154	535.915	GO:0031110 regulation of microtubule polymerization or depolymerization | GO:0016255 attachment of GPI anchor to protein | GO:0006508 proteolysis	GO:0042765 GPI-anchor transamidase complex	GO:0004197 cysteine-type endopeptidase activity | GO:0003923 GPI-anchor transamidase activity	-	pfam13868 Trichoplein | pfam00836 Stathmin | pfam01442 Apolipoprotein | pfam05701 DUF827 | pfam12072 DUF3552 | pfam05672 MAP7 | pfam08317 Spc7 | pfam00769 ERM | pfam09728 Taxilin | pfam13863 DUF4200 | pfam04012 PspA_IM30 | pfam10481 Cenp-F_N | pfam03938 OmpH | pfam02050 FliJ | pfam08429 PLU-1 | pfam02841 GBP_C | pfam06705 SF-assemblin | pfam00261 Tropomyosin | pfam13949 ALIX_LYPXL_bnd | pfam05010…	-	-	-	-	-	-	-	mitochondria	cytosol	nuclear	7070|Tribolium castaneum	Tribolium	Tenebrionidae	Coleoptera	Insecta	Arthropoda	Metazoa	Eukaryota
TRINITY_DN42290_c6_g3_i1	B	MRT	-9.04073	0.873999	1.40385e-07	1.79812e-06	9.23	6.86	10.188	8.75933	0	0	0	521	gi|91088529|ref|XP_972184.1| PREDICTED: general vesicular transport factor p115 isoform X1	143	8.97e-58	224.927	GO:0048280 vesicle fusion with Golgi apparatus | GO:0006886 intracellular protein transport	GO:0000139 Golgi membrane	GO:0008565 protein transporter activity	-	pfam11559 ADIP | pfam01486 K-box | pfam06005 DUF904	-	-	-	-	-	-	-	cytosol	cytosol	nuclear	7070|Tribolium castaneum	Tribolium	Tenebrionidae	Coleoptera	Insecta	Arthropoda	Metazoa	Eukaryota
TRINITY_DN40088_c1_g1_i3	B	MRT	-2.25689	4.87897	1.40862e-07	1.80359e-06	18.98	17.399	28.982	21.787	4.421	5.149	4.785	1762	gi|642919633|ref|XP_008191999.1| PREDICTED: dopamine N acetyltransferase isoform X1	232	1.32e-108	385.452	GO:0008152 metabolic process	-	GO:0008080 N-acetyltransferase activity	-	pfam00583 Acetyltransf_1	-	-	-	-	-	-	-	mitochondria	chloroplast	mitochondria	7070|Tribolium castaneum	Tribolium	Tenebrionidae	Coleoptera	Insecta	Arthropoda	Metazoa	Eukaryota
TRINITY_DN45563_c0_g1_i2	B	MRT	-2.70815	5.13814	1.40941e-07	1.80397e-06	34.755	81.171	35.77	50.5653	8.767	7.718	8.2425	1054	gi|270011788|gb|EFA08236.1| hypothetical protein TcasGA2_TC005864	140	1.05e-42	180.566	-	-	-	-	-	2	i 25-47 o 67-89 i	-	-	-	-	-	cytosol	cytosol	mitochondria	7070|Tribolium castaneum	Tribolium	Tenebrionidae	Coleoptera	Insecta	Arthropoda	Metazoa	Eukaryota
TRINITY_DN45729_c0_g4_i7	B	MRT	-2.55094	5.70731	1.41205e-07	1.80606e-06	15.865	15.311	7.184	12.7867	2.716	1.94	2.328	4832	gi|270011730|gb|EFA08178.1| hypothetical protein TcasGA2_TC005805	1176	7.24e-213	731.654	GO:0007218 neuropeptide signaling pathway | GO:0055085 transmembrane transport	GO:0016021 integral to membrane	GO:0005509 calcium ion binding	-	pfam02010 REJ | pfam01477 PLAT	7	o 933-955 i 1135-1154 o 1174-1196 i 1217-1239 o 1243-1265 i 1334-1356 o 1586-1608 i	-	-	-	-	-	plasma membrane	plasma membrane	mitochondria	7070|Tribolium castaneum	Tribolium	Tenebrionidae	Coleoptera	Insecta	Arthropoda	Metazoa	Eukaryota
TRINITY_DN38670_c3_g2_i1	B	MRT	-2.04808	5.5445	1.43039e-07	1.82757e-06	90.124	83.145	76.59	83.2863	21.814	20.833	21.3235	872	-	-	-	-	-	-	-	-	pfam13879 KIAA1430	-	-	-	-	-	-	-	cytoskeleton	nuclear	nuclear	-	-	-	-	-	-	-	-
TRINITY_DN40601_c1_g1_i2	B	MRT	-2.05349	6.50951	1.43945e-07	1.83849e-06	78.767	97.785	67.726	81.426	21.369	20.28	20.8245	1473	gi|91089873|ref|XP_971596.1| PREDICTED: ruvB-like helicase 1	456	1.92e-289	985.932	GO:0032508 DNA duplex unwinding | GO:0042127 regulation of cell proliferation | GO:0030111 regulation of Wnt receptor signaling pathway | GO:0006310 DNA recombination | GO:0051301 cell division | GO:0006355 regulation of transcription, DNA-dependent | GO:0016568 chromatin modification | GO:0060420 regulation of heart growth | GO:0007049 cell cycle | GO:0006281 DNA repair	GO:0000812 Swr1 complex | GO:0031011 Ino80 complex | GO:0071339 MLL1 complex	GO:0043141 ATP-dependent 5'-3' DNA helicase activity | GO:0003713 transcription coactivator activity | GO:0005524 ATP binding	3.6.4.12	pfam06068 TIP49 | pfam13191 AAA_16 | pfam13238 AAA_18	-	-	-	-	-	-	-	cytosol	cytosol	mitochondria	7070|Tribolium castaneum	Tribolium	Tenebrionidae	Coleoptera	Insecta	Arthropoda	Metazoa	Eukaryota
TRINITY_DN45119_c7_g1_i1	B	MRT	-9.41042	1.23248	1.44492e-07	1.84482e-06	17.427	5.135	16.848	13.1367	0	0	0	486	gi|189236774|ref|XP_001807993.1| PREDICTED: serine/threonine-protein phosphatase 4 regulatory subunit 2	142	4.29e-20	106.935	-	-	-	-	-	-	-	-	-	-	-	-	cytosol_nuclear	chloroplast	nuclear	7070|Tribolium castaneum	Tribolium	Tenebrionidae	Coleoptera	Insecta	Arthropoda	Metazoa	Eukaryota
TRINITY_DN44055_c1_g1_i2	B	MRT	-2.23514	8.00707	1.44779e-07	1.84784e-06	116.637	153.691	79.88	116.736	26.757	26.036	26.3965	2676	gi|642913592|ref|XP_008201077.1| PREDICTED: dentin sialophosphoprotein isoform X2	449	6.56e-89	320.51	-	-	-	-	-	-	-	-	-	-	-	-	nuclear	chloroplast	nuclear	7070|Tribolium castaneum	Tribolium	Tenebrionidae	Coleoptera	Insecta	Arthropoda	Metazoa	Eukaryota
TRINITY_DN46796_c2_g3_i1	B	MRT	-10.3385	2.14211	1.45626e-07	1.85601e-06	1.086	0.92	0.079	0.695	0	0	0	7979	gi|270003533|gb|EEZ99980.1| hypothetical protein TcasGA2_TC002779	1652	0	3155.07	GO:0007527 adult somatic muscle development | GO:0045214 sarcomere organization | GO:0006468 protein phosphorylation | GO:0032319 regulation of Rho GTPase activity	GO:0031430 M band	GO:0004672 protein kinase activity | GO:0005089 Rho guanyl-nucleotide exchange factor activity | GO:0005524 ATP binding	2.7.11.1	pfam00069 Pkinase | pfam07679 I-set | pfam07714 Pkinase_Tyr | pfam13895 Ig_2 | pfam00041 fn3 | pfam13927 Ig_3 | pfam00047 ig	-	-	-	-	-	-	-	cytosol	cytosol	nuclear	7070|Tribolium castaneum	Tribolium	Tenebrionidae	Coleoptera	Insecta	Arthropoda	Metazoa	Eukaryota
TRINITY_DN46534_c4_g1_i6	B	MRT	-3.14779	4.00755	1.47402e-07	1.87665e-06	36.012	17.006	14.545	22.521	2.357	3.035	2.696	1094	gi|270011110|gb|EFA07558.1| serine protease P136	314	1.19e-126	445.363	GO:0006508 proteolysis	-	GO:0004252 serine-type endopeptidase activity	-	pfam00089 Trypsin	-	-	-	-	-	-	-	nuclear	chloroplast	cytosol	7070|Tribolium castaneum	Tribolium	Tenebrionidae	Coleoptera	Insecta	Arthropoda	Metazoa	Eukaryota
TRINITY_DN45693_c3_g2_i5	B	MRT	-2.58359	6.71063	1.48945e-07	1.89563e-06	85.914	145.853	53.28	95.0157	16.513	17.343	16.928	1501	gi|546673564|gb|ERL85139.1| hypothetical protein D910_02561	243	1.57e-114	405.117	GO:0006508 proteolysis	GO:0005737 cytoplasm	GO:0030145 manganese ion binding | GO:0008235 metalloexopeptidase activity | GO:0004177 aminopeptidase activity	-	pfam00883 Peptidase_M17	-	-	-	-	-	-	-	cytosol	mitochondria	cytosol	77166|Dendroctonus ponderosae	Dendroctonus	Curculionidae	Coleoptera	Insecta	Arthropoda	Metazoa	Eukaryota
TRINITY_DN43070_c0_g2_i1	B	MRT	-2.32921	9.80297	1.50756e-07	1.91634e-06	282.296	319.406	153.506	251.736	54.655	52.148	53.4015	4172	gi|270008016|gb|EFA04464.1| hypothetical protein TcasGA2_TC014768	942	3.81e-94	337.432	GO:0050728 negative regulation of inflammatory response | GO:0008631 induction of apoptosis by oxidative stress | GO:0008630 DNA damage response, signal transduction resulting in induction of apoptosis | GO:0007076 mitotic chromosome condensation | GO:0009411 response to UV | GO:0043065 positive regulation of apoptotic process | GO:0042347 negative regulation of NF-kappaB import into nucleus | GO…	GO:0016020 membrane | GO:0005635 nuclear envelope | GO:0005856 cytoskeleton | GO:0048471 perinuclear region of cytoplasm | GO:0043293 apoptosome | GO:0005739 mitochondrion | GO:0000796 condensin complex	GO:0046982 protein heterodimerization activity | GO:0005524 ATP binding	-	pfam01576 Myosin_tail_1 | pfam13166 AAA_13 | pfam05483 SCP-1 | pfam05557 MAD | pfam09728 Taxilin | pfam10174 Cast | pfam09730 BicD | pfam05622 HOOK | pfam05701 DUF827 | pfam00038 Filament | pfam06160 EzrA | pfam05667 DUF812 | pfam08317 Spc7 | pfam13949 ALIX_LYPXL_bnd | pfam12474 PKK | pfam06810 Phage_GP20 | pfam13870 DUF4201 | pfam12795 MscS_porin | pfam13851 GAS | pfam07106 TBPIP | pfam00261 Tro…	-	-	-	-	-	-	-	nuclear	cytosol	nuclear	7070|Tribolium castaneum	Tribolium	Tenebrionidae	Coleoptera	Insecta	Arthropoda	Metazoa	Eukaryota
TRINITY_DN44189_c0_g1_i4	B	MRT	-9.24277	1.07002	1.53639e-07	1.94779e-06	0.278	0.68	0.682	0.546667	0	0	0	4944	gi|641651547|ref|XP_008190173.1| PREDICTED: uncharacterized protein LOC103311997	1341	0	2244.52	GO:0032508 DNA duplex unwinding | GO:0006281 DNA repair | GO:0000723 telomere maintenance	GO:0009536 plastid	GO:0003678 DNA helicase activity | GO:0005524 ATP binding	-	pfam05970 PIF1 | pfam14214 Helitron_like_N | pfam13604 AAA_30 | pfam01443 Viral_helicase1	-	-	-	-	-	-	-	mitochondria	mitochondria	mitochondria	7029|Acyrthosiphon pisum	Acyrthosiphon	Aphididae	Hemiptera	Insecta	Arthropoda	Metazoa	Eukaryota
TRINITY_DN42948_c0_g1_i3	B	MRT	-3.00431	3.61626	1.54505e-07	1.9567e-06	10.756	18.798	11.69	13.748	1.771	1.864	1.8175	1292	-	-	-	-	-	-	-	-	-	-	-	-	-	-	-	-	nuclear	nuclear	nuclear	-	-	-	-	-	-	-	-
TRINITY_DN36478_c0_g1_i1	B	MRT	-2.38367	7.96319	1.54573e-07	1.95687e-06	128.336	164.853	72.44	121.876	24.345	25.461	24.903	2529	gi|642923718|ref|XP_974278.2| PREDICTED: EF-hand domain-containing family member C2	755	0	1119.02	-	-	GO:0005509 calcium ion binding	-	pfam06565 DUF1126	-	-	-	-	-	-	-	mitochondria	mitochondria	mitochondria	7070|Tribolium castaneum	Tribolium	Tenebrionidae	Coleoptera	Insecta	Arthropoda	Metazoa	Eukaryota
TRINITY_DN39204_c0_g2_i2	B	MRT	-2.27543	8.53341	1.57297e-07	1.98647e-06	161.008	183.411	92.222	145.547	32.558	31.499	32.0285	3057	gi|189240515|ref|XP_971171.2| PREDICTED: coiled-coil domain-containing protein 40	874	1.75e-238	816.718	GO:0008152 metabolic process	-	GO:0004386 helicase activity | GO:0003677 DNA binding | GO:0005524 ATP binding | GO:0008270 zinc ion binding	-	pfam13166 AAA_13 | pfam05483 SCP-1 | pfam06160 EzrA | pfam10174 Cast | pfam01576 Myosin_tail_1 | pfam03938 OmpH | pfam09728 Taxilin | pfam05667 DUF812 | pfam04849 HAP1_N | pfam00769 ERM | pfam13870 DUF4201 | pfam05557 MAD | pfam13949 ALIX_LYPXL_bnd | pfam06008 Laminin_I | pfam02414 Borrelia_orfA | pfam13851 GAS | pfam10368 YkyA | pfam05701 DUF827 | pfam02994 Transposase_22 | pfam12008 EcoR124_C |…	-	-	-	-	-	-	-	cytosol	cytosol	nuclear	7070|Tribolium castaneum	Tribolium	Tenebrionidae	Coleoptera	Insecta	Arthropoda	Metazoa	Eukaryota
TRINITY_DN44042_c0_g2_i2	B	MRT	-2.05786	5.9667	1.57284e-07	1.98647e-06	84.333	90.705	66.363	80.467	19.978	21.028	20.503	1105	gi|91091002|ref|XP_974953.1| PREDICTED: coiled-coil domain-containing protein 147-like	214	1.11e-63	244.593	-	-	-	-	pfam02403 Seryl_tRNA_N | pfam01920 Prefoldin_2	-	-	-	-	-	-	-	cytosol	nuclear	nuclear	7070|Tribolium castaneum	Tribolium	Tenebrionidae	Coleoptera	Insecta	Arthropoda	Metazoa	Eukaryota
TRINITY_DN40134_c2_g1_i4	B	MRT	-2.58821	5.57112	1.57224e-07	1.98647e-06	10.909	21.845	9.199	13.9843	2.607	2.341	2.474	4079	gi|270002044|gb|EEZ98491.1| hypothetical protein TcasGA2_TC000988	991	4.23e-195	672.658	-	-	-	-	pfam00567 TUDOR	-	-	-	-	-	-	-	cytosol	cytosol	nuclear	7070|Tribolium castaneum	Tribolium	Tenebrionidae	Coleoptera	Insecta	Arthropoda	Metazoa	Eukaryota
TRINITY_DN41939_c1_g2_i1	B	MRT	-2.15274	8.02944	1.58224e-07	1.99747e-06	222.887	206.722	380.193	269.934	65.062	62.358	63.71	1333	gi|91088187|ref|XP_972682.1| PREDICTED: enkurin domain-containing protein 1 isoform X1	238	5.46e-34	153.583	-	-	-	-	pfam13864 Enkurin | pfam02414 Borrelia_orfA	-	-	-	-	-	-	-	nuclear	cytosol_nuclear	nuclear	7070|Tribolium castaneum	Tribolium	Tenebrionidae	Coleoptera	Insecta	Arthropoda	Metazoa	Eukaryota
TRINITY_DN41509_c3_g1_i8	B	MRT	-2.56037	5.06328	1.58376e-07	1.998e-06	32.098	42.799	18.804	31.2337	6.388	4.899	5.6435	1463	gi|642924460|ref|XP_008194307.1| PREDICTED: G2/mitotic-specific cyclin-B3 isoform X1	401	1.66e-199	687.292	GO:0010389 regulation of G2/M transition of mitotic cell cycle | GO:0000079 regulation of cyclin-dependent protein kinase activity | GO:0051301 cell division	GO:0005634 nucleus	GO:0019901 protein kinase binding	-	pfam00134 Cyclin_N | pfam02984 Cyclin_C	-	-	-	-	-	-	-	cytosol	chloroplast	mitochondria	7070|Tribolium castaneum	Tribolium	Tenebrionidae	Coleoptera	Insecta	Arthropoda	Metazoa	Eukaryota
TRINITY_DN44042_c0_g2_i3	B	MRT	-9.70722	1.52196	1.59718e-07	2.01351e-06	1.616	4.244	0.879	2.24633	0	0	0	1821	gi|91091002|ref|XP_974953.1| PREDICTED: coiled-coil domain-containing protein 147-like	174	7.18e-44	185.139	-	-	-	-	pfam02403 Seryl_tRNA_N	-	-	-	-	-	-	-	cytosol_nuclear	nuclear	nuclear	7070|Tribolium castaneum	Tribolium	Tenebrionidae	Coleoptera	Insecta	Arthropoda	Metazoa	Eukaryota
TRINITY_DN46452_c0_g2_i1	B	MRT	-2.42125	4.4635	1.60201e-07	2.01889e-06	23.649	21.558	14.328	19.845	3.683	4.195	3.939	1499	gi|952540640|gb|KRT85803.1| hypothetical protein AMK59_166, partial	333	6.39e-16	95.5018	GO:0007267 cell-cell signaling	-	-	-	-	-	-	-	-	-	-	-	nuclear	nuclear	nuclear	1629725|Oryctes borbonicus	Oryctes	Scarabaeidae	Coleoptera	Insecta	Arthropoda	Metazoa	Eukaryota
TRINITY_DN37374_c0_g2_i2	B	MRT	-2.25343	6.50013	1.60512e-07	2.02211e-06	91.22	116.804	60.365	89.463	21.238	18.741	19.9895	1374	gi|642923559|ref|XP_008193559.1| PREDICTED: radial spoke head protein 3 homolog	336	1.29e-173	601.314	-	-	-	-	pfam06098 Radial_spoke_3	-	-	-	-	-	-	-	cytoskeleton	cytosol	cytoskeleton	7070|Tribolium castaneum	Tribolium	Tenebrionidae	Coleoptera	Insecta	Arthropoda	Metazoa	Eukaryota
TRINITY_DN41947_c5_g1_i3	B	MRT	-9.29273	1.1187	1.61584e-07	2.0349e-06	1.535	3.679	4.654	3.28933	0	0	0	1076	gi|927544309|gb|ALE20560.1| IRS	316	2.8e-43	182.395	-	-	-	-	-	-	-	-	-	-	-	-	nuclear	nuclear	nuclear	7539|Leptinotarsa decemlineata	Leptinotarsa	Chrysomelidae	Coleoptera	Insecta	Arthropoda	Metazoa	Eukaryota
TRINITY_DN41412_c0_g2_i4	B	MRT	-8.99793	0.832536	1.66298e-07	2.08696e-06	0.925	1.006	0.889	0.94	0	0	0	2564	gi|270002499|gb|EEZ98946.1| hypothetical protein TcasGA2_TC004570	92	2.48e-18	104.191	-	-	-	-	-	-	-	-	-	-	-	-	cytosol_nuclear	cytosol	nuclear	7070|Tribolium castaneum	Tribolium	Tenebrionidae	Coleoptera	Insecta	Arthropoda	Metazoa	Eukaryota
TRINITY_DN39419_c0_g1_i8	B	MRT	-2.54307	4.10887	1.66889e-07	2.09365e-06	10.199	11.976	7.727	9.96733	1.814	1.821	1.8175	2201	gi|195346931|ref|XP_002040008.1| GM15594	35	0.00104	56.1711	-	-	-	-	-	-	-	-	-	-	-	-	extracellular	cytosol	cytosol	7238|Drosophila sechellia	Drosophila	Drosophilidae	Diptera	Insecta	Arthropoda	Metazoa	Eukaryota
TRINITY_DN28998_c0_g1_i1	B	MRT	-2.21899	5.29033	1.67807e-07	2.10443e-06	51.94	52.323	33.824	46.029	10.559	10.449	10.504	1195	gi|642923802|ref|XP_008193889.1| PREDICTED: uncharacterized protein LOC103313152	195	1.01e-40	174.621	-	-	-	-	-	-	-	-	-	-	-	-	cytosol	nuclear	mitochondria	7070|Tribolium castaneum	Tribolium	Tenebrionidae	Coleoptera	Insecta	Arthropoda	Metazoa	Eukaryota
TRINITY_DN32137_c0_g1_i1	B	MRT	-2.33938	5.1761	1.70493e-07	2.13737e-06	43.778	62.661	33.26	46.5663	9.582	10.005	9.7935	1122	-	-	-	-	-	-	-	-	-	-	-	-	-	-	-	-	cytosol	nuclear	nuclear	-	-	-	-	-	-	-	-
TRINITY_DN67208_c0_g1_i1	B	MRT	-2.34695	9.39155	1.70629e-07	2.13833e-06	528.697	690.445	312.091	510.411	106.518	107.449	106.983	1717	-	-	-	-	-	-	-	-	-	2	i 97-119 o 201-223 i	-	-	-	-	-	plasma membrane	plasma membrane	nuclear	-	-	-	-	-	-	-	-
TRINITY_DN42911_c1_g1_i1	B	MRT	-2.13733	5.81494	1.71426e-07	2.14608e-06	72.051	99.05	63.893	78.3313	18.349	19.489	18.919	1047	gi|270010590|gb|EFA07038.1| hypothetical protein TcasGA2_TC010012	185	1.41e-105	375.39	-	GO:0016020 membrane	-	-	pfam12799 LRR_4	-	-	-	-	-	-	-	mitochondria	cytosol_nuclear	nuclear	7070|Tribolium castaneum	Tribolium	Tenebrionidae	Coleoptera	Insecta	Arthropoda	Metazoa	Eukaryota
TRINITY_DN32704_c0_g1_i1	B	MRT	-9.21207	1.03911	1.74751e-07	2.18087e-06	4.399	3.804	1.917	3.37333	0	0	0	1003	gi|189239830|ref|XP_001813387.1| PREDICTED: Meckel syndrome type 1 protein	284	1.19e-66	253.282	-	-	-	-	-	-	-	-	-	-	-	-	cytosol	cytosol	nuclear	7070|Tribolium castaneum	Tribolium	Tenebrionidae	Coleoptera	Insecta	Arthropoda	Metazoa	Eukaryota
TRINITY_DN36463_c1_g1_i2	B	MRT	-2.09974	5.02394	1.76125e-07	2.19574e-06	70.713	73.391	62.055	68.7197	16.871	17.104	16.9875	780	-	-	-	-	-	-	-	-	pfam06477 DUF1091 | pfam09229 Aha1_N | pfam13346 ABC2_membrane_5	1	o 5-27 i	-	-	SignalP-noTM	22 - 23	-	extracellular	chloroplast	extracellular	-	-	-	-	-	-	-	-
TRINITY_DN44554_c4_g1_i1	B	MRT	-2.51622	7.71841	1.78019e-07	2.21627e-06	215.471	309.375	117.617	214.154	42.488	37.471	39.9795	1363	gi|270011518|gb|EFA07966.1| hypothetical protein TcasGA2_TC005548	319	1.96e-132	464.571	GO:0016310 phosphorylation	-	GO:0016301 kinase activity | GO:0042302 structural constituent of cuticle | GO:0016773 phosphotransferase activity, alcohol group as acceptor	-	-	-	-	-	-	-	-	-	cytosol	extracellular	nuclear	7070|Tribolium castaneum	Tribolium	Tenebrionidae	Coleoptera	Insecta	Arthropoda	Metazoa	Eukaryota
TRINITY_DN36745_c0_g2_i4	B	MRT	-2.4295	10.2229	1.79237e-07	2.22989e-06	521.434	657.457	272.862	483.918	98	93.705	95.8525	3004	gi|642916215|ref|XP_974065.2| PREDICTED: outer dense fiber protein 2-like	900	6.21e-238	814.889	-	-	-	-	pfam06160 EzrA | pfam01576 Myosin_tail_1 | pfam13868 Trichoplein | pfam02463 SMC_N | pfam05557 MAD | pfam13514 AAA_27 | pfam10174 Cast | pfam05483 SCP-1 | pfam07888 CALCOCO1 | pfam00038 Filament | pfam05914 RIB43A | pfam12795 MscS_porin | pfam05622 HOOK | pfam00769 ERM | pfam08614 ATG16 | pfam04156 IncA | pfam05701 DUF827 | pfam05911 DUF869 | pfam09787 Golgin_A5 | pfam12718 Tropomyosin_1 | pfam13…	-	-	-	-	-	-	-	nuclear	nuclear	nuclear	7070|Tribolium castaneum	Tribolium	Tenebrionidae	Coleoptera	Insecta	Arthropoda	Metazoa	Eukaryota
[truncated: 1,019 more rows]

## Sheet: Table S4
Table S4: Annotation of over-expressed transcripts in haemolymph (= H) of Lydus trimaculatus as compared to whole body (=B) (FDR<0.001 –logFC> 2)
[truncated: 1,276 more rows]

## Sheet: Table S5
Table S5: Annotation of over-expressed transcripts in the male reproductive tract (= MRT) of Mylabris variabilis as compared to whole body (= B) (FDR<0.001 –logFC> 2)
[truncated: 569 more rows]

[truncated: 1 more sheets: Table S6]
