# Supplementary material for: Unraveling the role of male reproductive tract and haemolymph in cantharidin-exuding Lydus trimaculatus and Mylabris variabilis (Coleoptera: Meloidae): a comparative transcriptomics approach
Source: BMC Genomics. 2021 Nov 8;22:808. doi: 10.1186/s12864-021-08118-8 (PMC8576976; doi:10.1186/s12864-021-08118-8)
Supplement: Supplementary file 3 — Additional file 3 Table S7-S10. Complete list of significantly (adj. p < 0.05) over-represented Gene Ontology (GO) terms in differentially expressed transcripts of MRT and haemolymph of LT and MV. [file 12864_2021_8118_MOESM3_ESM.xlsx]

## Sheet: Table S7
Table S7: Complete list of GO terms enriched in the MRT of Lydus trimaculatus (p adj. < 0,05)
goid	counts_DE	counts_ALL	definition	division	padj
GO:0005874	36	265	microtubule	C	5.64428e-56
GO:0005929	12	33	cilium	C	7.21979e-45
GO:0008569	9	21	minus-end-directed microtubule motor activity	F	5.2782e-37
GO:0045503	9	22	dynein light chain binding	F	1.02421e-35
GO:0051959	9	23	dynein light intermediate chain binding	F	1.6484e-34
GO:0036159	6	8	inner dynein arm assembly	P	2.37703e-34
GO:0003341	9	25	cilium movement	P	1.67253e-32
GO:0045505	9	27	dynein intermediate chain binding	F	2.49803e-30
GO:0003777	26	283	microtubule motor activity	F	2.72295e-25
GO:0030286	15	108	dynein complex	C	3.37807e-23
GO:0005524	122	3724	ATP binding	F	7.26011e-23
GO:0005737	72	1719	cytoplasm	C	2.40654e-22
GO:0007018	23	266	microtubule-based movement	P	7.80037e-21
GO:0060271	10	53	cilium morphogenesis	P	1.46404e-20
GO:0008017	20	236	microtubule binding	F	2.17335e-17
GO:0005858	6	24	axonemal dynein complex	C	3.78586e-15
GO:0007411	9	64	axon guidance	P	1.37823e-13
GO:0016567	13	142	protein ubiquitination	P	2.24071e-12
GO:0008235	6	31	metalloexopeptidase activity	F	1.07736e-11
GO:0007017	8	60	microtubule-based process	P	2.64604e-11
GO:0000902	6	34	cell morphogenesis	P	6.23281e-11
GO:0031514	6	35	motile cilium	C	1.27335e-10
GO:0000226	5	27	microtubule cytoskeleton organization	P	2.80381e-09
GO:0004181	6	40	metallocarboxypeptidase activity	F	5.15097e-09
GO:0030145	7	56	manganese ion binding	F	7.53675e-09
GO:0016021	167	8136	integral to membrane	C	1.54182e-07
GO:0030425	6	55	dendrite	C	1.35843e-06
GO:0004177	8	95	aminopeptidase activity	F	2.12863e-06
GO:0007283	5	39	spermatogenesis	P	2.20782e-06
GO:0005813	7	77	centrosome	C	2.35934e-06
GO:0004252	16	326	serine-type endopeptidase activity	F	3.41191e-06
GO:0005200	6	56	structural constituent of cytoskeleton	F	3.41191e-06
GO:0016020	21	520	membrane	C	4.07953e-06
GO:0007275	12	219	multicellular organismal development	P	1.01164e-05
GO:0046872	53	2030	metal ion binding	F	2.2537e-05
GO:0006974	5	47	response to DNA damage stimulus	P	3.12841e-05
GO:0004842	11	201	ubiquitin-protein ligase activity	F	5.81952e-05
GO:0055085	17	446	transmembrane transport	P	0.000187118
GO:0005887	9	164	integral to plasma membrane	C	0.000281226
GO:0005634	65	2937	nucleus	C	0.000445906
GO:0008237	7	106	metallopeptidase activity	F	0.000577651
GO:0071013	5	61	catalytic step 2 spliceosome	C	0.000648219
GO:0005886	25	843	plasma membrane	C	0.000670025
GO:0005681	5	66	spliceosomal complex	C	0.00129155
GO:0005198	5	66	structural molecule activity	F	0.00322888
GO:0042802	7	123	identical protein binding	F	0.00348556
GO:0009055	7	124	electron carrier activity	F	0.00369796
GO:0016887	13	346	ATPase activity	F	0.00451687
GO:0031625	5	72	ubiquitin protein ligase binding	F	0.00666061
GO:0003723	26	1017	RNA binding	F	0.0179501
GO:0016874	11	309	ligase activity	F	0.0255759
GO:0005509	20	737	calcium ion binding	F	0.0282459
GO:0035556	13	427	intracellular signal transduction	P	0.0391382
GO:0004674	11	324	protein serine/threonine kinase activity	F	0.04015
GO:0008270	35	1593	zinc ion binding	F	0.0482984
GO:0019901	5	94	protein kinase binding	F	0.0498238

## Sheet: Table S8
Table S8 : Complete list of GO terms enriched in the haemolymph of Lydus trimaculatus (p adj. < 0,05)
goid	counts_DE	counts_ALL	definition	division	padj
GO:0042555	8	29	MCM complex	C	6.41377e-39
GO:0006270	9	40	DNA-dependent DNA replication initiation	P	4.08069e-37
GO:0007155	12	98	cell adhesion	P	1.67595e-28
GO:0031594	5	14	neuromuscular junction	C	7.97619e-28
GO:0005886	35	843	plasma membrane	C	3.11468e-24
GO:0051056	7	38	regulation of small GTPase mediated signal transduction	P	2.15253e-23
GO:0007269	5	20	neurotransmitter secretion	P	1.00042e-20
GO:0005096	14	183	GTPase activator activity	F	4.53871e-20
GO:0007616	5	22	long-term memory	P	4.2028e-19
GO:0005737	47	1719	cytoplasm	C	5.20631e-17
GO:0016324	6	39	apical plasma membrane	C	9.97491e-17
GO:0007229	8	76	integrin-mediated signaling pathway	P	1.07728e-15
GO:0003678	8	76	DNA helicase activity	F	1.66081e-15
GO:0007391	5	28	dorsal closure	P	2.08663e-15
GO:0051015	10	120	actin filament binding	F	2.14856e-15
GO:0046872	50	2030	metal ion binding	F	1.0965e-14
GO:0007411	7	64	axon guidance	P	4.23827e-14
GO:0005198	7	66	structural molecule activity	F	1.82622e-13
GO:0005925	8	89	focal adhesion	C	2.00663e-13
GO:0006468	7	76	protein phosphorylation	P	9.06126e-12
GO:0005524	70	3724	ATP binding	F	1.25557e-11
GO:0007015	6	56	actin filament organization	P	1.29857e-11
GO:0006915	6	63	apoptotic process	P	2.80124e-10
GO:0007268	5	46	synaptic transmission	P	1.43325e-09
GO:0003682	8	123	chromatin binding	F	5.04656e-09
GO:0005634	54	2937	nucleus	C	9.36321e-09
GO:0031012	6	76	extracellular matrix	C	1.6601e-08
GO:0003779	11	234	actin binding	F	1.77269e-08
GO:0030154	5	54	cell differentiation	P	4.10361e-08
GO:0005200	5	56	structural constituent of cytoskeleton	F	1.47841e-07
GO:0007165	14	408	signal transduction	P	3.07597e-07
GO:0016021	107	8136	integral to membrane	C	2.19532e-06
GO:0016459	7	134	myosin complex	C	2.69749e-06
GO:0003700	17	605	sequence-specific DNA binding transcription factor activity	F	3.69103e-06
GO:0000139	8	177	Golgi membrane	C	4.37405e-06
GO:0005525	16	581	GTP binding	F	1.37835e-05
GO:0006979	6	109	response to oxidative stress	P	1.42254e-05
GO:0005887	7	164	integral to plasma membrane	C	6.04209e-05
GO:0003723	22	1017	RNA binding	F	6.79207e-05
GO:0003774	7	155	motor activity	F	6.79207e-05
GO:0042802	6	123	identical protein binding	F	0.000143548
GO:0035556	12	427	intracellular signal transduction	P	0.000150349
GO:0005509	17	737	calcium ion binding	F	0.000257746
GO:0005829	17	788	cytosol	C	0.00031745
GO:0016020	13	520	membrane	C	0.00031745
GO:0019901	5	94	protein kinase binding	F	0.000372007
GO:0005622	19	1029	intracellular	C	0.00176329
GO:0016192	6	159	vesicle-mediated transport	P	0.00186617
GO:0003924	11	426	GTPase activity	F	0.00209101
GO:0006886	8	279	intracellular protein transport	P	0.00374161
GO:0035023	5	127	regulation of Rho protein signal transduction	P	0.0045978
GO:0005576	9	380	extracellular region	C	0.00710268
GO:0005089	5	126	Rho guanyl-nucleotide exchange factor activity	F	0.00814835
GO:0005856	5	154	cytoskeleton	C	0.0109032
GO:0016567	5	142	protein ubiquitination	P	0.011288
GO:0007049	5	145	cell cycle	P	0.0120976
GO:0005739	9	419	mitochondrion	C	0.0127429
GO:0051301	5	159	cell division	P	0.0223001
GO:0004930	7	258	G-protein coupled receptor activity	F	0.0274427
GO:0004674	8	324	protein serine/threonine kinase activity	F	0.0293899
GO:0005730	5	239	nucleolus	C	0.0367301
GO:0005789	6	275	endoplasmic reticulum membrane	C	0.0367301
GO:0005874	6	265	microtubule	C	0.0367301
GO:0003677	29	2066	DNA binding	F	0.0391064

## Sheet: Table S9
Table S9: Complete list of GO terms enriched in the MRT of Mylabris variabilis (p adj. < 0,05)
goid	counts_DE	counts_ALL	definition	division	padj
GO:0005929	12	31	cilium	C	4.58611e-126
GO:0036156	7	8	inner dynein arm	C	2.88904e-117
GO:0036159	7	9	inner dynein arm assembly	P	5.60023e-110
GO:0003341	8	16	cilium movement	P	4.80623e-97
GO:0008569	8	18	minus-end-directed microtubule motor activity	F	3.64584e-89
GO:0045503	8	19	dynein light chain binding	F	8.4474e-86
GO:0051959	8	20	dynein light intermediate chain binding	F	1.11874e-82
GO:0045505	8	22	dynein intermediate chain binding	F	4.85715e-77
GO:0030286	9	42	dynein complex	C	2.91334e-57
GO:0005524	56	1973	ATP binding	F	4.31345e-44
GO:0005874	14	154	microtubule	C	3.27816e-41
GO:0005737	37	1042	cytoplasm	C	6.73675e-39
GO:0001701	5	19	in utero embryonic development	P	6.95151e-35
GO:0003777	12	135	microtubule motor activity	F	3.44504e-34
GO:0042803	9	84	protein homodimerization activity	F	3.07178e-30
GO:0007018	10	124	microtubule-based movement	P	1.19703e-25
GO:0060271	5	29	cilium morphogenesis	P	1.91076e-24
GO:0042787	5	32	protein ubiquitination involved in ubiquitin-dependent protein catabolic process	P	1.88956e-22
GO:0006974	5	35	response to DNA damage stimulus	P	9.02799e-21
GO:0031625	5	37	ubiquitin protein ligase binding	F	2.07682e-19
GO:0016020	14	336	membrane	C	1.7446e-17
GO:0005634	34	1789	nucleus	C	1.28768e-14
GO:0006468	6	78	protein phosphorylation	P	3.24161e-14
GO:0016887	9	176	ATPase activity	F	6.13413e-14
GO:0000139	7	112	Golgi membrane	C	2.95454e-13
GO:0016021	60	4727	integral to membrane	C	3.49916e-12
GO:0005886	16	603	plasma membrane	C	2.16377e-11
GO:0005829	16	620	cytosol	C	5.15257e-11
GO:0005654	7	147	nucleoplasm	C	5.0821e-10
GO:0005743	6	115	mitochondrial inner membrane	C	1.93233e-09
GO:0005783	6	127	endoplasmic reticulum	C	1.47858e-08
GO:0004842	5	87	ubiquitin-protein ligase activity	F	2.70618e-08
GO:0005509	11	394	calcium ion binding	F	2.72514e-08
GO:0007165	8	234	signal transduction	P	4.17436e-08
GO:0005794	6	135	Golgi apparatus	C	4.20662e-08
GO:0005739	8	285	mitochondrion	C	1.59376e-06
GO:0070062	5	118	extracellular vesicular exosome	C	1.59376e-06
GO:0046872	18	1075	metal ion binding	F	2.30008e-06
GO:0000287	5	124	magnesium ion binding	F	1.0103e-05
GO:0005730	5	151	nucleolus	C	1.86155e-05
GO:0004674	6	200	protein serine/threonine kinase activity	F	5.70507e-05
GO:0008017	5	147	microtubule binding	F	7.96283e-05
GO:0006886	5	162	intracellular protein transport	P	0.00013027
GO:0005975	6	238	carbohydrate metabolic process	P	0.000153326
GO:0004672	6	240	protein kinase activity	F	0.000423036
GO:0006355	7	430	regulation of transcription, DNA-dependent	P	0.00230955

## Sheet: Table S10
Table S10 : Complete list of GO terms enriched in the haemolymph of Mylabris variabilis (p adj. < 0,05)
goid	counts_DE	counts_ALL	definition	division	padj
GO:0042555	8	18	MCM complex	C	1.40325e-40
GO:0005886	41	603	plasma membrane	C	2.05066e-35
GO:0015629	8	22	actin cytoskeleton	C	7.36154e-35
GO:0006270	8	27	DNA-dependent DNA replication initiation	P	1.75787e-29
GO:0007155	13	83	cell adhesion	P	7.33772e-28
GO:0031594	6	16	neuromuscular junction	C	9.83609e-26
GO:0008045	7	25	motor axon guidance	P	3.33232e-24
GO:0008021	6	18	synaptic vesicle	C	1.84404e-23
GO:0016021	125	4727	integral to membrane	C	1.90885e-22
GO:0005737	44	1042	cytoplasm	C	4.02098e-19
GO:0005925	7	34	focal adhesion	C	1.66132e-18
GO:0043025	8	46	neuronal cell body	C	2.41893e-18
GO:0003779	14	147	actin binding	F	1.32246e-17
GO:0005096	12	112	GTPase activator activity	F	4.27597e-17
GO:0007601	6	30	visual perception	P	4.97965e-15
GO:0005200	6	31	structural constituent of cytoskeleton	F	1.53931e-14
GO:0000278	6	32	mitotic cell cycle	P	3.67743e-14
GO:0017137	6	32	Rab GTPase binding	F	3.99721e-14
GO:0008340	7	46	determination of adult lifespan	P	8.52839e-14
GO:0016477	5	22	cell migration	P	1.09147e-13
GO:0007616	5	23	long-term memory	P	3.5908e-13
GO:0043005	5	26	neuron projection	C	8.26065e-12
GO:0051056	5	26	regulation of small GTPase mediated signal transduction	P	8.71957e-12
GO:0003678	7	55	DNA helicase activity	F	1.9297e-11
GO:0004725	8	83	protein tyrosine phosphatase activity	F	8.42484e-10
GO:0005615	8	87	extracellular space	C	2.0578e-09
GO:0007298	5	33	border follicle cell migration	P	2.19005e-09
GO:0005634	48	1789	nucleus	C	7.15968e-09
GO:0051015	7	70	actin filament binding	F	8.04471e-09
GO:0046872	34	1075	metal ion binding	F	8.8968e-09
GO:0030424	6	53	axon	C	1.17093e-08
GO:0006260	7	74	DNA replication	P	2.16686e-08
GO:0007165	13	234	signal transduction	P	2.16686e-08
GO:0006979	7	76	response to oxidative stress	P	3.41168e-08
GO:0031012	5	40	extracellular matrix	C	8.01183e-08
GO:0004930	10	159	G-protein coupled receptor activity	F	1.91453e-07
GO:0005829	22	620	cytosol	C	3.18574e-07
GO:0008289	5	43	lipid binding	F	4.02158e-07
GO:0007049	7	87	cell cycle	P	4.94637e-07
GO:0005524	48	1973	ATP binding	F	5.67592e-07
GO:0007229	6	67	integrin-mediated signaling pathway	P	9.60955e-07
GO:0070062	8	118	extracellular vesicular exosome	C	1.1526e-06
GO:0007411	6	70	axon guidance	P	1.89097e-06
GO:0005887	8	122	integral to plasma membrane	C	1.97889e-06
GO:0005783	8	127	endoplasmic reticulum	C	3.73837e-06
GO:0016020	14	336	membrane	C	3.73837e-06
GO:0055114	5	54	oxidation-reduction process	P	9.06368e-06
GO:0003723	18	545	RNA binding	F	4.37774e-05
GO:0005516	5	60	calmodulin binding	F	5.77064e-05
GO:0042802	6	87	identical protein binding	F	6.83847e-05
GO:0015031	6	92	protein transport	P	9.8127e-05
GO:0005509	14	394	calcium ion binding	F	0.00013956
GO:0005622	16	512	intracellular	C	0.00020292
GO:0005856	6	99	cytoskeleton	C	0.00020292
GO:0005794	7	135	Golgi apparatus	C	0.000224966
GO:0016567	5	75	protein ubiquitination	P	0.000494347
GO:0003924	10	249	GTPase activity	F	0.000509166
GO:0006511	7	152	ubiquitin-dependent protein catabolic process	P	0.00127348
GO:0008017	7	147	microtubule binding	F	0.00129163
GO:0042803	5	84	protein homodimerization activity	F	0.00199194
GO:0005525	11	331	GTP binding	F	0.00249622
GO:0004222	6	125	metalloendopeptidase activity	F	0.00316768
GO:0000139	5	112	Golgi membrane	C	0.0106256
GO:0005874	6	154	microtubule	C	0.0106256
GO:0030054	5	111	cell junction	C	0.0106256
GO:0005576	8	273	extracellular region	C	0.0120594
GO:0016192	5	114	vesicle-mediated transport	P	0.018241
GO:0035556	7	217	intracellular signal transduction	P	0.0301376
