# Supplementary material for: Unraveling the role of male reproductive tract and haemolymph in cantharidin-exuding Lydus trimaculatus and Mylabris variabilis (Coleoptera: Meloidae): a comparative transcriptomics approach
Source: BMC Genomics. 2021 Nov 8;22:808. doi: 10.1186/s12864-021-08118-8 (PMC8576976; doi:10.1186/s12864-021-08118-8)
Supplement: Supplementary file 4 — Additional file 4 Table S11-S14. Complete list of significantly (adj. p < 0.05) upregulated protein families (Pfam) in MRT and haemolymph of LT and MV. [file 12864_2021_8118_MOESM4_ESM.xlsx]

## Sheet: Table S11
Table S11: PFAM significantly (adj. p<0.05) over-represented in the MRT of Lydus trimaculatus. Pfam are highlighted in bold if found enriched in the MRT of both species (adj. p< 0.05) and with '*' if adj. p>0.05 in Mylabris variabilis; Species-specific PFAM are reported in plain and italics
ID	counts ALL	counts DE	p value	adj. p value	PFAM name	PFAM description
pfam01344	86	23	2.43188e-21	1.91632e-18	Kelch_1	Kelch motif *
pfam00069	322	43	2.54579e-16	1.00304e-13	Protein Kinase domain	Kinase *
pfam12774	25	10	1.14068e-13	2.99619e-11	AAA_6	Hydrolytic ATP binding site of dynein motor region D1
pfam03028	39	12	5.56833e-13	1.09696e-10	Dynein_heavy	Dynein heavy chain and region D6 of dynein motor
pfam15921	62	15	1.08047e-12	1.70281e-10	CCDC158	Coiled-coil domain-containing protein 158
pfam12780	22	9	1.56836e-12	2.05977e-10	AAA_8	P-loop containing dynein motor region D4
pfam08393	31	10	2.43835e-11	2.74489e-09	DHC_N2	Dynein heavy chain, N-terminal region 2
pfam03148	20	8	6.22046e-11	6.12715e-09	Tektin	Tektin family
pfam04547	24	8	2.24787e-09	1.77132e-07	Anoctamin	Calcium-activated chloride channel *
pfam12777	24	8	2.24787e-09	1.77132e-07	MT	Microtubule-binding stalk of dynein motor
pfam06565	13	6	3.89816e-09	2.7925e-07	DUF1126	DUF1126 PH-like domain
pfam12775	19	7	6.09177e-09	3.69255e-07	AAA_7	P-loop containing dynein motor region D3
pfam12781	19	7	6.09177e-09	3.69255e-07	AAA_9	ATP-binding dynein motor region D5
pfam01530	10	5	5.05324e-08	2.84425e-06	zf-C2HC	Zinc finger, C2HC type
pfam00883	22	7	6.77229e-08	3.55771e-06	Peptidase_M17	Cytosol aminopeptidase family, catalytic domain
pfam16796	59	11	3.86016e-07	1.90113e-05	Microtub_bd	Microtubule binding *
pfam13855	729	1	5.75548e-07	2.66784e-05	LRR_8	Leucine rich repeat
pfam00225	142	17	5.60539e-06	0.000245392	Kinesin	Kinesin motor domain *
pfam02789	10	4	1.99114e-05	0.000784511	Peptidase_M17_N	Cytosol aminopeptidase family, N-terminal domain
pfam14924	10	4	1.99114e-05	0.000784511	DUF4497	Protein of unknown function (DUF4497) *
pfam07728	67	10	4.5844e-05	0.00172024	AAA_5	AAA domain (dynein-related subfamily)
pfam02820	19	5	7.77309e-05	0.00278418	MBT	mbt repeat
pfam16178	12	4	9.89219e-05	0.00338915	Anoct_dimer	dimerization domain of Ca+-activated chloride-channel, anoctamin *
pfam00415	84	11	0.000113869	0.00358916	RCC1	Regulator of chromosome condensation (RCC1) repeat *
pfam06701	6	3	0.000111112	0.00358916	MIB_HERC2	Mib_herc2 *
pfam00533	21	5	0.000199163	0.0058126	BRCT	BRCA1 C-terminus (BRCT) domain
pfam08385	21	5	0.000199163	0.0058126	DHC_N1	Dynein heavy chain, N-terminal region 1
pfam03638	2	2	0.00030108	0.00818106	TCR	Tesmin/TSO1-like CXC domain, cysteine-rich domain
pfam08518	2	2	0.00030108	0.00818106	GIT_SHD	Spa2 homology domain (SHD) of GIT
pfam03917	7	3	0.000311958	0.0081941	GSH_synth_ATP	Eukaryotic glutathione synthase, ATP binding domain *
pfam00013	69	9	0.000619856	0.0157541	KH_1	KH domain
pfam07707	24	5	0.000639759	0.0157541	BACK	BTB And C-terminal Kelch *
pfam08487	8	3	0.000728046	0.0168735	VIT	Vault protein inter-alpha-trypsin domain
pfam13868	8	3	0.000728046	0.0168735	TPH	Trichohyalin-plectin-homology domain
pfam13964	16	4	0.000938268	0.0211244	Kelch_6	Kelch motif *
pfam00053	61	8	0.00134334	0.0283672	Laminin_EGF	Laminin EGF domain
pfam00091	37	6	0.00135863	0.0283672	Tubulin	Tubulin/FtsZ family, GTPase domain
pfam04495	3	2	0.00165596	0.0283672	GRASP55_65	GRASP55/65 PDZ-like domain
pfam05301	9	3	0.00147861	0.0283672	Acetyltransf_16	GNAT acetyltransferase, Mec-17
pfam06268	3	2	0.00165596	0.0283672	Fascin	Fascin domain
pfam11822	3	2	0.00165596	0.0283672	DUF3342	Domain of unknown function (DUF3342)
pfam13414	9	3	0.00147861	0.0283672	TPR_11	TPR repeat
pfam14580	17	4	0.00144117	0.0283672	LRR_9	Leucine-rich repeat
pfam14678	3	2	0.00165596	0.0283672	FANCI_S4	FANCI solenoid 4
pfam15239	3	2	0.00165596	0.0283672	DUF4586	Domain of unknown function (DUF4586)
pfam16043	3	2	0.00165596	0.0283672	DUF4795	Domain of unknown function (DUF4795)
pfam13540	38	6	0.00170455	0.0285784	RCC1_2	Regulator of chromosome condensation (RCC1) repeat
pfam00246	39	6	0.00211651	0.034746	Peptidase_M14	Zinc carboxypeptidase *
pfam00412	66	8	0.00285067	0.0458434	LIM	LIM domain

## Sheet: Table S12
Table S12: PFAM significantly (adj. p<0.05) over-represented in the MRT of Mylabris variabilis. Pfam are highlighted in bold if found enriched in the MRT of both species (adj. p< 0.05) and with '*' if adj. p>0.05 in Lydus trimaculatus; Species-specific PFAM are reported in plain and italics
ID	counts ALL	counts DE	p value	adj. p value	PFAM name	PFAM description
pfam15921	46	13	2.40427e-21	9.71325e-19	CCDC158	Coiled-coil domain-containing protein 158
pfam08393	23	9	2.74269e-19	5.54023e-17	DHC_N2	Dynein heavy chain, N-terminal region 2
pfam12777	13	7	9.64851e-19	1.29933e-16	MT	Microtubule-binding stalk of dynein motor
pfam12780	14	7	8.53536e-18	8.62072e-16	AAA_8	P-loop containing dynein motor region D4
pfam12781	15	7	6.19502e-17	5.00558e-15	AAA_9	ATP-binding dynein motor region D5
pfam12774	16	7	3.78541e-16	2.54884e-14	AAA_6	Hydrolytic ATP binding site of dynein motor region D1
pfam01682	4	4	1.63206e-14	9.41929e-13	DB	DB module
pfam03028	27	8	1.39412e-13	7.04029e-12	Dynein_heavy	Dynein heavy chain and region D6 of dynein motor
pfam12775	14	6	1.68385e-13	7.55862e-12	AAA_7	P-loop containing dynein motor region D3
pfam00723	6	4	1.30809e-11	5.28469e-10	Glyco_hydro_15	Glycosyl hydrolases family 15
pfam07728	34	8	4.56521e-11	1.67668e-09	AAA_5	AAA domain (dynein-related subfamily)
pfam13868	3	3	2.73309e-10	9.2014e-09	TPH	Trichohyalin-plectin-homology domain
pfam07177	9	4	6.39596e-09	1.98767e-07	Neuralized	Neuralized *
pfam08385	18	5	6.3564e-08	1.83428e-06	DHC_N1	Dynein heavy chain, N-terminal region 1
pfam00595	86	10	1.30683e-06	3.51972e-05	PDZ	PDZ domain (Also known as DHR or GLGF)
pfam12931	2	2	4.06879e-06	9.66935e-05	Sec16_C	Sec23-binding domain of Sec16
pfam13851	2	2	4.06879e-06	9.66935e-05	GAS	Growth-arrest specific micro-tubule binding *
pfam11976	29	5	3.26046e-05	0.000731791	Rad60-SLD	Ubiquitin-2 like Rad60 SUMO-like *
pfam03194	3	2	5.08672e-05	0.000934107	LUC7	LUC7 N_terminus *
pfam10345	3	2	5.08672e-05	0.000934107	Cohesin_load	Cohesin loading factor
pfam12348	3	2	5.08672e-05	0.000934107	CLASP_N	CLASP N terminal
pfam15031	3	2	5.08672e-05	0.000934107	DUF4528	Domain of unknown function (DUF4528) *
pfam00611	4	2	0.000278087	0.00488466	FCH	Fes/CIP4, and EFC/F-BAR homology domain
pfam00412	69	7	0.000408556	0.00687735	LIM	LIM domain
pfam00045	5	2	0.000945385	0.0146898	Hemopexin	Hemopexin
pfam04080	5	2	0.000945385	0.0146898	Per1	Per1-like family *
pfam02769	6	2	0.00238476	0.0344087	AIRS_C	AIR synthase related protein, C-terminal domain
pfam05090	6	2	0.00238476	0.0344087	VKG_Carbox	Vitamin K-dependent gamma-carboxylase

## Sheet: Table S13
Table S13: PFAM significantly (adj. p<0.05) over-represented in the haemolymph of Lydus trimaculatus. Pfam are highlighted in bold if found enriched in the haemolymph of both species (adj. p< 0.05) and with '*' if adj. p>0.05 in Mylabris variabilis; Species-specific PFAM are reported in plain and italics
ID	counts ALL	counts DE	p value	adj. p value	PFAM name	PFAM description
pfam00431	81	26	2.1636e-43	1.26571e-40	CUB	CUB domain *
pfam00630	64	23	2.24871e-42	6.57747e-40	Filamin	Filamin/ABP280 repeat
pfam00191	42	13	6.50277e-21	1.26804e-18	Annexin	Annexin
pfam00493	29	9	1.89662e-14	2.77381e-12	MCM	MCM2/3/5 family
pfam02145	9	5	3.80268e-12	4.44914e-10	Rap_GAP	Rap/ran-GAP
pfam00168	110	15	2.4745e-10	2.41264e-08	C2	C2 domain
pfam05826	12	5	6.28369e-10	4.59495e-08	Phospholip_A2_2	Phospholipase A2
pfam14551	12	5	6.28369e-10	4.59495e-08	MCM_N	MCM N-terminal domain
pfam00372	7	4	1.146e-09	7.44897e-08	Hemocyanin_M	Hemocyanin, copper containing domain
pfam02312	3	3	1.84136e-09	9.79268e-08	CBF_beta	Core binding factor beta subunit *
pfam06268	3	3	1.84136e-09	9.79268e-08	Fascin	Fascin domain
pfam17207	22	6	1.46084e-08	7.12158e-07	MCM_OB	MCM OB domain
pfam00806	4	3	3.72139e-08	1.67463e-06	PUF	Pumilio-family RNA binding repeat
pfam01391	54	9	5.52137e-08	2.30714e-06	Collagen	Collagen triple helix repeat *
pfam08742	17	5	1.43022e-07	5.57785e-06	C8	C8 domain
pfam00362	5	3	3.57305e-07	1.3064e-05	Integrin_beta	Integrin beta chain VWA domain *
pfam00094	27	6	3.83007e-07	1.318e-05	VWD	von Willebrand factor type D domain
pfam03148	20	5	1.31393e-06	4.27029e-05	Tektin	Tektin family
pfam00680	6	3	2.08666e-06	6.42472e-05	RdRP_1	RNA dependent RNA polymerase *
pfam03638	2	2	1.16236e-05	0.000323801	TCR	Tesmin/TSO1-like CXC domain, cysteine-rich domain
pfam08913	2	2	1.16236e-05	0.000323801	VBS	Vinculin Binding Site *
pfam07707	24	5	1.24023e-05	0.000329788	BACK	BTB And C-terminal Kelch *
pfam14688	8	3	2.74806e-05	0.000698964	DUF4461	Domain of unknown function (DUF4461)
pfam00373	38	6	3.68527e-05	0.000898285	FERM_M	FERM central domain *
pfam13414	9	3	7.25604e-05	0.00169791	TPR_11	TPR repeat
pfam00595	136	12	7.60964e-05	0.00171217	PDZ	PDZ domain
pfam02995	18	4	8.79141e-05	0.00190481	DUF229	Protein of unknown function (DUF229) *
pfam00435	71	8	0.0001174	0.0019305	Spectrin	Spectrin repeat
pfam00910	3	2	0.0001188	0.0019305	NA_helicase	RNA helicase
pfam01290	3	2	0.0001188	0.0019305	Thymosin	Thymosin beta-4 family
pfam03723	3	2	0.0001188	0.0019305	Hemocyanin_C	Hemocyanin, ig-like domain
pfam04495	3	2	0.0001188	0.0019305	GRASP55_65	GRASP55/65 PDZ-like domain
pfam06809	3	2	0.0001188	0.0019305	NPDC1	Neural proliferation differentiation control-1 protein *
pfam08725	3	2	0.0001188	0.0019305	Integrin_b_cyt	Integrin beta cytoplasmic domain *
pfam14678	3	2	0.0001188	0.0019305	FANCI_S4	FANCI solenoid 4
pfam14687	3	2	0.0001188	0.0019305	DUF4460	Domain of unknown function (DUF4460)
pfam01426	11	3	0.000335648	0.00516722	BAH	BAH domain
pfam03124	11	3	0.000335648	0.00516722	EXS	EXS family
pfam07965	4	2	0.000567743	0.00790785	Integrin_B_tail	Integrin beta tail domain *
pfam13738	4	2	0.000567743	0.00790785	Pyr_redox	Pyridine nucleotide-disulphide oxidoreductase
pfam14736	4	2	0.000567743	0.00790785	N_Asn_amidohyd	Protein N-terminal asparagine amidohydrolase
pfam16026	4	2	0.000567743	0.00790785	MIEAP	Mitochondria-eating protein
pfam00052	12	3	0.000620842	0.00807095	Laminin_B	Laminin B (Domain IV)
pfam00320	12	3	0.000620842	0.00807095	GATA	GATA zinc finger *
pfam01042	12	3	0.000620842	0.00807095	Ribonuc_L-PSP	Endoribonuclease L-PSP
pfam01044	13	3	0.00106474	0.0132526	Vinculin	Vinculin family *
pfam01344	86	8	0.00104488	0.0132526	Kelch_1	Kelch motif *
pfam02210	70	7	0.00127425	0.01553	Laminin_G_2	Laminin G domain
pfam00249	14	3	0.00171558	0.017382	Myb_DNA-binding	Myb-like DNA-binding domain *
pfam00743	5	2	0.00175305	0.017382	FMO-like	Flavin-binding monooxygenase-like
pfam01571	14	3	0.00171558	0.017382	GCV_T	Aminomethyltransferase folate-binding domain
pfam01826	14	3	0.00171558	0.017382	TIL	Trypsin Inhibitor like cysteine rich domain
pfam02140	5	2	0.00175305	0.017382	Gal_Lectin	Galactose binding lectin domain
pfam10204	5	2	0.00175305	0.017382	DuoxA	Dual oxidase maturation factor *
pfam13891	5	2	0.00175305	0.017382	zf-C3Hc3H	Potential DNA-binding domain
pfam15886	5	2	0.00175305	0.017382	CBM39	Carbohydrate binding domain (family 32) *
pfam16044	5	2	0.00175305	0.017382	DUF4796	Domain of unknown function (DUF4796)
pfam16172	5	2	0.00175305	0.017382	DOCK_N	DOCK N-terminus
pfam16653	5	2	0.00175305	0.017382	Sacchrp_dh_C	Saccharopine dehydrogenase C-terminal domain
pfam00626	26	4	0.0018093	0.0176407	Gelsolin	Gelsolin repeat
pfam00054	57	6	0.00223061	0.0213919	Laminin_G_1	Laminin G domain
pfam00621	42	5	0.00266178	0.0247166	RhoGEF	RhoGEF domain *
pfam00788	15	3	0.00262397	0.0247166	RA	Ras association (RalGDS/AF-6) domain
pfam00130	28	4	0.00304594	0.0274134	C1_1	Phorbol esters/diacylglycerol binding domain (C1 domain) *
pfam13086	28	4	0.00304594	0.0274134	AAA_11	AAA domain *
pfam13855	729	6	0.00317322	0.0281263	LRR_8	Leucine rich repeat *
pfam00169	60	6	0.00342166	0.0298756	PH	PH domain
pfam16077	29	4	0.00385985	0.0332061	Spaetzle	Spaetzle
pfam02209	6	2	0.00411375	0.0334243	VHP	Villin headpiece domain
pfam02862	6	2	0.00411375	0.0334243	DDHD	DDHD domain *
pfam03360	6	2	0.00411375	0.0334243	Glyco_transf_43	Glycosyltransferase family 43 *
pfam05832	6	2	0.00411375	0.0334243	DUF846	Eukaryotic protein of unknown function (DUF846)

## Sheet: Table S14
Table S14: PFAM significantly (adj. p<0.05) over-expressed in the haemolymph of Mylabris variabilis. Pfam are highlighted in bold if found enriched in the haemolymph of both species (adj. p< 0.05) and with '*' if adj. p>0.05 in Lydus trimaculatus; Species-specific PFAM are reported in plain and italics
ID	counts ALL	counts DE	p value	adj. p value	PFAM name	PFAM description
pfam00435	71	27	8.40227e-31	4.40279e-28	Spectrin	Spectrin repeat
pfam00053	43	19	7.90667e-25	2.07155e-22	Laminin_EGF	Laminin EGF domain *
pfam00630	44	19	2.40708e-24	4.20436e-22	Filamin	Filamin/ABP280 repeat
pfam00094	13	11	6.86577e-23	8.99416e-21	VWD	von Willebrand factor type D domain
pfam16184	11	10	1.19306e-21	1.25033e-19	Cadherin_3	Cadherin-like
pfam08742	9	9	1.76716e-20	1.54332e-18	C8	C8 domain
pfam00191	23	11	2.30385e-15	1.7246e-13	Annexin	Annexin
pfam01641	9	6	1.59428e-10	9.28228e-09	SelR	SelR domain
pfam17207	9	6	1.59428e-10	9.28228e-09	MCM_OB	MCM OB domain
pfam14551	10	6	8.16919e-10	4.28065e-08	MCM_N	MCM N-terminal domain
pfam00493	20	8	1.11773e-09	5.32448e-08	MCM	MCM2/3/5 family
pfam00307	48	12	3.02125e-09	1.31928e-07	CH	Calponin homology (CH) domain *
pfam00372	4	4	1.30684e-08	5.26757e-07	Hemocyanin_M	Hemocyanin, copper containing domain
pfam00054	40	10	8.65002e-08	3.23758e-06	Laminin_G_1	Laminin G domain
pfam03723	6	4	7.23497e-07	2.36945e-05	Hemocyanin_C	Hemocyanin, ig-like domain
pfam13374	6	4	7.23497e-07	2.36945e-05	TPR_10	Tetratricopeptide repeat
pfam00168	95	15	1.22187e-06	3.76623e-05	C2	C2 domain
pfam00052	7	4	3.1259e-06	7.44533e-05	Laminin_B	Laminin B (Domain IV)
pfam00788	12	5	2.87161e-06	7.44533e-05	RA	Ras association (RalGDS/AF-6) domain
pfam00806	3	3	3.08816e-06	7.44533e-05	PUF	Pumilio-family RNA binding repeat
pfam01290	3	3	3.08816e-06	7.44533e-05	Thymosin	Thymosin beta-4 family
pfam06268	3	3	3.08816e-06	7.44533e-05	Fascin	Fascin domain
pfam02469	19	6	5.53509e-06	0.000126104	Fasciclin	Fasciclin domain
pfam02210	54	10	1.23107e-05	0.000268784	Laminin_G_2	Laminin G domain
pfam00689	4	3	2.22429e-05	0.000448279	Cation_ATPase_C	Cation transporting ATPase, C-terminus *
pfam03493	4	3	2.22429e-05	0.000448279	BK_channel_a	Calcium-activated BK potassium channel alpha subunit
pfam16077	22	6	2.95903e-05	0.00057427	Spaetzle	Spaetzle
pfam02145	10	4	7.25101e-05	0.00135697	Rap_GAP	Rap/ran-GAP
pfam13424	26	6	0.000168898	0.0030518	TPR_12	Tetratricopeptide repeat *
pfam01826	12	4	0.000307601	0.00537276	TIL	Trypsin Inhibitor like cysteine rich domain *
pfam03722	2	2	0.000707462	0.0105917	Hemocyanin_N	Hemocyanin, all-alpha domain *
pfam04666	2	2	0.000707462	0.0105917	Glyco_transf_54	N-Acetylglucosaminyltransferase-IV (GnT-IV) conserved region
pfam05527	2	2	0.000707462	0.0105917	DUF758	Domain of unknown function (DUF758) *
pfam12066	2	2	0.000707462	0.0105917	DUF3546	Domain of unknown function (DUF3546)
pfam13330	2	2	0.000707462	0.0105917	Mucin2_WxxW	Mucin-2 protein WxxW repeating region *
pfam00595	86	11	0.000731216	0.0106433	PDZ	PDZ domain
pfam00413	14	4	0.000948132	0.0134276	Peptidase_M10	Matrixin *
pfam00169	42	7	0.0010968	0.0151242	PH	PH domain
pfam00620	32	6	0.00114725	0.0154143	RhoGAP	RhoGAP domain *
pfam00884	15	4	0.00152365	0.019473	Sulfatase	Sulfatase *
pfam13927	334	27	0.00150907	0.019473	Ig_3	Immunoglobulin domain *
pfam01284	8	3	0.00171751	0.020454	MARVEL	Membrane-associating domain
pfam01576	8	3	0.00171751	0.020454	Myosin_tail_1	Myosin tail *
pfam04515	8	3	0.00171751	0.020454	Choline_transpo	Plasma-membrane choline transporter *
pfam00079	25	5	0.00240661	0.0280236	Serpin	Serpin (serine protease inhibitor)
pfam01852	9	3	0.00325759	0.0340364	START	START domain *
pfam02867	9	3	0.00325759	0.0340364	Ribonuc_red_lgC	Ribonucleotide reductase, barrel domain *
pfam04923	3	2	0.00331271	0.0340364	Ninjurin	Ninjurin *
pfam08336	3	2	0.00331271	0.0340364	P4Ha_N	Prolyl 4-Hydroxylase alpha-subunit, N-terminal region *
pfam12130	3	2	0.00331271	0.0340364	DUF3585	Protein of unknown function (DUF3585) *
pfam13893	3	2	0.00331271	0.0340364	TNRC6-PABC_bdg	TNRC6-PABC binding domain *
pfam00754	17	4	0.00343742	0.0346386	F5_F8_type_C	F5/8 type C domain *
