# Supplementary material for: Unraveling the role of male reproductive tract and haemolymph in cantharidin-exuding Lydus trimaculatus and Mylabris variabilis (Coleoptera: Meloidae): a comparative transcriptomics approach
Source: BMC Genomics. 2021 Nov 8;22:808. doi: 10.1186/s12864-021-08118-8 (PMC8576976; doi:10.1186/s12864-021-08118-8)
Supplement: Supplementary file 5 — Additional file 5 Table S15-S16. Expression data (FPKM) and complete list of transcripts putatively involved in CA biosynthesis pathways and sequestration/self-detoxification mechanisms in LT and MV. [file 12864_2021_8118_MOESM5_ESM.xlsx]

## Sheet: Table S15
Table S15: Complete list of transcripts and expression data (FPKM) of genes involved in mevalonate pathway, trans-farnesol branch of the terpenoid backbone pathway and juvenile hormone biosynthesis in Lydus trimaculatus (LT) and Mylabris variabilis (MV). EC codes of genes refer to KEGG pathway database (https://www.genome.jp/kegg/pathway.html). Homology searches were performed on LT and MV transc…
	L. trimaculatus						M. variabilis
	ID Transcript	B	H	MRT	t-blastn results	blastn results	ID Transcript	B	H	MRT	t-blastn results	blastn results
Mevalonate pathway					Identities (Query length) %	Identities (Query length) %					Identities (Query length) %	Identities (Query length) %
3-hydroxy-3-methylglutaryl coenzyme A reductase (HMGCR) [EC:1.1.1.34]	TRINITY_DN43168_c0_g1_i6	9.28	36.86	11.15	801/865 (864) 93%	2734/3169 (3168) 86%	TRINITY_DN43597_c2_g5_i3	18.2	0.68	2.89	795/867 (864) 92%	2468/3002 (3168) 82%
(homology with AGF87101.1 or JX096638.1 - Epicauta chinensis]	TRINITY_DN43168_c0_g1_i5	1.28	0	0.08	801/865 (864) 93%	2608/3008 (3168) 87%	TRINITY_DN43597_c2_g5_i2	39.88	1.91	5.65	795/867 (864) 92%	2468/3002 (3168) 82%
	TRINITY_DN43168_c0_g3_i2	0	0	0	795/867 (864) 92%	2479/3014 (3168) 82%	TRINITY_DN43597_c2_g5_i1	0.23	0.03	0.02	532/595 (864) 89%	1636/1984 (3168) 82%
	TRINITY_DN43168_c0_g3_i1	0	0	0	795/867 (864) 92%	2479/3014 (3168) 82%
	TRINITY_DN43168_c0_g1_i4	0.12	0.04	0.18	706/768 (864) 92%	2328/2688 (3168) 87%
	TRINITY_DN43168_c0_g1_i1	0.07	0	0.02	583/643 (864) 91%	1983/2306 (3168) 86%
Farnesol/farnesal branch
farnesyl diphosphate synthase (FDS) [EC:2.5.1.1 2.5.1.10]	TRINITY_DN42020_c3_g2_i4	0.07	0	0.12	247/401 (424) 62%	757/1064 (1842) 71%	TRINITY_DN44123_c1_g2_i1	237.35	66.83	77.53	396/425 (425) 93%	1202/1389 (1507) 87%
(homology with AHH31548.1 - Epicauta chinensis and KM514312.1 - Hycleus cichorii)	TRINITY_DN42020_c3_g2_i3	0	0.02	0.68	218/337 (424) 65%	724/1018 (1842) 71%	TRINITY_DN44123_c1_g2_i3	45.09	1.36	3.41	338/361 (425) 94%	966/1107 (1507) 87%
	TRINITY_DN42020_c3_g2_i1	0	0	0.09	219/338 (424) 65%	728/1022 (1842) 71%	TRINITY_DN44123_c1_g2_i2	0.84	0.22	0.35	254/302 (425) 84%	694/802 (1507) 87%
	TRINITY_DN42020_c3_g2_i2	0.49	0	2.48	218/337 (424) 65%	725/1019 (1842) 71%
	TRINITY_DN46043_c0_g3_i5	32.54	2.19	19.6	220/321 (424) 69%	623/797 (1842) 78%
	TRINITY_DN46043_c0_g1_i3	5.86	0.78	4.69	199/255 (424) 78%	732/1005 (1842) 73%
	TRINITY_DN40860_c0_g1_i5	0.27	0	0.69	176/259 (424) 68%	599/805 (1842) 74%
	TRINITY_DN40860_c0_g1_i6	0	0	0.32	176/259 (424) 68%	599/805 (1842) 74%
farnesyl transferase (FNTB) [EC:2.5.1.58]	TRINITY_DN45155_c3_g1_i2	15.42	15.89	14.07	363/406 (406) 89%	1033/1222 (1221) 85%	TRINITY_DN34924_c0_g1_i4	7.24	9.65	4.05	375/405 (406) 93%	1013/1224 (1221) 83%
(homology with KY628458.1 - Epicauta chinensis)	TRINITY_DN45155_c3_g1_i1	0.05	0.25	0.06	363/423 (406) 86%	1033/1273 (1221) 81%	TRINITY_DN34924_c0_g1_i1	0.77	0.86	0.19	375/422 (406) 89%	1013/1275 (1221) 79%
	TRINITY_DN45155_c3_g1_i4	0.12	0.11	0.21	363/427 (406) 85%	846/984 (1221) 86%	TRINITY_DN34924_c0_g1_i5	0.13	0.86	0.03	182/193 (406) 94%	498/589 (1221) 85%
	TRINITY_DN45155_c3_g1_i3	0.75	0.28	0.55	227/259 (406) 88%	644/778 (1221) 83%	TRINITY_DN34924_c0_g1_i2	0.09	0.21	0.09	182/211 (406) 86%	523/647 (1221) 81%
							TRINITY_DN34924_c0_g1_i3	0.04	0.35	0.09	182/228 (406) 80%	385/498 (1221) 77%
CAAX prenyl protease 1-like protein (STE24) [EC:3.4.24.84]	TRINITY_DN44103_c1_g1_i9	7.36	3	3.29	283/432 (433) 66%	906/1209 (1302) 75%	TRINITY_DN44369_c0_g4_i1	80.73	88.96	52.44	280/432 (433) 65%	953/1249 (1302) 76%
(homology with KU941585.1 - Hycleus cichorii)	TRINITY_DN44103_c1_g1_i6	39.08	35.57	62.1	283/432 (433) 66%	906/1209 (1302) 75%	TRINITY_DN44369_c0_g4_i2	9.45	15.19	13.78	222/347 (433) 64%	796/1049 (1302) 76 %
	TRINITY_DN44103_c1_g1_i4	0	0	0	280/432 (433) 65%	949/1249 (1302) 76%	TRINITY_DN47425_c0_g2_i1	0.53	0.85	0.44	175/308 (433) 57%	640/907 (1302) 71%
	TRINITY_DN44103_c1_g1_i3	0	0	0	280/432 (433) 65%	949/1249 (1302) 76%	TRINITY_DN37877_c0_g1_i1	11.26	7.31	28.24	159/241 (433) 66%	511/662 (1302) 77%
	TRINITY_DN44103_c1_g1_i1	0	0	0	264/428 (433) 62%	935/1256 (1302) 74%	TRINITY_DN47425_c0_g3_i1	16.17	11.28	36.81	147/238 (433) 62%	519/710 (1302) 73%
	TRINITY_DN44103_c1_g1_i7	0	0	0	264/428 (433) 62%	935/1256 (1302) 74%	TRINITY_DN47425_c0_g1_i8	0	1.04	1.13	142/207 (433) 69%	462/595 (1302) 79%
	TRINITY_DN41342_c0_g1_i1	0	0	0	258/441 (433) 59%	827/1116 (1302) 74%	TRINITY_DN47425_c0_g1_i6	0.55	1.62	0	142/207 (433) 69%	462/595 (1302) 78 %
	TRINITY_DN41342_c0_g1_i6	0	0	0	250/399 (433) 63%	869/1171 (1302) 74%	TRINITY_DN37877_c0_g2_i1	18.74	21.54	21.43	127/204 (433) 62%	439/588 (1302) 75%
	TRINITY_DN41342_c0_g1_i15	0	0	0	250/399 (433) 63%	869/1171 (1302) 74%	TRINITY_DN47425_c0_g2_i2	6.8	10.22	10.6	121/213 (433) 57%	446/647 (1302) 69%
	TRINITY_DN44103_c1_g1_i2	0	0	0	248/401 (433) 62%	840/1120 (1302) 75%
NADP+-dependent farnesol dehydrogenase (FOHSDR) [EC:1.1.1.216]	TRINITY_DN43857_c3_g2_i1	8	2.38	4.19	186/250 (247) 74%	581/742 (744) 78%	TRINITY_DN50072_c9_g1_i2	27.97	2.65	73.62	159/207 (247) 77%	479/612 (744) 78%
(homology with KY628457.1 - Epicauta chinensis)	TRINITY_DN46758_c3_g4_i1	0	0	0	187/255 (247) 73%	553/750 (744) 74%	TRINITY_DN40688_c1_g3_i1	20.69	14.72	1.73	148/209 (247) 71%	472/620 (744) 76%
	TRINITY_DN46758_c3_g3_i1	0	0	0	147/183 (247) 80%	474/590 (744) 80%	TRINITY_DN40688_c1_g3_i2	0.7	2.31	0	148/209 (247) 71%	472/620 (744) 76%
	TRINITY_DN44594_c1_g3_i3	0.12	0	0.37	153/198 (247) 77%	384/462 (744) 83%	TRINITY_DN37037_c1_g1_i2	85.26	30.6	66.23	159/251 (247) 63%	411/600 (744) 69%
	TRINITY_DN44594_c1_g3_i1	0.32	0.03	0.46	153/198 (247) 77%	384/462 (744) 83%	TRINITY_DN40688_c1_g2_i2	34.29	0.08	1.43	127/164 (247) 77%	437/593 (744) 74%
	TRINITY_DN46758_c3_g2_i1	0	0	0	133/166 (247) 80%	398/500 (744) 80%	TRINITY_DN37037_c1_g1_i1	2.03	0.07	0.51	138/221 (247) 62%	345/504 (744) 68%
	TRINITY_DN46758_c3_g4_i2	0	0	0	151/215 (247) 70%	475/639 (744) 74%	TRINITY_DN36835_c1_g3_i1	56.83	71.05	4.29	119/145 (247) 82%	348/437 (744) 80%
	TRINITY_DN43857_c3_g4_i1	0.84	0	0.75	128/169 (247) 76%	401/509 (744) 79%	TRINITY_DN36835_c1_g1_i1	17.47	0.4	12.21	112/145 (247) 77%	348/437 (744) 80%
	TRINITY_DN46758_c3_g3_i2	0	0	0	129/166 (247) 78%	397/503 (744) 79%	TRINITY_DN35306_c0_g1_i1	0.08	0	0.17	137/251 (247) 55%	228/318 (744) 72%
	TRINITY_DN44594_c1_g3_i2	2.62	12.93	3.38	120/147 (247) 82%	392/469 (744) 84%	TRINITY_DN42743_c3_g1_i1	148.35	2.37	421.99	105/144 (247) 73%	320/429 (744) 75%
Juvenile hormone branch
methyl farnesoate epoxidase (MFE or Cyt. P450 15A1) [EC:1.14.14.127;1.14.14.128]	TRINITY_DN31627_c0_g1_i1	0.86	0.07	0.06	441/495 (495) 89%	1314/1593 (1625) 82%	TRINITY_DN39985_c0_g1_i3	0	0	0	441/495 (495) 89%	1268/1544 (1625) 82%
(homology with ARE68678.1 or KX855996.1 - Epicauta chinensis)	TRINITY_DN31627_c0_g1_i2	0	0.029	0.0193333	441/495 (495) 89%	1324/1593 (1625) 83%	TRINITY_DN39985_c0_g1_i2	0.97	0.08	0.27	441/495 (495) 89%	1268/1544 (1625) 82%
	TRINITY_DN31627_c0_g1_i3	0.02	0	0.05	221/251 (495) 88%	669/805 (1625) 83%	TRINITY_DN39985_c0_g1_i1	0.07	0	0	441/495 (495) 89%	1268/1544 (1625) 82%
juvenile hormone acid O-methyltransferase juvenile hormone-III synthase (JHAMT) [EC: 2.1.1.325]	TRINITY_DN37361_c0_g1_i4	0.092	0	0	173/282 (280) 61%	627/856 (1088) 75%	TRINITY_DN44284_c0_g2_i1	0.782	0.0926667	0.0196667	136/202 (280) 67%	403/503 (1088) 80%
(homology with ARE68679.1 or KX880373.1 - Epicauta chinensis)	TRINITY_DN37361_c0_g1_i2	2.284	0	0.0163333	175/284 (280) 62%	541/709 (1088) 76%
	TRINITY_DN37361_c0_g1_i3	1.03	0	0	116/168 (280) 69%	395/515 (1088) 77%
	TRINITY_DN37361_c0_g1_i1	0	0	0	114/168 (280) 68%	327/402 (1088) 81%
juvenile hormone epoxide hydrolase (JHEH)	TRINITY_DN43151_c0_g3_i1	0	0	0	354/397 (457) 89%	996/1200 (1473) 83%	TRINITY_DN45762_c1_g1_i1	89.55	38.51	37.57	404/459 (457) 88%	786/1124 (1380) 70%
(homology with ARE68677.1 - Epicauta chinensis or KU941586.1 - Hycleus cichorii)	TRINITY_DN43151_c0_g3_i4	65.7475	5.81667	8.51267	345/405 (457) 85%	1008/1217 (1473) 83%	TRINITY_DN46271_c1_g1_i2	47.9707	5.84433	2.85633	269/416 (457) 65%	1213/1386 (1380) 88%
	TRINITY_DN43151_c0_g3_i3	76.7985	12.3583	11.0867	344/405 (457) 85%	1007/1216 (1473) 83%	TRINITY_DN41459_c0_g1_i1	96.482	17.9347	14.8727	251/414 (457) 61%	792/1190 (1380) 67%
	TRINITY_DN46313_c3_g1_i2	0	0	0	269/416 (457) 65%	885/1255 (1473) 71%
CYP450 possibly involved in CA biosynthesis
cytochrome P450 CYP4BM1	TRINITY_DN39644_c0_g1_i3	0	0	0	312/443 (506) 70%	957/1274 (1699) 75%	TRINITY_DN50077_c9_g1_i3	99.87	12.03	17.24	337/474 (506) 71%	1049/1397 (1699) 75%
(homology with ARE68676.1 or KX855994.1 - Epicauta chinensis)	TRINITY_DN35078_c1_g1_i1	108.17	0.29	1.41	238/318 (506) 75%	742/963 (1699) 77%	TRINITY_DN50077_c9_g1_i4	28.95	7	2.73	326/463 (506) 70%	993/1320 (1699) 75%
	TRINITY_DN39644_c0_g1_i2	0	0	0	209/316 (506) 66%	657/898 (1699) 73%
	TRINITY_DN39644_c0_g1_i1	0	0	0	197/259 (506) 76%	597/767 (1699) 78%
	TRINITY_DN39644_c0_g1_i4	0	0	0	197/276 (506) 71%	542/697 (1699) 78%
Enzymes providing Intermediates in the biosynthesis of other terpenes
geranylgeranyl pyrophosphate synthase [EC:2.5.1.1 2.5.1.10 2.5.1.29]	TRINITY_DN41048_c0_g2_i1	0	0	0	220/245 (253) 90%	621/731 (762) 85%	TRINITY_DN49514_c2_g1_i3	9.25	29.41	9.08	220/245 (253) 90%	621/731 (762) 85%
(homology with ARE68915.1 - Epicauta chinensis)	TRINITY_DN41048_c0_g2_i4	0	0	0	215/238 (253) 90%	608/715 (762) 85%	TRINITY_DN49514_c2_g1_i1	2.01	6.48	2.64	188/208 (253) 90%	531/624 (762) 85%
	TRINITY_DN41048_c0_g1_i6	2.85	7.05	2.13	226/245 (253) 92%	634/731 (762) 87%
	TRINITY_DN41048_c0_g1_i2	3.74	17.75	3.02	226/245 (253) 92%	634/731 (762) 87%
	TRINITY_DN41048_c0_g2_i2	0	0	0	188/208 (253) 90%	531/624 (762) 85%
	TRINITY_DN41048_c0_g2_i3	0	0	0	120/150 (253) 80%	318/370 (762) 86%
1,4-dihydroxy-2-naphthoate octaprenyltransferase [EC 2.5.1.74]	TRINITY_DN41803_c2_g1_i2	0	0	0	326/346 (341) 94%	908/1041 (1026) 87%	TRINITY_DN37530_c1_g1_i1	8.47	17.89	6.11	327/346 (341) 95%	908/1041 (1026) 87%
(homology with AIZ76503.1 or KJ156619.1 - Hycleus cichorii)	TRINITY_DN41803_c2_g1_i4	7.44	4.7	9.87	284/295 (341) 96%	805/918 (1026) 88%
	TRINITY_DN41803_c2_g1_i5	1.41	1.14	1.67	224/229 (341) 98%	748/919 (1026) 81%
	TRINITY_DN41803_c2_g1_i1	0.48	0.15	1.08	139/142 (341) 98%	374/422 (1026) 89%
	TRINITY_DN41803_c2_g1_i3	0	0	0	140/151 (341) 93%	492/574 (1026) 86%

## Sheet: Table S16
Table S16 - List of all (shared between the two Meloinae species) up-regulated transcripts in MRT or haemolymph (respect to whole body) emerging from 'Best Reciprocal Hit' analyses with False Discovery Rate (FDR) < 0.01 and potentially involved in cantharidin transport/sequestration/detoxification. B = body, H = haemolymph, MRT = male reproductive tract.
	Lydus trimaculatus					Mylabris variabilis
	transcript ID	B	H	MRT	FDR	transcript ID	B	H	MRT	FDR	nr best match ID (taxon)	Description	Domain/Family
Male reproductive tract	TRINITY_DN46880_c9_g1_i2	4.88	0.32	34.13	9.61 x 10-7	TRINITY_DN40463_c1_g1_i5	0	0.06	3.55	6.10 x 10-7	XP_018572757.1 (A. glabripennis)	Proton-coupled folate transporter*	Major Facilitator Superfamily
	TRINITY_DN44909_c0_g1_i17	0.01	0.24	0.41	8.07 x 10-4	TRINITY_DN45774_c2_g2_i12	12.81	1.23	36.01	4.48 x 10-4	XP_015834488.1 (T. castaneum)	Monocarboxylate transporter 14a	Major facilitator Superfamily
	TRINITY_DN42412_c1_g1_i4	9.24	0.02	44.5	5.36 x 10-6	TRINITY_DN39475_c0_g2_i1	11.04	0.71	38.34	8.75 x 10-6	XP_008198721.2 (T. castaneum)	Probable polyol transporter 4	Major Facilitator Superfamily
	TRINITY_DN41761_c0_g2_i2	13.21	2.24	66.5	7.31 x 10-7	TRINITY_DN38728_c0_g1_i4	17.53	1.94	63.52	1.21 x 10-6	XP_966990.1 (T. castaneum)	ATP-binding cassette sub-family F member 2	ABC transporter
	TRINITY_DN46062_c3_g1_i1	6.03	0.04	25.79	8.58 x 10-5	TRINITY_DN45373_c5_g1_i3	1.97	0	7.04	2.39 x 10-4	XP_015835859.1 (T. castaneum)	Probable multidrug resistance-associated protein lethal(2)03659	ABC transporter
	TRINITY_DN43830_c0_g1_i7	6.21	2.55	22.83	2.44 x 10-4	TRINITY_DN44391_c2_g1_i3	26.73	2.33	82.86	1.17 x 10-5	XP_008194672.1 (T. castaneum)	ATP-binding cassette sub-family B member 6	ABC transporter
	TRINITY_DN45669_c0_g1_i2	3.56	0.03	14.73	4.57 x 10-4	TRINITY_DN48793_c0_g5_i1	22.36	2.36	74.65	9.56 x 10-6	XP_967244.3 (T. castaneum)	ABC transporter subfamily B	ABC transporter transmembrane region
	TRINITY_DN40858_c7_g1_i1	37.21	2.67	164.69	2.38 x 10-6	TRINITY_DN39435_c0_g1_i1	12.15	1.43	47.8	1.79 x 10-5	XP_028146831.1 (D. virgifera)	Sugar transporter SWEET1*	Sugar efflux transporter for intercellular exchange
	TRINITY_DN46260_c3_g1_i2	23.52	14.69	73.97	3.52 x 10-5	TRINITY_DN44682_c3_g2_i3	79.03	257.67	172.02	5.57 x 10-3	ART29412.1 (T. molitor)	Facilitated trehalose transporter Tret1a	Sugar (and other) transporter
	TRINITY_DN45410_c3_g1_i9	8.91	35.83	19.94	8.47 x 10-3	TRINITY_DN49528_c4_g1_i4	0	0	1.73	3.50 x 10-6	XP_018578448.1 (A. glabripennis)	Sialina	Sugar (and other) transporter
	TRINITY_DN39390_c0_g1_i13	3.58	0.12	18.45	5.27 x 10-6	TRINITY_DN40740_c1_g1_i2	20.56	0.28	49.74	1.67 x 10-3	XP_008194293.1 (T. castaneum)	Sodium-coupled monocarboxylate transporter 1*	Sodium:solute symporter family
	TRINITY_DN46032_c1_g2_i8	16.29	88.64	46.65	3.15 x 10-3	TRINITY_DN43527_c1_g1_i20	1.25	0	6.41	1.17 x 10-3	XP_015840367.1 (T. castaneum)	Choline transporter-like protein 1*	Choline transporter
Haemolymph	TRINITY_DN43583_c0_g1_i5	2.38	28.34	0.74	2.31 x 10-5	TRINITY_DN41964_c1_g1_i1	4.71	184.03	2.86	1.72 x 10-8	XP_018570699.1 (A. glabripennis)	Phorbol ester/diacylglycerol-binding protein unc-13	C2-like domain
	TRINITY_DN36133_c0_g1_i2	18.47	164.09	1.61	4.82 x 10-5	TRINITY_DN45804_c3_g1_i8	0.04	1.18	0.08	8.43 x 10-4	XP_001812043.1 (T. castaneum)	MAM and LDL-receptor class A domain-containing protein	MAM domain, meprin/A5/mu
	TRINITY_DN32378_c1_g1_i2	22.75	160.34	2.32	4.23 x 10-4	TRINITY_DN47301_c1_g1_i5	8.03	201.41	3.39	3.59 x 10-8	XP_018580094.1 (A. glabripennis)	Apolipoprotein D	Lipocalin
	FPKM percentile tresholds
	30th =	1.63
	60th =	13.8
	75th =	27.5
	85th =	49.5
	95th =	164.27
	100th =	257.67
a transcripts excluded for further analyses (and hence not reported in Fig. 4) because showing FPKM values <1 in all tissues in at least one of the two species, or not consistently more abundant in MRT of both species.
* transcripts putatively coding for proteins taking part to transport systems facilitating sequestration of secondary metabolites from plants into insects, as revealed by proteomic analyses of C. populi (salicin sequestration):
(i) the proton-coupled folate transporter, promotes the uptake of the folic acid in mammals [1] and innate immune responses in Drosophila [2] (ii) the sugar transporter SWEET1 is a broadly expressed glucose transporter in the animal kingdom [3], (iii) the sodium-coupled monocarboxylate transporter 1, involved in the absorption of endogenous short chain monocarboxylates, such as lactate and ketone…
References
1. ZHAO, Rongbao; GOLDMAN, I. David. The proton-coupled folate transporter: physiological and pharmacological roles. Current opinion in pharmacology, 2013, 13.6: 875-880.
2. PAIK, Donggi, et al. SLC46 family transporters facilitate cytosolic innate immune recognition of monomeric peptidoglycans. The Journal of Immunology, 2017, 199.1: 263-270.
3. EOM, Joon-Seob, et al. SWEETs, transporters for intracellular and intercellular sugar translocation. Current Opinion in Plant Biology, 2015, 25: 53-62.
4. GOPAL, Elangovan, et al. Transport of nicotinate and structurally related compounds by human SMCT1 (SLC5A8) and its relevance to drug transport in the mammalian intestinal tract. Pharmaceutical research, 2007, 24.3: 575-584.
5. JIA, Zhong-Qiang, et al. Identification of transcriptome and fluralaner responsive genes in the common cutworm Spodoptera litura Fabricius, based on RNA-seq. BMC genomics, 2020, 21.1: 1-11.
6. YUAN, Zongfei, et al. Genomic organization, promoter activity, and expression of the human choline transporter-like protein 1. Physiological genomics, 2006, 26.1: 76-90.
7. TRAIFFORT, Elisabeth; O’REGAN, Seana; RUAT, Martial. The choline transporter-like family SLC44: properties and roles in human diseases. Molecular aspects of medicine, 2013, 34.2-3: 646-654.
8. HAMID, Runa, et al. Drosophila Choline transporter non-canonically regulates pupal eclosion and NMJ integrity through a neuronal subset of mushroom body. Developmental biology, 2019, 446.1: 80-93.
