# Supplementary material for: Unraveling the role of male reproductive tract and haemolymph in cantharidin-exuding Lydus trimaculatus and Mylabris variabilis (Coleoptera: Meloidae): a comparative transcriptomics approach
Source: BMC Genomics. 2021 Nov 8;22:808. doi: 10.1186/s12864-021-08118-8 (PMC8576976; doi:10.1186/s12864-021-08118-8)
Supplement: Supplementary file 6 — Additional file 6 Table S17. List of primers used for RT-qPCR validation. [file 12864_2021_8118_MOESM6_ESM.xlsx]

## Sheet: Table S17
Table S17 - List of primers used for RT-qPCR validation
Lydus trimaculatus
Gene	Primer Fw	Primer Rv
β-ACT	ATCACTAATTGGGATGATATGG	GCTTTTGGATTGAGTGGAGC
RP S7	GAATTAGAGAAGAAATTTAGTGG	TTTACCAACAATTTCAGCTGGA
PCFT	GGTTGTTATCGGACCTATGC	CCAATTGAATCGATAACGGGT
SWEET1	TAAGTTCGATGCCATTTATTGG	ACAGTTAACATCACAGAATCGT
SMCT1	TAATTGTAATGGCAGTTAAGGG	AAATCAAGATTTGGAATTGATGT
SLC44A1	AAGACTGTGAAATGAATGATGG	TCTTTGAATTCTCAACAAATTGC
JHAMT	TGATTATTGGAGACGGTGCG	ATTGTTGTCAACTAAGATTTGGT
MFE	ACGAGAGAAGAGTTCGATGG	TTTTGCCAAAATTGTCCATCAG
JHEH	AATATAAAGTCAGTGTACAAGGT	GAATTCACGTACGGATCCAG
PLT4	AAAGAAACGTGGATTTTATATG	CTGAAATCAAACTAAAACCACC
l(2)03659	GATCTACATTCAAGTGCTTGG	CCGATACATTGTGTTATCACC
ABCF2	AAGCACGTGCCTGTACTGG	CAGCTAATATTGTCGATTTACC
MDR49	TTCTACATTAATGGCATCATGG	TAGACATTCTCAAATCTAATACC
ABCB6	AATTGTTGATATTATTGTTGCTG	GCACGTGTCTCATTATCAGC
Mylabris variabilis
Gene	Primer Fw	Primer Rv
β-ACT	ATCACTAATTGGGATGATATGG	GCTTTTGGATTGAGTGGAGC
RP S7	GAATTAGAGAAGAAATTTAGTGG	TTTACCAACAATTTCAGCTGGA
PCFT	GGTTGTTATCGGACCTATGC	CCAATTGAATCGATAACGGGT
SWEET1	TAAGTTCGATGCCATTTATTGG	ACAGTTAACATCACAGAATCGT
SMCT1	TAATTGTAATGGCAGTTAAGGG	AAATCAAGATTTGGAATTGATGT
SLC44A1	GAAGATTGTGAAATGAATGATGG	TCTTTGAATTCTCAACAAATTGC
JHAMT	TGATTATTGGAGACGGTGCG	ATTGTTGTCAACTAAGATTTGGT
MFE	ACGAGAGAAGAGTTCGATGG	TTTTGCCAAAATTGTCCATCAG
JHEH	AATATAAAGTCAGTGTACAAGGT	ATTCACGTACTGAACCAGGC
PLT4	AAAGAAACGTGGATTTTATATG	CTAAAACTAAACAAAGACCACC
l(2)03659	AGATTTACATTCAAGTGCTTGG	CCGATACATTGTGTTATCACC
ABCF2	AAGCACGTGCCTGTACTGG	ACAGCTAATATTGTTGATTTACC
MDR49	CCACATTGATGGCATCTTGG	TAGACATTCTCAAATCTAATACC
ABCB6	TATAATTGATATAATTGTCGCGG	GCACGTGTCTCATTATCAGC
